# Supplementary material for: An integrated hyperspectral imaging and genome-wide association analysis platform provides spectral and genetic insights into the natural variation in rice
Source: Sci Rep. 2017 Jun 30;7:4401. doi: 10.1038/s41598-017-04668-8 (PMC5493659; doi:10.1038/s41598-017-04668-8)
Supplement: Supplementary file 1 — Supplementary Table 9 [file 41598_2017_4668_MOESM1_ESM.xls]

## Sheet: Sheet2
Supplementary Table 9 All the phenotyping data including hyperspectral indices and agronomic traits in our study
		Tillering stage	Tillering stage	Tillering stage	Tillering stage	Tillering stage	Tillering stage	Tillering stage	Tillering stage	Tillering stage	Tillering stage	Tillering stage	Tillering stage	Tillering stage	Tillering stage	Tillering stage	Tillering stage	Tillering stage	Tillering stage	Tillering stage	Tillering stage	Tillering stage	Tillering stage	Tillering stage	Tillering stage	Tillering stage	Tillering stage	Tillering stage	Tillering stage	Tillering stage	Tillering stage	Tillering stage	Tillering stage	Tillering stage	Tillering stage	Tillering stage	Tillering stage	Tillering stage	Tillering stage	Tillering stage	Tillering stage	Tillering stage	Tillering stage	Tillering stage	Tillering stage	Tillering stage	Tillering stage	Tillering stage	Tillering stage
		T1	T2	T3	T4	T5	T6	T7	T8	T9	T10	T11	T12	T13	T14	T15	T16	T17	T18	T19	T20	T21	T22	T23	T24	T25	T26	T27	T28	T29	T30	T31	T32	T33	T34	T35	T36	T37	T38	T39	T40	T41	T42	T43	T44	T45	T46	T47	T48
2013ID	Group	T001	T002	T003	T004	T005	T006	T007	T008	T009	T010	T011	T012	T013	T014	T015	T016	T017	T018	T019	T020	T021	T022	T023	T024	T025	T026	T027	T028	T029	T030	T031	T032	T033	T034	T035	T036	T037	T038	T039	T040	T041	T042	T043	T044	T045	T046	T047	T048
1	Jap	7714.67	7532.43	7320.38	6969.69	6176.14	5795.86	5441.51	4953.41	4774.68	4377.03	4230.07	4242.55	4181.94	3781.6	3819.73	3590.66	3579.84	3411.43	3290.44	3139.28	3055.91	2980.73	2913.01	2816.76	2792.34	2708.24	2747.97	2698.53	2640.79	2560.85	2510.31	2480.57	2452.51	2399.93	2396.22	2375.28	2323.12	2297.49	2277.2	2303.02	2274.42	2239.29	2273.92	2322.59	2376.76	2457.68	2557.39	2674.4
2	Ind	10448.7	10357	9936.06	9250.33	8511.41	8052.52	7521.5	6967.86	6569.87	6199.96	5767.94	5975.57	5770.21	5459.48	5278.36	5063.43	4997.57	4782.67	4650.32	4516.17	4193.32	4327	4334.29	4272.67	4189.48	4046.32	4020.06	3958.77	3943.81	3944.77	3627.4	3606.2	3550.49	3564.3	3526.89	3473.07	3427.21	3424.44	3410.45	3474.68	3423.88	3365.89	3410.07	3504.22	3563.7	3728.23	3879.83	4093.87
3	Jap
4	Jap	13460	12974.4	12562.3	11659.5	10876.2	10321.3	9664.67	8932.53	8517.35	8238.08	7970.88	8017.31	7671.95	7342.67	7119.26	6834.62	6802.56	6531.49	6411.37	6171.28	5977.08	6176.5	6029.9	5962.42	5819.43	5659.58	5581.71	5523.13	5470.27	5416.76	5053.2	5081.59	5043.5	4942.35	4869.29	4786.05	4705.01	4676.71	4648.31	4689.66	4609.58	4508.74	4613.77	4748.73	4766.89	4945.85	5134.69	5392.28
5	Ind
6	Admix	12776.2	12348.7	11971.6	11420.2	10154.2	9479.35	8948.29	8215.18	7925.88	7377.72	7145.59	7163.2	7052.21	6341.92	6431.02	6069.94	6043.13	5792.28	5605.63	5372.7	5201.16	5105.08	4955.23	4770.53	4741.7	4588.01	4651.64	4560.78	4444.04	4319.77	4248.42	4186.48	4145.23	4049.77	4023.04	3995.97	3901.58	3837.75	3821.36	3844.77	3786.82	3728.69	3758.14	3808.5	3848.66	3956.22	4066.98	4200.4
7	Ind	11892.9	11714.7	11430.2	10405.4	9636.53	9036.7	8404.66	7754.62	7233.18	6786.88	6360.48	6537.7	6285.6	5946.1	5690.5	5433.99	5367.46	5100.19	4925.88	4736.24	4405.19	4551.58	4556.12	4495.32	4388.19	4224.51	4209.54	4128.55	4105.83	4094.21	3747.36	3756.45	3674.69	3700.97	3648.65	3596.54	3534.38	3533.53	3539.71	3609.15	3571.27	3520.75	3580.05	3720.51	3818.23	4024.34	4222.81	4503.6
8	VI
9	Ind	10724.5	10519.4	10196.3	9337.92	8810.27	8276.1	7785.39	7203.35	6807.44	6673.87	6442.83	6547.68	6288.11	6029.98	5916.37	5661.9	5704.96	5472	5324.4	5149.26	4921.01	5157.63	5076.85	5017.5	4931.87	4769.98	4729.53	4652.08	4618.34	4586.48	4231.13	4271.26	4223.48	4154.96	4087.95	4025.51	3956.89	3920.92	3897.07	3921.02	3840.62	3747.3	3823.53	3919.09	3917.98	4072.16	4207.52	4407.48
10	Aus
11	Ind
12	VI	14171.8	13896.3	13312.3	12457	11594.1	10940	10307.1	9525.54	9093.26	8837.29	8489.76	8607.5	8256.21	7928.89	7673.8	7392.99	7380.44	7083.56	6960.4	6705.7	6506.1	6733.39	6573.94	6536.18	6406.88	6238.7	6147.45	6103.9	6061.66	5982.27	5581	5610.55	5572.02	5469.2	5399.52	5300.76	5218.54	5191.7	5165.86	5220.15	5131.28	5048.76	5181.72	5337.38	5377.32	5596.15	5829.27	6128.78
13	Ind
14	Jap
15	Jap
16	Ind
17	Jap
18	Ind	10827.3	10721.4	10253.3	9605.58	8974.75	8565.54	7995.87	7385.62	7025.93	6801.57	6517.5	6658.98	6385.68	6180.41	6005.14	5792.09	5789.32	5536.14	5431.62	5256.78	5091.6	5237.4	5114.2	5106	4985.02	4852.76	4786.25	4738.17	4663.44	4614.13	4295.75	4309.94	4264.25	4189.91	4130.63	4046.17	3964.24	3942.38	3902.29	3922.15	3828.19	3730.98	3805.07	3899.86	3883.06	4018.94	4147.9	4334.53
19	Ind	10339.6	10328.7	9993.23	9111.9	8451.16	7935.26	7385.45	6862.49	6352.78	6084.54	5632.6	5851.17	5649.5	5309.68	5126.86	4869.65	4836.73	4586.18	4424.04	4274.04	3914.62	4080.87	4075.18	4027.74	3919.27	3777.28	3745.37	3668.56	3648.59	3627.19	3305.81	3282.97	3212.42	3241.43	3196.93	3138.17	3079.74	3070.43	3061.61	3110.19	3058.97	2984.25	2996.4	3080.89	3140.64	3280.42	3396.89	3598.75
20	Jap
21	Ind	12827.3	12716.9	12229.2	11271.9	10418.9	9941.73	9196.01	8566.6	8150.49	7661.27	7066.43	7377.77	7135.08	6792.31	6537.26	6290.36	6242.79	5917.25	5822.24	5626.98	5292.62	5391.59	5381.24	5353.24	5214.32	5070.51	5012.28	4938.04	4904.69	4884.5	4520.87	4481.17	4400.27	4400.96	4342.15	4262.44	4193.66	4186.41	4148.4	4228.09	4167.92	4082.23	4125.01	4248.99	4316.12	4501.97	4683.64	4929.07
22	Ind	14075.3	13927	13465	12331	11506.2	10831.9	10151.9	9365.22	8784.13	8549.66	8282.36	8377.36	7967.97	7689.12	7419.24	7090.23	7084.74	6746.29	6580.29	6339.56	6082.07	6338.78	6228.65	6145.69	6005.89	5832.54	5791.38	5674.05	5628.45	5570.77	5132.49	5186.1	5117.9	5056.73	4981.31	4885.41	4806.22	4770.04	4769.25	4801.24	4715.13	4604.9	4725.86	4873.48	4896.1	5094.05	5292.29	5568.54
23	Ind	14669.5	14455.7	14136.5	12773.1	11763.9	11147	10286.8	9504.15	8897.42	8428.48	7783.3	7981.04	7671.37	7204.65	6885.73	6526.87	6495.92	6142.07	5927.84	5684.36	5287.25	5388.81	5338.86	5278.25	5113.65	4945.26	4871.03	4804.36	4773.22	4759.71	4364.85	4307.82	4229.81	4237.62	4178.38	4116.08	4057.81	4026.39	4019.65	4093.06	4030.96	3944.55	4009.72	4115.03	4170.65	4368.85	4562.38	4829.25
24	Ind	13873.5	13613.7	13333.9	12048.2	11236.3	10548	9801.55	9060.34	8373.6	8235.77	7933.78	7982.79	7577.4	7158.82	6902.92	6611.18	6580.79	6261.52	6086.45	5830.48	5544.75	5802.21	5685.82	5614.17	5469.27	5278.43	5230.39	5136.17	5102.09	5071.71	4649.7	4711.01	4655.27	4599.48	4524.32	4461.77	4395.97	4368.39	4350.74	4410.56	4323.81	4225.72	4329.83	4481.63	4476.41	4664.44	4845.41	5102.04
25	Jap	9557.34	9582.49	9170.24	8473.87	7911.93	7508.19	6984.31	6447.7	6067.63	5733.71	5353.85	5572.3	5390.14	5116.41	4964.21	4704.79	4712.69	4481.97	4396.47	4260.11	3990.64	4082.49	4072.93	4053.8	3948.57	3834.96	3792	3743.51	3718.16	3710.37	3425.88	3401.99	3341.8	3358	3308.71	3255.47	3212.58	3194.27	3172.78	3228.96	3184.09	3101.18	3146.09	3235.23	3290.76	3437.41	3556.47	3752.3
26	Jap	11014.5	10931.6	10564.8	9705.42	9147.84	8680.74	8143.61	7553.29	7150.96	7055.68	6793.16	6882.38	6645.49	6426.01	6213.29	6009.23	5994.14	5785.48	5628.17	5453.32	5238.33	5439.37	5357.67	5277.25	5172.89	5022.08	4976.91	4907.33	4856.38	4800.86	4463.78	4493.75	4418.67	4369.72	4287.85	4203.98	4126.74	4081.74	4048.37	4061.4	3980.23	3878.78	3922.7	3991.9	3974.58	4087.14	4189.81	4354.8
27	Ind
28	Ind	13082.9	12633	12240.7	11518.9	10311.4	9638.35	9111.16	8196.68	7854.53	7442.88	7368.22	7179.43	6922.24	6298.84	6341.02	5991.17	5962.44	5695.12	5540.74	5273.27	5233.11	5227.57	5036.44	4874.26	4847.94	4712.51	4793.06	4719.65	4628.39	4496.49	4439.91	4477.31	4480.55	4352.79	4347.74	4349.21	4296.48	4287.13	4296.15	4375.13	4361.49	4368.68	4555.84	4748.34	4896.31	5133.89	5419.39	5756.56
29	Ind
30	Ind	13284.3	13291.5	12974.7	11759.8	10908.3	10290.5	9670.19	8950.87	8513.11	8066.82	7503.26	7789.8	7516.06	7145.48	6938.74	6662.68	6654.99	6343.18	6181.76	5996.37	5630.96	5755.84	5716.08	5665.03	5527.1	5347.89	5286.07	5217.72	5161.17	5122.2	4757.29	4702.1	4616.77	4582.01	4500.42	4414.67	4339.38	4299.86	4280.56	4332.52	4248.55	4147.32	4179.43	4262.76	4309.84	4464.06	4602.93	4812.42
31	Ind
32	Ind
33	VI	12302.7	12216.4	12158	10964.9	10250.6	9609.68	8998.88	8465.76	7951.56	7669.2	7194.08	7442.74	7231.01	6882.85	6700.39	6409.88	6391.86	6115.71	5963.71	5791.24	5462.47	5617.15	5606.94	5528.06	5422.93	5235.63	5202.31	5111.4	5053.22	5017.94	4650.65	4622.06	4511	4490.91	4401.21	4308.93	4233.9	4210.26	4160.53	4203.84	4124.51	4030.54	4020.88	4098.85	4128.52	4260.18	4379.88	4572.18
34	Ind	10008.9	9594.93	9191.37	8525.1	7947.62	7544.9	6993.15	6391.4	5982.64	5976.93	5896.36	5761.48	5416.54	5178.83	4982.01	4743.33	4752	4530.68	4393.98	4245.69	4130.34	4339.08	4168.57	4114.51	4011.17	3892.61	3836.79	3799.97	3752.23	3702.02	3432.23	3525.87	3538.39	3406.95	3364.23	3323.08	3288.47	3269.56	3264.87	3317.18	3255.62	3193.98	3344.45	3484.61	3479.61	3659.54	3827.12	4050.61
35	Ind	9635.8	9684.5	9402.42	8539.64	7871.87	7505.6	6961.88	6486.69	6000.89	5696.99	5316.13	5491.07	5319.82	5036.57	4849.3	4637.4	4585.19	4368.66	4224.59	4124.66	3793.95	3935.05	3950.87	3891.33	3814.19	3692.49	3673.4	3603.76	3571.85	3571.39	3272.52	3259.02	3186.28	3210.06	3168.74	3111.56	3070.41	3081.17	3073.25	3134.64	3116.1	3057.83	3086.08	3197.24	3271.6	3422.34	3582.39	3798.12
36	Jap	11813.6	11429.2	10983.5	10193.5	9455.2	8937.91	8244.33	7613.96	7124.14	7001.27	6728.93	6720.68	6401.5	6087.13	5836.23	5580.64	5579.79	5304.29	5160.44	4939.47	4742.37	4941.83	4829.77	4738.23	4635.75	4462.33	4441.2	4368.4	4291.24	4268.34	3913.15	3969.48	3923	3840.25	3771.27	3708.41	3645.64	3635.75	3618	3668.11	3597.02	3524	3615.28	3730.32	3754.82	3923.06	4090.55	4323.38
37	Ind
38	Ind	11797.2	11617.7	11080	10188.5	9500.96	8918.62	8215.8	7578.98	7044.49	6895.74	6654.38	6619.94	6285.9	5991.04	5718.84	5471.42	5432.4	5131.5	4975.41	4785.79	4553.01	4783.11	4668.2	4569.34	4484.7	4314.28	4305.46	4210.11	4170.38	4130.64	3789.32	3844.17	3789.95	3738.63	3669.3	3609.49	3541.76	3553.24	3545.56	3591.58	3525.78	3459.34	3544.9	3665.96	3687.15	3840.3	3992.14	4218.19
39	Ind
40	Jap	15412.8	14931.4	14586.2	13737.5	12199.7	11485	10954.3	9934.64	9618.49	9050.32	8556.8	8569.34	8287.77	7632.91	7585.25	7248.31	7203.76	6904.77	6754.87	6451.19	6284.11	6145.23	6062.45	5855.58	5759.24	5617.94	5689.03	5598.81	5525.48	5375.32	5282.38	5194.98	5122.53	5048.83	4990.77	4979.78	4884.91	4873.94	4843.39	4876.18	4823.8	4789.5	4879.8	4999.86	5150.99	5313.64	5537.17	5845.39
41	Jap
42	Ind
43	Ind
44	Jap
45	Ind	11660.7	11353.6	10859.7	10027.2	9377.89	8895.08	8312.29	7604.36	7181.69	7009.01	6735.37	6762.94	6486.8	6164.2	5982.69	5716.95	5721.87	5492.49	5326.25	5158.11	4966.72	5176.76	5076.98	5019.77	4909.46	4766.01	4729.27	4651.6	4628.21	4593.23	4229.01	4302.42	4254.91	4195.97	4133.57	4072.66	4021.57	4003.04	3997.98	4070.13	4005.71	3940.5	4067.96	4204.81	4239.22	4441.51	4630.18	4883.02
46	Jap
47	Aus	11294.2	11115.6	10828.5	9870.63	9338.97	8867.82	8314.1	7728.04	7233.98	7184.71	6979.87	7040.88	6776.47	6523.79	6354.4	6112.37	6127.76	5867.72	5703.23	5528.98	5320.77	5544.48	5444.31	5371.6	5279.56	5106.44	5090.65	4996.55	4950.03	4897.83	4545.62	4593.43	4538.02	4454.75	4377.4	4302.64	4227.92	4199.29	4167.63	4189.15	4113.6	4014.78	4087.12	4179.09	4167.51	4292.56	4420.87	4612.83
48	VI
49	Jap	8016.82	7923.03	7734.54	7315.15	6490.2	6052.35	5720.96	5162.36	4996.12	4630.28	4443.55	4469.54	4423.31	4002.93	4067.71	3845.52	3832.87	3664.87	3561.36	3399.14	3285	3232.81	3160.67	3062.16	3047.6	2942.65	3004.21	2937.12	2869.56	2792.31	2762.76	2708.82	2683.14	2634.68	2613.86	2601.15	2548.16	2519.09	2502.86	2523.37	2497.07	2462.34	2495.73	2551.15	2607.76	2683.34	2779.15	2903.79
50	Ind
51	Jap
52	Aus	12612.5	12352.1	11827.8	10961.6	10249.8	9725.96	9016.61	8225.38	7844.77	7510.34	7167.56	7284.16	6935.26	6624.32	6363.21	6081.5	6062.6	5752.85	5654.07	5445.61	5195.07	5390.98	5288.98	5216.58	5090.34	4956.28	4891.01	4823.96	4789.14	4748.23	4389.67	4440.13	4388.59	4347.22	4281.55	4214.7	4151.62	4135.55	4120.14	4191.5	4137.89	4053.62	4181.01	4326.92	4358.94	4567.52	4779.89	5041.04
53	Admix	12567	12298.5	11906.5	10995.7	10157.5	9571.59	8835.9	8142.98	7686.97	7281.68	6711.75	6929.85	6720.5	6367.31	6096.21	5780.04	5772.37	5477.45	5292.11	5084.53	4762.68	4869.45	4869.3	4841.53	4717.26	4542.78	4512.34	4441.07	4417.79	4392.34	4038.21	4016.19	3930.41	3949.94	3877.2	3810.66	3760.1	3758	3743.07	3808.78	3751.18	3678.56	3730.28	3844.69	3912.95	4085.76	4258.58	4503.24
54	Jap
55	Jap
56	Ind
57	Jap	10726	10714.4	10172	9572.13	8793.37	8340.66	7707.94	7200.64	6914.39	6490.77	5976.54	6194.72	5945.34	5692.7	5480.42	5233.86	5200.2	4962.39	4868.34	4675.04	4442.04	4467.48	4416.84	4403.63	4283.46	4160.64	4103.24	4068.49	4013.29	3987.88	3689.2	3656.91	3592.83	3577.01	3518.31	3455.09	3390.93	3370.99	3353.06	3392.96	3305.75	3243.56	3277.28	3342.25	3393.48	3509.87	3641.92	3819.25
58	Ind	13522.7	13194.6	12836.5	11787.5	10876.4	10274.1	9612.4	8779.24	8307.15	8077.46	7689.8	7718.78	7363.43	7025.13	6764.85	6452.46	6401.34	6133.25	5986.24	5783.52	5572	5718.57	5561.04	5516.15	5363.54	5223.25	5140.51	5110.13	5055.29	4981.46	4649.23	4677.16	4641.12	4544.9	4477.36	4410.64	4343.71	4331.09	4323.28	4396.15	4315.4	4252.71	4393.29	4539.07	4580.53	4800.93	5015.09	5309.06
59	Jap
60	Ind
61	Ind	14247.1	14083.1	13742.8	12612.5	11675.6	11090.7	10399.8	9651.35	9231.18	8813.4	8213.97	8522.98	8196.07	7866.77	7625.77	7362.6	7364.94	7051.16	6903.13	6737.14	6358.5	6483.53	6456.43	6394.68	6271.7	6110.67	6031.07	5957.07	5930.08	5896.51	5501.96	5444.62	5355.2	5334.83	5248.47	5159.36	5093.37	5053.54	5037.35	5112.23	5050.09	4976.08	5052.04	5187.91	5272.39	5497.68	5728.23	6027.58
62	Jap	9860.47	9703.82	9370.17	8585.63	8072.03	7626.98	7084.44	6499.03	6167.21	5945.81	5746.68	5788.76	5490.21	5233.52	5066.07	4861.61	4812.71	4606.7	4506.33	4341.84	4172.18	4281.02	4192.95	4148.3	4037.07	3926.4	3857.75	3809.48	3794.89	3729.29	3443.22	3483.61	3448.16	3382.55	3324.67	3268.94	3208.16	3188.35	3166.44	3211.42	3134.98	3059.77	3139.45	3222.49	3216.24	3347.98	3476.94	3638.21
63	Jap
64	Admix	18657.9	16832.2	15644.1	14807.8	13820.4	13039.4	11992.4	11390.8	9974.64	10054.8	10679	10224.6	9978.83	9288.43	8715.77	9091.22	8728.82	8351.54	8078.84	8168.68	8077.51		8001.83	7831.3	7446.79	7622.62	7496.17	7302.81	7165.35	6858.88	6749.21			6669.62	6544.1	6634.12	6485.44	6310.88	6484.52	6416.92	6331.73	6348.3	6696.32	6939.07	7007.68	7239.61	7663.99	7994.11
65	Jap	13437.8	12905.6	12600.9	11854.1	10609.3	9933.53	9475.98	8601.45	8299.71	7904.46	7733.76	7600.75	7365.15	6775.93	6768.43	6425.59	6404.79	6130.94	6005.35	5726.5	5667.26	5649.7	5453.23	5241.26	5182.98	5048.11	5106.87	5016.63	4934.65	4766.19	4664.39	4657.6	4630.06	4483.7	4439.57	4409.09	4313.24	4301.88	4253.92	4268.89	4198.83	4147.66	4260.81	4350.66	4422.97	4549.88	4726.48	4954.84
66	Jap
67	Admix
68	VI
69	Ind
70	Jap
71	Ind	15095.7	13835.5	12739.8	12183.9	11320.2	10427.8	9589.59	9168.58	8010.24	7810.72	7936.47	7718.48	7462.96	6871.28	6416.12	6536.72	6242.46	5958.24	5738.7	5788.45	5578.41	5639.62	5442.82	5310.44	5022.17	5114.38	5020.5	4883.51	4808.21	4653.13	4608.43	4684.25	4651.37	4441.49	4354.17	4431.71	4334.33	4225.99	4334.96	4299.88	4264.59	4281.32	4431.79	4565.79	4639.86	4792.57	5072.71	5297.85
72	Aus	16162.3	14949	13634.1	13056.5	12356.1	11399.9	10535.8	10142.7	8854.48	8537.75	8721.93	8680.27	8554.38	7881.61	7415.62	7644.33	7313.14	7011.13	6737.91	6830	6624.97	6740.56	6541.8	6442.94	6089.17	6247.39	6137.95	5974.71	5850.9	5654.14	5579.55	5715.73	5694.67	5441.39	5349.36	5457.22	5344.67	5200.39	5346.68	5308.46	5279.07	5312.41	5498.72	5674.27	5796.68	5985.37	6353.81	6625.08
73	Ind
74	Aus	11828.4	11288.8	11007.3	10495	9399.34	8843.84	8341.74	7560.04	7334.68	7116.29	7411.2	7111.6	6860.77	6290.41	6433.46	6146.35	6142.77	5905.01	5690.27	5458.35	5547.92	5654.61	5329.69	5143.15	5132.96	5005.05	5083.82	4996.27	4853.66	4693.19	4626.97	4710.03	4731.11	4505.42	4498.84	4472.17	4391.59	4335.37	4299.57	4338.72	4269.56	4237.51	4397.66	4527.72	4552.99	4711.49	4893.7	5116.71
75	VI	17224.8	16489.7	15064.3	14337.8	13253.7	12295.1	11335.8	10843.3	9557.64	8977.35	8866.07	8964.18	8900.84	8174.68	7667.83	7850.33	7543.27	7189.52	6930.35	7012.47	6660.24	6689.44	6570.88	6476.63	6154.97	6278.73	6156.82	6008.86	5923.05	5709.82	5661.73	5732.86	5641.61	5479.26	5369.54	5483.89	5358.07	5229.23	5391.63	5377.34	5339.69	5392.34	5565.68	5776.33	5987.04	6238.69	6656.02	6997.15
77	Jap	9166.18	9047.94	8805.06	8279.54	7450.98	6881.91	6518.08	5976.15	5722.6	5326.17	5120.25	5122.25	5088.51	4561.55	4636.51	4351.82	4335.22	4161.53	4021.01	3859.88	3722.75	3642.49	3557.72	3402.67	3397.23	3285.77	3331.54	3257.39	3165.75	3074.43	3040.25	2979.86	2933.97	2870.56	2850.74	2830.14	2760.62	2713.2	2683.64	2699.44	2660.51	2612.53	2623.86	2654.67	2692.15	2754.71	2832.29	2944.34
78	VI
79	Jap
80	Ind	12369.7	11725.5	10638	10231.9	9544.09	8828.42	8048.43	7745.51	6741.67	6285.66	6130.45	6270.85	6222.5	5669.35	5265.63	5367.24	5098.34	4846.08	4638.77	4686.48	4400	4422.62	4318.91	4237.67	3976.55	4071.99	3978.89	3841.64	3784.03	3615.44	3593.43	3634.29	3589.7	3472.91	3395.65	3471.75	3391.03	3292.66	3396.64	3358.25	3327.88	3319.56	3418.12	3525.31	3615.63	3736.8	3967.75	4143.25
81	Ind	17867.4	17018.9	15823.1	14857.3	13688.2	12726.6	11634.7	11219.9	9887.56	9315.25	9202.35	9216.09	9220.1	8452.02	7925.17	8094.99	7779.98	7415.91	7153.33	7228.83	6878.73	6891.02	6789.57	6662.04	6282.22	6436.67	6338.79	6177	6049.22	5846.44	5762.77	5857.26	5738.15	5572.41	5459.95	5541.25	5418.99	5280.98	5451.15	5419.45	5406.42	5446.31	5611.54	5810.92	6003.36	6232.26	6629.78	6954.46
82	Ind	9581.64	9445.98	8754.74	8339.21	7796.63	7037.29	6477.22	6104.84	5569.44	5707.58	5343.31	5169.44	5219.36	4916.44	4730.59	4468.62	4359.57	4182.31	4093.25	3966.24	3755.02	3811.3	3774.45	3586.66	3491.11	3450.73	3389.34	3417.24	3385.1	3265.53	3170.13	3129.39	3085.1	3094.51	3022.95	3013.14	2938.47	2945.06	3015.89	2956.19	2959.21	2957.38	3011.61	2960.15	3073.38	3203.15	3298.65	3444.15
83	Ind	13605	12766	11942.1	11196.9	10412.3	9762.76	8890.58	8543.06	7510.63	7345.91	7571.97	7404.8	7323.23	6727.08	6393.16	6562.86	6330.99	6059.52	5838.96	5844.69	5704.04	5802.03	5574.29	5418.64	5123.25	5247.91	5141.3	5012.9	4875.96	4671.16	4571.82	4726.71	4665.13	4418.82	4316.55	4358.24	4226	4073.49	4162.44	4089.61	3989.64	3936.22	4041.37	4106.4	4102.15	4146.93	4320.83	4425.75
84	Admix	12692.2	12029.4	11111.1	10460.9	9687.26	9009.84	8295.88	7959.36	6954.03	6556.48	6457.63	6490.28	6511.07	5879.95	5499.8	5600.04	5419.99	5112.63	4849.09	4953.29	4676.02	4658.93	4572.8	4462.86	4159.91	4264.79	4185.72	4072.47	3970.9	3828.93	3753.68	3830.54	3765.3	3634.72	3539.19	3616.61	3530.34	3401.37	3493.2	3463.39	3406.65	3374.59	3439.09	3502.07	3564.91	3630.4	3818.04	3947.41
85	Ind
86	Ind	9289.94	9231.09	8641.79	8286.37	7670.34	7005.37	6455.12	6064.07	5496.63	5495.21	4945.08	4900.28	5057.12	4732.32	4522.86	4252.27	4116.43	3973.09	3898.71	3786.61	3473.61	3495.31	3510.73	3348.35	3253.87	3239.32	3178.74	3185.78	3172.46	3073.12	2967.32	2882.05	2853.31	2891.2	2841.05	2824.95	2768.85	2792.45	2871.63	2811.51	2827.48	2836.35	2858.58	2822.57	2974.43	3109.84	3229.57	3377.58
87	Ind	15753	14519.2	13330.9	12713	11835.2	10961.5	10044.8	9562.41	8366.07	8212.73	8349.84	8070.51	7855.17	7258.65	6860.67	6985.92	6709	6414.03	6203.19	6255.43	6039.29	6116.7	5918.16	5762.09	5443.92	5550.08	5444.81	5283.9	5217.21	5013.98	4933.35	5058.48	5003.61	4781.93	4680.48	4736.49	4628.28	4489.26	4604.73	4539.49	4476.59	4483.86	4625.02	4756.29	4843.8	4972.49	5263.04	5485.48
88	Ind	12378.9	12415.8	11502.8	11123.5	10249	9293.1	8612.94	8095.52	7343.32	7387.06	6622.81	6577.88	6867.13	6411.39	6089.1	5792.3	5577.46	5479.11	5328.62	5178.31	4789.24	4792.19	4844.87	4653.8	4550.81	4505.35	4407.86	4462.65	4424.42	4282.48	4160.54	4077.19	4021.02	4058.29	3982.03	3958.59	3899.5	3925.46	4025.1	3973.7	3987.48	4004.9	4063.42	4068.91	4287.21	4494.9	4683.65	4925.99
89	Ind	18544.6	17635.1	16089	15347.2	14230.9	13240.5	12233.1	11627	10232.7	9746.17	9436.77	9552.26	9428.68	8686.13	8144.15	8304.2	7936.43	7588.27	7329.39	7430.02	7058.84	7052.39	6886.85	6816.1	6455.75	6563.82	6456.5	6253.5	6205.45	5986.86	5928.27	5971.92	5890.1	5704.59	5602.6	5690.74	5566.11	5424.25	5582.72	5537.47	5518.14	5541.62	5709.12	5900.2	6096.42	6310.13	6689.68	7006.29
90	Jap	16822.1	15498.6	14300	13585.1	12525.7	11706.7	10705.9	10130.8	8890.36	8913.25	9519.77	8935.56	8700.53	8005.78	7508.27	7740.4	7460.61	7087.09	6801.37	6802.06	6756.59	6976.59	6602.51	6369.23	6050.49	6153.22	6065.63	5898.94	5761.85	5461.92	5367.15	5640.37	5618.6	5267.65	5153.81	5205.93	5079.35	4901.79	5033.74	4952.83	4832.2	4812.48	5043.14	5213.72	5195.34	5301.47	5592.61	5807.34
91	Ind		19367.3	17762.4	16925.5	15611.8	14586.2	13450.5		11323	10903.2	10573.7	10627.1	10507.7	9793.25	9147.38	9307.4	8930.23	8540.11	8250.29	8385.22	7985.95	7999.22	7857.63	7755.36	7364.91	7482.02	7353.78	7161.37	7068.27	6846.1	6819.8	6840.66	6762.71	6561.37	6436.09	6549.39	6424.63	6274.39	6436.52	6410.8	6401.92	6460.43	6658.61	6898.21	7127.22	7412.38	7872.32	8250.12
92	Ind	19066.7	17918.2	16389.6	15637.9	14573.4	13529.6	12416.8	12015.4	10608.3	10195.3	10036.7	10084.4	9991.34	9176.96	8694.13	8843.79	8460.53	8117.34	7942.13	7988.83	7604	7649.44	7515.74	7373.65	7055.35	7146.7	7027.42	6846.45	6819.4	6631.67	6573.89	6604.29	6519.82	6368.69	6277.63	6376.77	6250.62	6119.1	6282.04	6245.49	6235.99	6276.81	6431.31	6639.4	6821.43	7067.28	7461.87	7800.2
93	Ind	14406.5	13640.9	12544.6	11873.4	10962.1	10320.5	9323.36	8980.96	7862.27	7369.81	7223.94	7213.81	7146.94	6531.41	6073.8	6168.24	5906.18	5568.83	5340.57	5422.52	5112.11	5102.46	4994.19	4873.63	4551.25	4663.02	4566.37	4411.16	4330.07	4175.35	4122.87	4196.07	4098.73	3977.62	3889.83	3970.75	3864.73	3747.44	3863.26	3819.97	3787.52	3792.37	3880.71	3991.7	4107.15	4229.5	4489.61	4697.51
94	Ind	17388.1	15780	14512.3	13689.5	12708.7	11882.1	10793.1	10109.7	8823.85	8875.89	9297.71	8765.78	8461.92	7795.78	7296.11	7509.22	7172.84	6818.96	6553.73	6590.66	6523.58	6756.36	6395.11	6195.24	5877.81	5988.07	5893.8	5709.43	5623.13	5371.5	5332.45	5561.59	5548.13	5222.93	5126.78	5214.76	5099.61	4983.1	5119.43	5076.38	5024.84	5066.44	5371.65	5627.89	5718.37	5952.58	6367.31	6715.28
95	Ind	16281.6	15422.7	14207.8	13544.6	12538	11610.7	10623	10220.5	9084.18	8570.22	8423.08	8438.72	8393.04	7676.7	7214.43	7376.89	7098.45	6768.03	6530.62	6587.77	6251.54	6247.96	6123.27	5987.59	5656.26	5740.4	5630.87	5481.81	5378.99	5189.91	5093.77	5141.84	5039.24	4861.5	4770.43	4832.7	4701.64	4549.88	4651.51	4589.54	4522.54	4503.52	4567.05	4646.56	4724.27	4801.91	5034.4	5185.56
96	Ind	20069.2	19009.2	17446.5	16658	15411.4	14201.9	13103.5	12621.2	11097.4	10688.7	10478.9	10490.6	10445.1	9604.08	9047.3	9288.18	8858.31	8502.77	8238.57	8377.96	7966.14	8014.3	7885.25	7739.48	7373.96	7494.77	7367.09	7163.63	7074.07	6857.16	6763.88	6816.59	6726.56	6515.99	6423.98	6512.66	6375.83	6220.85	6390	6358.22	6348.87	6400.54	6575.37	6789.69	7005.6	7263.65	7707.44	8066.43
97	Ind
98	Ind	15926.3	14748.5	13537.5	12776.1	11849.2	11034.8	9971.59	9612.74	8345.41	8125.81	8268.41	8073.6	7855.79	7167.41	6688.21	6864.89	6601.79	6264.7	5978.57	6050.99	5821.59	5913.82	5696.36	5542.04	5202.21	5345.34	5227.88	5097.27	4993.45	4804.87	4724.77	4893.72	4856.87	4620.03	4542.32	4629.4	4540.87	4394.97	4539.13	4493.79	4455.36	4466.13	4645.96	4802.19	4882.31	5037.46	5345.05	5577.17
99	Ind	12444.8	11503.7	10516.1	9915.82	9282.73	8480.63	7724.57	7423.27	6413.41	6102.27	6242.83	6107.06	5955.78	5376.71	4949.05	5046.14	4857.29	4561.74	4294.65	4360.64	4195.4	4247.25	4025.29	3890.61	3587.95	3705.22	3623.77	3531.81	3442.1	3292.14	3200.5	3328.81	3307.91	3125.66	3048.19	3126.79	3039.6	2922.22	3017.98	2993.45	2932.98	2930.12	3037.4	3120.71	3152.27	3240.47	3445.81	3571.91
100	Aus
101	Aus	12810.7	12932.7	11964.3	11625.9	10803.4	9945.83	9205.33	8713.14	7986.1	7950.7	7337.59	7295.91	7593.65	7146.68	6836.04	6561.89	6373.49	6194.64	6132.52	5987.6	5559.55	5572.33	5625.47	5395.74	5268.35	5232.88	5100.41	5134.51	5087.47	4948.35	4774.96	4671.91	4596.93	4605.87	4522	4472.37	4382.91	4380.98	4461.21	4361.1	4366.83	4347.47	4357.44	4310.73	4482.47	4641.28	4771.21	4946.54
102	Ind	15812.7	14999.3	13751.9	12977.4	12060	11165.5	10207.5	9876	8632.63	8111.37	8124.65	8055.44	8007.65	7290.27	6799.37	6993.89	6669.84	6362.24	6075.01	6171.47	5850.02	5854.88	5744.04	5585.68	5269.94	5385.91	5294.35	5144.44	5053.41	4880.24	4830.49	4901.89	4828.95	4685.4	4588.76	4670.28	4567.46	4420.31	4571.71	4560.78	4523.12	4523.57	4645.11	4774.99	4907.55	5052.35	5359.47	5592.89
103	Aus	13167.3	13010.3	12145	11734.1	10911.4	9956.51	9219.16	8741.66	8014.64	8003.29	7229.21	7228	7481.2	7048.35	6752.83	6446.71	6218	6079.86	5941.21	5810.9	5406.12	5413.65	5470.35	5242.6	5111.48	5064.94	4966.86	4998.12	4957.32	4829.48	4654.35	4555.67	4494.5	4522.21	4445	4414.21	4336.72	4337.99	4438.43	4357.42	4357	4359.22	4374.35	4335.11	4528.66	4700.79	4843.76	5035.85
104	Jap	12778	12127.2	11400.9	10746.4	9925.02	9279.47	8545.59	8136.89	7206.05	6926.98	6827.79	6829.13	6776.27	6333.74	6005.34	6142.87	5910.42	5672.57	5512.49	5546.78	5284.48	5291.54	5194.47	5083.05	4858.81	4940.97	4850.09	4712.42	4654.5	4455.19	4391.06	4444.02	4350.99	4213.68	4132.02	4156.27	4051.06	3908.68	4008.12	3949.64	3887.49	3855.52	3923.27	4001.77	4063.48	4155.21	4360.21	4522.77
105	Ind	17246	15886.1	14718	14108.1	13009.7	12087.1	11077.3	10503.1	9197.35	9001.21	9035.1	8779.51	8495.39	7861.56	7320.39	7460.77	7118.85	6808.14	6546.79	6594.73	6346.77	6423.33	6192.94	6023.02	5677.85	5787.99	5652.53	5502.97	5432.91	5216.89	5156.17	5269.01	5242.49	4974.8	4880.12	4963.2	4845.03	4710.84	4846.35	4794.77	4753.53	4765.11	4958.14	5111.23	5215.75	5377.46	5694.37	5955.18
106	Admix	11998.5	11082.7	10178.3	9614.58	8959.91	8376.24	7525.4	7209.21	6256.74	6005.94	6104.77	5949.07	5815.93	5295.53	4884.71	4986.69	4764.2	4486.3	4276.33	4308.14	4149.52	4183.26	4005.26	3902.94	3627.67	3709.26	3653.83	3517.56	3459.17	3312.63	3255.66	3381.89	3333	3157.81	3089.92	3160.55	3084.13	2974.17	3076.08	3032.73	2984.85	2991.78	3091.52	3184.1	3216.43	3291.16	3497.87	3631.88
107	Ind	14057.3	13678	12698.9	12293.4	11438.4	10337.6	9533.95	8964.75	8233.33	8526.65	7952.93	7628.06	7760.59	7325.76	7047.17	6662.19	6444.8	6271.22	6139.64	5989.12	5693.62	5786.9	5705.37	5453.96	5292.07	5274.31	5159.78	5200.48	5141.27	4967.21	4833.7	4797.76	4756.89	4699.73	4615.24	4588.2	4512.92	4526.98	4622.85	4530.19	4547.02	4561.02	4658.29	4653.77	4836.34	5054.01	5237.86	5485.74
108	Ind	11414.7	11390.2	10587.8	10181.5	9427.57	8566.2	7899.77	7423.88	6734.62	6646.81	6018.56	5966.02	6236.03	5836.12	5575.41	5241.55	5076.63	4886.99	4784.35	4662.79	4277.13	4282.83	4335.5	4183.07	4040.03	4017.57	3939.26	3962.66	3952.06	3825.02	3702.09	3609.87	3559.65	3630	3561.22	3541.68	3483.44	3500.15	3603.34	3528.27	3550.38	3569.42	3599.21	3570.73	3762.5	3928.05	4076.25	4262.9
109	Jap	15117.5	13903.1	12820.5	12192.7	11215.7	10445.7	9450.83	9046.85	7793.92	7543.01	7582.28	7391.92	7243.83	6580.6	6084.97	6172.67	5878.5	5541.59	5310.66	5347.49	5102.04	5160.71	4928.55	4808.25	4451.16	4548.95	4460.62	4300.24	4217.94	4019.09	3969.28	4082.79	4031.45	3805.55	3710.26	3784.28	3690	3559.09	3669.12	3614.26	3545.33	3532.16	3665.65	3756.69	3791.3	3869.94	4117.06	4265.01
110	Ind	18318	16905.4	15576.2	14715.5	13763.8	12746.4	11598.3	11024.8	9688.58	9414.54	9629.24	9389.18	9211.78	8409.74	7888.81	8034.72	7747.59	7380.69	7059.63	7131.86	6883.89	7012.25	6737.43	6553.52	6172.85	6312.02	6183.68	5998.99	5865.82	5623.43	5546.65	5702.39	5654.96	5367.92	5249.99	5334.52	5189.82	5028.82	5192.26	5113.93	5035.71	5040.5	5222.83	5398.05	5472.77	5624.7	5955.95	6200.89
111	Jap
112	Ind
113	Jap	11455.3	10631.5	9756.62	9194.26	8530.95	8093.74	7380.71	7056.52	6166.25	6021.11	6099.66	5979.72	5893.64	5474.4	5090.89	5242.24	5045.17	4801.95	4591.63	4649.74	4495.86	4573.24	4387.94	4302.12	4049.33	4133.33	4067.4	3934.83	3850.86	3694.52	3629.7	3750.73	3701.42	3509.15	3432.28	3495.54	3411.51	3278.93	3356.54	3314.21	3244.43	3235.56	3342.29	3427.72	3452.13	3526.02	3707.54	3836.44
114	Jap	14319.6	13884.3	12833.1	12469.6	11376.5	10413.3	9482.74	8945.23	8132.23	8328.82	7814.7	7417.73	7536.15	7009.49	6667.29	6292.51	6068.81	5926.46	5822	5590.28	5338.43	5366.7	5285.77	5028.17	4892.9	4837.46	4765.07	4794.88	4752.01	4592.16	4463.09	4464.45	4420.16	4371.01	4284.89	4276.24	4222.91	4259.6	4353.44	4305.74	4351.6	4378.04	4507.27	4543.26	4756.06	5008.95	5253.35	5561.07
115	Admix	16538	15616.2	14502.1	13779.9	12664.5	11945.5	10965.7	10543.2	9377.83	9032.73	8831.47	8851.03	8720.95	8101.16	7697.17	7809.51	7518.59	7191.15	7034.36	7120.06	6713.02	6740.65	6628.95	6482.18	6175.29	6263.51	6140.84	5958.25	5900.6	5710.01	5627.05	5642.95	5547.9	5391.37	5274.59	5329.64	5187.76	5051.5	5165.45	5100.77	5050.2	5024.26	5117.32	5245.81	5336.7	5464.87	5728.95	5945.69
116	Ind	17353.8	16492.1	15015.4	14136.7	13163.5	12092.6	10946.9	10655.6	9363.79	8757.58	8672.16	8659.44	8532.17	7726	7214.62	7321.82	7051.1	6688.21	6403.82	6436.12	6125	6120.45	5937.94	5787.17	5404.62	5544.04	5443.74	5290.34	5201.89	4991.64	4922.81	4999.58	4907.77	4733.91	4620.93	4720.89	4607.65	4439.73	4585.83	4541.33	4510.69	4496.95	4600.92	4708.74	4805.82	4931.51	5206.43	5419.22
117	Ind	15150.7	13943	12799.7	12351.9	11372.2	10592.5	9638.08	9194.97	8055.08	7783.5	7909.42	7642.16	7562.36	6905.72	6367.55	6511.09	6252.52	5918.84	5657.64	5694.85	5527.42	5567.59	5333.47	5150.72	4825.17	4952.53	4846.59	4707.77	4606.2	4411.89	4338.41	4482.55	4431.24	4188.12	4093.31	4178.16	4072.41	3922.14	4036.23	3986.17	3929.77	3908.1	4030.86	4138.24	4171.12	4269.15	4503.28	4665.49
118	Admix	10502.5	10352	9730.37	9306.27	8696.41	7908.81	7320.8	6986.59	6348.77	6431.61	5836.28	5753.31	5992.59	5639.59	5430.33	5185.18	4997.37	4913.96	4855.33	4739.83	4411.01	4449.23	4511.78	4341.6	4239.18	4222.87	4147.34	4201.36	4164.07	4064.68	3959.56	3864.63	3833.62	3863.81	3817.39	3818.22	3764.17	3794.47	3872.71	3844.32	3878.14	3902.37	3957.34	3970.31	4183.65	4387.53	4570.17	4789.17
119	Ind	16690.3	15455.4	14145.6	13479.4	12485.3	11562.8	10480.4	10030.7	8745.67	8482.23	8620.12	8377.69	8112.8	7433.95	6923.92	7042.53	6715.69	6356.93	6082.04	6125.66	5907.1	5986.31	5720.22	5543.69	5195.77	5334.55	5217.44	5064.26	4968.21	4783.47	4712.98	4855.31	4815.78	4556.18	4472.31	4556.33	4453.78	4316.95	4436.77	4401.55	4342.3	4358.58	4519.62	4662.78	4722.46	4852.64	5152.21	5363.4
120	Jap	13714.4	13692.2	12326.6	12068.6	10577.1	9886.89	8570.85	7672.66	7243.98	7384.99	6940.58	6754.64	6396.36	6266.91	5983.55	5878.61	5581.29	5516.17	4791.82	4763.22	4901.85	4981.58	4811.97	4623.15	4695.8	4488.14	4587.28	4370.88	4327.58	4031.41	3963.93	4115.22	4129.83	3965.28	3907.68	3976.55	3677.76	3781.38	3798.22	3731	3633.48	3759.6	3926.89	4046.09	4033.44	4197.73	4399.28	4660.54
121	VI	7601.63	7326.02	7120.16	6826.8	6066.05	5730.06	5503.02	5039.32	4925.76	4721.12	4844.02	4734.69	4681.01	4284.63	4421.88	4205.21	4222.52	4081.48	3963.15	3814.99	3827.01	3820.77	3678.71	3529.53	3523.43	3439.93	3460.24	3395.16	3336.21	3204.12	3152.52	3161.6	3147.29	3029.56	2998.96	2978.75	2907.61	2845.69	2809.64	2820.5	2745.44	2705.99	2745.04	2783.41	2779.24	2848.51	2911.72	3007.12
122	Ind	14505.2	14653.3	13081.5	12533.8	11318.8	10512.9	9036.44	8201.18	7727.15	7711.85	7460	7239.35	6901.33	6706.96	6523.58	6345.02	6072.79	5982.31	5289.04	5230.77	5323.01	5467.83	5328.57	5104.52	5230.09	5025.33	5105.65	4863.19	4857.7	4572.26	4422.86	4639.13	4653.72	4457.08	4411.03	4489.86	4183.68	4283.45	4333.75	4301.15	4190.11	4335.94	4538.35	4678.08	4685.11	4889.67	5140.23	5434.89
123	Jap	7388.1	7549.75	6866.1	6372.69	5839.45	5561.49	4836.37	4465.52	4293.56	4135.17	3845.25	3973.38	3833.89	3755.95	3634.67	3587.98	3443.57	3435.29	3089.03	3050.97	3024.23	3098.28	3048.72	2936.94	2988.18	2886.42	2915.38	2784.89	2798.46	2639.6	2541.39	2554.89	2551.47	2482.15	2432.04	2463.5	2290.78	2314.77	2328.49	2296.52	2222.1	2261.49	2314.18	2335.78	2340.03	2417.51	2510.58	2632.3
124	Jap	12589.3	12695.1	11530.2	11174.7	9776.79	9215.5	7974.53	7246.95	6844.52	6829.22	6519.02	6373.33	6072.57	5946.17	5735.35	5603.57	5409.53	5304.58	4700.45	4697.86	4702.68	4800.65	4656.24	4489.14	4543.96	4375.76	4450.51	4269.23	4226.84	3964.08	3864.26	3957.61	3935.81	3786.06	3743.81	3772.57	3510.57	3597.2	3614.51	3547.29	3446.88	3526.8	3645.15	3731.2	3706.93	3845.11	4013.04	4239.63
125	Ind	16722.2	17188.1	15853.2	15007.6	13530.1	12657.4	11187.7	10225.9	9854.73	9450.41	8892.78	8980.48	8658.46	8566.25	8247.33	8167.54	7910.73	7810.25	7184.76	7095.32	7075.53	7066.8	6992.4	6867.19	6861.02	6722.37	6850.81	6634.16	6597.92	6328.89	6220.67	6159.26	6111.68	5998.08	5927.47	5980.93	5717.8	5810.07	5887.7	5825.63	5769.02	5914.52	6033.19	6188.79	6286.18	6557.65	6863.14	7315.17
126	Ind	16515.7	16121.6	14494.6	13907	12486.8	11574.7	10168.4	8994.78	8610.11	8992.87	8862.58	8412.05	7760.33	7702.98	7359.98	7304.29	7049.41	6902.54	6288.29	6160.72	6458.31	6605.76	6287.21	6075.05	6061.73	5943.12	6072.5	5843.54	5793.26	5507.75	5449.84	5588.33	5621.37	5348.64	5284.55	5351.55	5125.58	5231	5298.6	5236.93	5174.48	5347.29	5607.17	5801.09	5811.89	6093.5	6409.57	6876.22
127	Ind	12154.2	12173.3	11092.2	10684.1	9973.86	9042.69	8353.12	7901.12	7192.46	7340.63	6764.74	6645.29	6811.64	6357.94	6041.15	5759.65	5560.02	5369.39	5274.93	5156.14	4826.41	4867.63	4846.43	4606.09	4502.47	4450.71	4337.31	4371.92	4323.53	4204.67	4036.85	4008.16	3965.84	3930	3842.62	3810.83	3745.34	3753.63	3840.49	3735.23	3749.99	3722.82	3793.22	3747.47	3904.44	4049.93	4203.26	4373.39
128	Jap	15578.7	16113.3	14420.8	14024.9	12470.6	11652.4	10081.6	9335.92	8800.48	8492.24	7842.07	8060.84	7644.86	7552.16	7339.91	7222.73	6829.6	6746.24	6105.57	5989.08	5911.17	5976.44	5922.3	5745.18	5815.1	5677.85	5718.07	5479.72	5452.89	5142.26	4986.68	5061.87	5043.08	4899.24	4815.85	4902.42	4571.48	4654.76	4717.34	4665.09	4530.29	4670.88	4779.55	4874.45	4928.01	5144.84	5380.91	5694.88
129	Ind	16644.3	17106.5	15380.8	15342.6	13223.7	12211.3	10628	9835.51	9196.58	9280.68	8971.9	8772.35	8355.58	8295.23	8046.75	7967.78	7602.94	7516.56	6716	6650.27	6773.39	6934.24	6755.62	6478.14	6590.07	6438.12	6473.81	6210.92	6162.08	5801.93	5602.36	5811.22	5788.52	5521.68	5458.6	5524.81	5133.48	5221.65	5261.63	5158.13	5014.85	5117.73	5290.46	5417.58	5391.3	5581.99	5829.07	6110.33
130	Ind
132	Jap	11561.1	11450.1	10470.4	10102.3	8760.2	8218.12	7085.29	6440.96	6014.36	6055.67	5791.87	5619.98	5339.44	5221.3	4990.39	4896.5	4703.5	4610.2	4050.61	4013	4094.43	4216.4	4038.96	3881.16	3946.69	3801.36	3874.37	3702.97	3665.42	3433.56	3353.85	3479.62	3470.88	3344	3315.47	3361.39	3128.02	3215.11	3239.99	3188.9	3103.89	3206.09	3355.74	3444.07	3441.75	3586.14	3771.55	4012.71
133	VI	19011.9	19516.2	17992	17421.5	15358.3	14219.6	12606.8	11457.6	10943.6	10595	9904.43	10014.4	9686.82	9580.61	9228.76	9048.33	8733.32	8636.24	7794.73	7747.2	7762.65	7787.38	7724.39	7526.41	7569.6	7403.82	7498.23	7208.06	7151.47	6784.66	6661.36	6671.48	6611.14	6476.72	6405.21	6471.45	6106.51	6216.13	6266.8	6194.59	6100.53	6259.68	6386.72	6540.72	6644.9	6909.84	7235.32	7666.31
134	Jap
135	Ind	17452.2	17752.8	16255.3	15387.3	13787.8	12876.3	11392.1	10171.1	9666.9	9858.23	9512.02	9265	8844.15	8714.9	8417.6	8316.16	8036.75	7914.2	7132.92	7080.28	7241.76	7395.11	7163.52	7022.08	7091.7	6917.19	7048.7	6751.32	6704.92	6354.54	6269.23	6377.34	6379.7	6186.52	6109.04	6202.5	5862.44	6011.69	6059.56	6004.88	5909.59	6112.1	6342.57	6543.57	6599.85	6899.96	7249.01	7717.32
136	Ind
137	Ind	10292.1	10059.8	9304.76	8963.66	8337.59	7628.72	6931.59	6523.97	5915.8	6110.73	5653.18	5465.03	5562.87	5216.64	4956.88	4691.5	4529.53	4409.37	4313.56	4179.19	3932.11	3992.25	3955.18	3745.19	3646.15	3624.53	3530.72	3573.2	3540.89	3425.79	3316.52	3309.21	3280.76	3261.64	3194.82	3191.91	3129.27	3145.34	3220.51	3161.24	3157.34	3176.72	3249.09	3220.1	3344.99	3486.83	3601.43	3762.26
138	Ind	13601.3	13931.3	12543.2	12146.1	10609	9938.77	8657.51	7837.7	7452.09	7418.76	7141.78	6988.63	6660.67	6576.79	6332.67	6157.26	5944.9	5824.23	5170.8	5140.11	5272.06	5339.67	5175.96	5029.81	5108.04	4931.69	5024.47	4798.24	4754.35	4472.68	4385.06	4507.04	4497.19	4342.13	4299.14	4346.51	4074.95	4174.06	4196.45	4143.89	4035.31	4159.27	4325.74	4457.39	4478.26	4665.49	4909.9	5213.39
140	Jap
141	Jap	11423.7	11927.5	10925.1	10481	8939.67	8384.37	7409.53	6737.09	6341.63	6068.78	5605.45	5669.13	5491.26	5363.4	5200.35	5036.61	4807.47	4754.95	4153.17	4124.57	4055.32	4107.58	4061.49	3969.16	4032.12	3872.45	3934.92	3727.97	3682.78	3433.97	3326.36	3398.38	3356.27	3299.91	3263.51	3304.37	3024.5	3103.32	3099.37	3046.08	2950.1	3044.46	3106.15	3193.12	3210.55	3333.57	3488.71	3677.62
142	Jap	14570.8	14808.5	13360.9	12996.6	11364.1	10539.9	9156.86	8214.18	7716.9	7776.74	7442.57	7268.14	6871.22	6754.37	6462.1	6347.48	6056.13	5956.22	5265.25	5183.02	5330.93	5433.83	5263.52	5126.29	5153.71	5038.72	5109.23	4882.98	4800.57	4520.34	4418.27	4592.12	4588.26	4426.1	4387.65	4442.8	4174.66	4267.99	4294.67	4233.32	4155.15	4308.39	4488.04	4652.25	4699.35	4919.98	5187.81	5521.1
143	Jap
144	Ind	14704.2	14705.9	13244.2	12851.3	11330.1	10567.5	9221.6	8346.82	7864.54	7778.12	7443.59	7254.34	6909.94	6725.07	6516.2	6320.41	6072.77	5970.31	5196.8	5153.52	5255.66	5398.48	5241.16	5091.7	5166.07	4953.37	5037.78	4822.32	4770.15	4468.93	4367.99	4542.92	4562.15	4406.8	4387.22	4455.16	4143.99	4254.07	4287.88	4240.49	4141.33	4312.39	4518.97	4690.88	4721.91	4953.42	5222.78	5537.15
145	Ind	4867.08	5192.56	4481.47	4596.7	3813.51	3571.76	3106.41	2837.61	2682.46	2609.11	2486.29	2422.39	2393.11	2343.62	2336.24	2253.17	2156.21	2090.85	1800.97	1827.71	1797.23	1853.19	1830.56	1781.75	1827.33	1728.75	1761.6	1669.62	1666.53	1549.43	1455.52	1525.3	1514.62	1465.22	1464.28	1476.3	1341.98	1358.76	1359.31	1340.83	1274.91	1305.81	1324.8	1338.62	1343.84	1372.58	1421.88	1467.89
146	Ind	16755.2	17015.6	15537.9	14996.9	13164.8	12372.7	10756.7	9756.65	9283.77	9447.25	8997.32	8814.96	8410.35	8316.19	8059.03	7895.3	7628.79	7512.78	6647.26	6627.96	6834.87	6979.13	6781.25	6615.36	6727.73	6530.42	6616.06	6358.37	6270.33	5915.17	5827.67	6005.3	6044.68	5817.88	5799.64	5871.08	5526.49	5639.89	5684.71	5582.72	5512.03	5701.07	5953.64	6166.96	6241.99	6533.34	6854.65	7287.88
147	Ind	13537.1	13034.8	12049.3	11469.9	10024.7	9410.46	8091.11	7252.04	6805.94	7056.31	7032.6	6567.76	6173.39	6066.85	5906.58	5723.74	5502.69	5354.95	4641.93	4591.18	4853.94	5071.07	4835.42	4630.55	4742.34	4553.57	4630.56	4403.22	4363.76	4056.33	3927.25	4259.03	4297.09	4039.12	4049.74	4117.69	3802.35	3930.76	3941.56	3893.74	3775.18	3933.55	4191.17	4358.15	4343.14	4537.76	4807.08	5100.96
148	Ind	12142.6	12382.2	11265.4	10979.6	9580.63	9010.41	7883.15	7143.98	6774.06	6525.73	6093.09	6130.41	5972.79	5914.45	5726.08	5616.96	5374.34	5313.5	4632.37	4638.48	4588.73	4705.31	4652.55	4553.65	4637.49	4495.98	4557.46	4327.82	4323.58	4037.15	3936.29	4016.86	4027.2	3948.63	3934.19	3982.94	3683.95	3786.36	3805.88	3753.57	3659.64	3775.47	3887.63	4009.65	4077.72	4253.58	4481.17	4738.13
149	Jap	19327.4	19526.9	17827.7	16968.7	15216.5	14260.3	12426.3	11172.6	10658.1	10700	10224.7	10020.7	9553.46	9487	9160.84	9017.92	8669.9	8484.14	7669.06	7528.19	7716.24	7904.64	7684.67	7525.99	7561.64	7408.66	7512.94	7171.62	7084.65	6687.46	6577.49	6735.37	6755.01	6513.69	6449.4	6517.8	6160.64	6252.28	6304.78	6179.28	6108.99	6332.4	6588.46	6846.31	6950.06	7304.77	7707.79	8226.88
150	Jap	7826.91	7727.19	7155.09	6950.53	6455.75	5872.01	5409.83	5116.36	4682.79	4675.63	4230.89	4188.93	4365.3	4094.88	3934.11	3719.59	3598.7	3520.66	3436.22	3358.82	3078.08	3119.63	3161.73	3028.77	2945.08	2926.79	2869.66	2896.08	2874.22	2805.07	2712.18	2628.38	2606.44	2621.73	2581.65	2557.6	2528.61	2534.12	2589.17	2542.83	2551.44	2561.44	2577.66	2567.49	2696.53	2817.61	2917.39	3053.11
151	Jap	11869.5	12226.7	11074.4	10876.9	9366.87	8795.81	7566.34	6897.84	6485.09	6108.61	5680.68	5736.6	5555.51	5426.4	5213.82	5043.07	4824.91	4693.05	4006.64	4016.81	3940.7	3999.15	3961.32	3862.06	3936.95	3751.24	3826.54	3615.38	3576.78	3297.43	3186.38	3256.5	3262.51	3202.44	3181.13	3241.75	2928.93	3030.18	3033.01	2978.36	2858.8	2955.55	3055.21	3142.61	3168.14	3304.73	3473.49	3664.79
152	Ind	15655.3	15304.8	13843.3	13166.5	11841.8	11155.8	9656.22	8637.11	8180.84	8469.99	8360.79	7877.79	7418.28	7269.88	7037.88	6872.41	6621.06	6516.98	5752.56	5672.73	5953.49	6172.03	5897.73	5692.5	5762.85	5596.88	5672.29	5465.91	5355.55	5026.54	4952.31	5202.33	5286.1	5021.07	4986.43	5058.74	4765.22	4883.78	4927.3	4839.3	4755.58	4921.24	5221.99	5438.91	5447.37	5709.38	6030.37	6414.1
153	Ind	15402.7	16086.1	14403.1	14038.6	12395.6	11541.3	10194.5	9282.45	8812.1	8562.29	7967.01	8009.03	7760.12	7602.02	7367.65	7211.92	6975.67	6898.4	6163.52	6097.88	6076.24	6175.05	6180.27	6024.09	6125.71	5935.12	6027.67	5801.43	5750.99	5470.95	5352.28	5412.95	5403.74	5344.84	5324.07	5394.82	5082.82	5193.1	5241.01	5184.22	5138.54	5302.35	5442.54	5647.11	5769.02	6054.38	6384.71	6776.75
154	Ind	12332.6	12764	11463.3	11138.9	9710.74	9027.77	7763.65	7108.38	6689.87	6625.65	6334.41	6209.39	5928.34	5796.48	5641.6	5483.71	5240	5139.3	4485.47	4466.83	4519.73	4676.83	4569.11	4476.41	4533.37	4357.25	4420.35	4231.43	4189.63	3913.6	3797.92	3992.3	4012.98	3864.74	3870.91	3933.95	3638.88	3765.33	3790.39	3745.8	3646.72	3786.51	3979.27	4151.79	4194.74	4402.17	4678.84	4971.77
155	Jap	15733.3	16429.7	14838.1	14393.2	12745.5	12047.4	10642.5	9579.25	9205.98	8804.52	8158.2	8341.65	8120.57	8036.86	7778.44	7660.92	7389.95	7262.14	6502.96	6464.15	6409.76	6487.58	6453.9	6382.28	6458.3	6251.92	6352.99	6096.73	6017.38	5705.37	5603.38	5647.24	5626.95	5550.65	5510.66	5558.66	5235.35	5329.16	5344.57	5263.35	5166.53	5319.27	5457	5620.33	5709.79	5958.19	6236.85	6602.33
156	Ind	19634.3		17939.9	17466	15437.9	14410.5	12743.9	11366.7	10883.5	10978.4	10479.9	10261	9798.15	9691.21	9379.93	9246.79	8911.7	8805.1	7919.8	7809.39	8035.98	8202.05	7998.45	7849.83						7050.51	6964.89
157	Ind	11069	10837.5	10010.3	9617.09	8926.35	8150.54	7447.76	6920.77	6307.21	6510.93	6019.12	5790.53	5858.28	5470.23	5215.56	4906.33	4777.11	4615.29	4456.53	4325.9	4119.04	4142.42	4085.99	3887.81	3758.58	3723.53	3654.78	3677.85	3631.34	3517.2	3422.53	3392.7	3346.5	3355.64	3270.11	3253.34	3195.48	3208.76	3298.92	3223.56	3240.22	3256.19	3335.69	3314.08	3439.03	3584.05	3717.06	3892.96
158	Ind	12834.9	12723.5	11633.3	11084.8	9803.42	9242.45	8027.62	7333.72	6829.6	6863.23	6507.83	6366.15	6038.76	5940.07	5682.44	5551.93	5311.98	5194.54	4518.63	4490.94	4578.44	4727.64	4620.96	4455.11	4582.59	4371.99	4468.99	4261.61	4201.99	3895.7	3821.92	3979.83	4010.76	3876.08	3847.55	3922.15	3634.11	3747.2	3767.92	3712.03	3614.85	3766.3	3948.21	4115.37	4138.13	4345.81	4605.41	4894.71
159	Ind	10648.2	10380.8	9674.03	9238.29	8680.82	7932.25	7298.99	6809.68	6223.52	6441.36	5952.47	5728.31	5846.01	5521.95	5296.23	5056.17	4858.45	4736.65	4672.56	4504.46	4270.06	4322.29	4312.06	4087.17	3996.72	3957.77	3873.05	3913.74	3889.82	3772.46	3647.24	3628.29	3586.8	3578.21	3515.75	3502.31	3438.17	3454.73	3529.69	3470.34	3459.92	3468	3555.78	3517.69	3656.87	3817.34	3951.36	4122.7
160	Aus	19445.9	19880			15770.6	14848.6	13171.5	12015.7	11489.7	11044.8	10263	10370.8	10082.5	9956.76	9641.17		9140.96		8167.64	8039.77	8054.81	8110.89	8043.5
161	Ind	16293.9	16898.2	14930.8	14579.1	12785.9	11846	10417.8	9500.8	8946.43	8645.45	8088.61	8011.91	7723.19	7588.76	7377.91	7191.01	6899.29	6770.75	5953.46	5983.45	5918.57	6015.71	5972.88	5825.25	5918.69	5681.62	5792.16	5555.36	5491.65	5192.02	5046.33	5116.12	5119.56	5051.54	4996.59	5077.78	4722.56	4852.76	4888.38	4858.41	4760.21	4936.88	5096.38	5291.61	5406.43	5697.35	6026.39	6422.33
162	Jap
163	Jap	4603.72	4657.03	4350.52	4059.12	3693.13	3454.14	3068.08	2841.64	2693.37	2614.49	2463.85	2492.08	2467.49	2416.58	2366.3	2298.89	2233.61	2239.75	1979.5	1986.05	1967.8	1998.62	1994.4	1927.18	1983.8	1886.36	1924.08	1836.52	1825.1	1719.54	1652.83	1677.49	1662.6	1630.43	1612.4	1620.43	1505.68	1522.97	1520.65	1488.89	1438.03	1479.36	1500.62	1530.36	1531.22	1580.8	1632.15	1703.2
164	Jap	10435.4	10165.2	9584.27	9124.31	8542.71	7895.48	7654.34	7080.22	6483.83	6049.85	5735.42	5626.4	5550	5260.51	5207.78	4857.69	4734.1	4525.95	4422.08	4381.74	4094.07	4044.19	4042.73	3922.63	3854.45	3719.7	3682.36	3779.47	3697.97	3533.63	3466.5	3386.52	3213.6	3372.71	3317.6	3272.13	3219.6	3176.8	3201.27	3176.75	3163.38	3250.27	3259.29	3261.16	3500.31	3617.98	3783.6	4005.19
165	Jap
166	Ind	8452.78	8104.29	7612.44	7265.47	6804.19	6336.41	6069.98	5535.24	5008.1	4740.18	4721.77	4483.35	4350.35	4151.63	4083.37	3802.36	3688.1	3533.34	3429.21	3378.52	3205.97	3241.12	3163.45	3056.36	3007.64	2895.54	2861.35	2948.04	2877.23	2736.18	2663.49	2665.11	2550.8	2626.08	2578.52	2539.79	2496.56	2471.34	2499.08	2480.47	2449.87	2507.37	2560.49	2581.97	2742.98	2835.68	2975.87	3150
167	Aus	9738.46	9503.64	8886.16	8389.85	7835.74	7237.3	6974.85	6391.85	5740.47	5442.94	5391.76	5114.69	5006.37	4715.58	4637.58	4317.3	4187.06	4007.77	3875.27	3840.19	3640.03	3644.71	3582.55	3460.01	3404.63	3286.85	3248.43	3346.21	3262.96	3102.53	3048.59	3032.44	2896.18	3007.66	2942.65	2900.45	2862.48	2844.11	2863.1	2836.97	2821.82	2901.45	2964.03	3000.65	3205.49	3328.49	3504.19	3732.95
168	Ind	11231.4	10987.5	10194.2	9764.37	9080.71	8323.7	8000.38	7319.31	6618.05	6205.44	6196.35	5831.08	5720.61	5381.8	5295.8	4899.59	4754.4	4563.39	4410.44	4317.45	4078.81	4121.06	4029.01	3866.12	3776.43	3617.51	3586.37	3692.39	3598.74	3409.81	3326.26	3311.09	3153.41	3248.81	3179.22	3138.69	3067.41	3030.51	3061.26	3009.14	2960.83	3058.05	3099.14	3120.47	3308.63	3397.2	3562.13	3766.23
169	Ind	12488.4	12293.4	11561.6	10963	10243.2	9410.97	9153.96	8399.39	7703.24	7066.31	6829.76	6680.89	6627.98	6258.7	6186.48	5773.31	5631.17	5388.23	5301.12	5245.46	4871.62	4862.04	4866.99	4715.77	4640.61	4490.31	4435.31	4554.77	4467.82	4286.92	4168.29	4079.75	3869.52	4061.68	3994.77	3940.78	3874.92	3814.27	3860.27	3824.8	3811.12	3916.86	3919.58	3965.45	4246.38	4387.98	4610.57	4889.07
170	Ind	8489.47	8381.99	7665.85	7463.02	6956.55	6347.98	6156.32	5576.43	5160.44	4694.24	4564.37	4408.7	4374.2	4052.27	4034.58	3771.26	3636.01	3478.65	3348.01	3311.08	3006.52	3050.47	3050.3	2895.52	2810.85	2684.6	2686.49	2800.7	2699.93	2599.74	2538.61	2445.81	2317.61	2452.71	2407.39	2383.13	2323.77	2279.48	2313.16	2273.48	2238.42	2321.11	2307.98	2293.41	2440.44	2466.93	2602.91	2725.63
171	Jap
172	Aus
173	Admix	11562	11274.2	10569.4	10072.1	9448.5	8653.11	8425.31	7780.73	7116.63	6549.42	6322.44	6177.67	6149.1	5764.49	5784.69	5391.95	5273.22	5070.35	4924.4	4897.99	4541.35	4534.62	4543.2	4383.66	4293.67	4130.89	4119.32	4218.93	4133.46	3962.73	3861.77	3753.68	3559.15	3725	3643.81	3598.79	3514.93	3461.51	3484.81	3451.63	3409.2	3509.36	3481.3	3479.3	3699.75	3782.15	3937.12	4126.19
174	Ind	10272.7	10461.1	9652.74	9332.83	8635.35	7841.04	7201.63	6826.83	6234.01	6117.44	5619.12	5625.76	5898.37	5500.28	5252.11	5019.68	4823.89	4672.08	4600.94	4488.65	4135.43	4163.03	4254.2	4024.04	3971.39	3943.62	3844.18	3887.49	3837.25	3749.43	3589.16	3529.02	3482.71	3547.37	3464.21	3445.2	3377.49	3392.72	3508.31	3408.64	3441.57	3447.39	3472.4	3426.51	3619.53	3764.7	3910.81	4051.95
175	Jap	7033.28	6921.33	6341.73	6074.04	5670.02	5103.7	5007.88	4555.12	4162.44	3848	3657.22	3545.34	3496.64	3264.61	3232.51	2988.59	2886.23	2766.77	2671.03	2640.21	2401.8	2410.64	2409.17	2281.55	2211.57	2114.34	2107.67	2187.44	2117.03	2024.73	1978.62	1899.15	1787	1902.33	1857.08	1833.68	1780.54	1746.72	1764.09	1729.53	1706	1760.48	1735.69	1723.99	1854.17	1876.69	1982.68	2089.13
176	Ind
177	Ind	10782.3	10384.2	9698.89	9161.09	8596.59	7897.75	7521.02	6850.89	6243.38	5808.32	5803.67	5483.28	5311.08	4973.94	4911.9	4548.13	4419.94	4220.11	4101.06	4050.91	3805.52	3873.97	3782.82	3611.12	3555.73	3389.88	3367.31	3482.22	3391.84	3238.84	3157.76	3155.4	3005.23	3091.09	3035.88	3006.15	2963.61	2943.39	2978.7	2950.75	2953.26	3047.89	3111.03	3165.91	3373.67	3507.15	3705.92	3950.23
178	Ind	11717.4	11599.8	10782.5	10235.7	9592.4	8909.26	8578.09	7959.58	7296.32	6728.22	6505.98	6399.14	6382.65	6040.96	6022.59	5622.48	5497.14	5289.03	5144.94	5095.29	4786.4	4747.94	4724.55	4578.3	4500.2	4324.15	4283.96	4393.8	4303.26	4119.73	4002.9	3890.5	3700.94	3856	3778.88	3701.67	3615.17	3566.26	3571.05	3513.16	3465.58	3528.11	3503.21	3475.17	3683.75	3753.88	3888.38	4071.15
179	Aus	11197.6	11086.7	10328.1	9817.84	9235.94	8483.21	8180.19	7518.2	6879.14	6265.69	6059.29	5921.28	5865.17	5482.76	5446.76	5053.94	4917.96	4685.12	4582.46	4522.4	4166.14	4164.88	4157.14	3991.18	3897.7	3745.52	3739.49	3824.24	3758.49	3603.55	3522.01	3443.85	3255.69	3413.19	3353.38	3305.99	3240.54	3214.13	3233.51	3194.9	3178.11	3270.9	3270.2	3278.04	3490.43	3596.1	3757.18	3969.99
180	Ind	9441.93	8864.18	8295.92	7748.65	7448.71	7156.41	6157.92	5450.06	5223.85	5202.4	5122.05	4870.49	4893.69	4589.55	4407.9	4268.43	4144.53	4095.12	3766.99	3609.03	3502.36	3589.68	3622.04	3344.44	3293.73	3276.96	3298.22	3292.13	3139.88	3233.8	2966.26	2989.17	2966.34	2971.37	2918.37	2744.46	2775.29	2733.67	2681.78	2627.77	2620.23	2679.11	2813.95	2861.32	2880.67	2902.65	3034.18	3225.99
181	Jap	7266.62	7145.42	6683.35	6385.14	6004.31	5560.72	5364.07	4882.64	4498.5	4157.99	4018.65	3973.62	3920.67	3689.9	3650.36	3399.43	3371.09	3203.39	3124.92	3096.15	2867.57	2868	2857.81	2769.11	2713.74	2599.67	2582.69	2661.97	2595.65	2475.13	2434.3	2376.14	2259.67	2357	2322.74	2283.75	2244.11	2205.6	2216.6	2180.17	2144.03	2191.78	2169.82	2158.77	2281.94	2313	2393.74	2498.1
182	Ind	11708.1	11528.7	10814.9	10233	9552.54	8779.11	8351.04	7705.34	7043.75	6454.05	6190.94	5984.64	5930.32	5538.39	5471.82	5067.26	4905.85	4695.49	4556.96	4480.28	4169.16	4115.04	4090.93	3945.06	3844.89	3677.12	3655.35	3748.58	3672.51	3512.67	3425.48	3336.83	3149.97	3308.83	3236.43	3172.74	3116.44	3085.13	3102.63	3060.84	3034.81	3111.82	3098.03	3097.81	3304.72	3390.45	3543.27	3723.84
183	Ind	8763.81	8611.47	8104.11	7670.28	7209.23	6631.8	6411.22	5883.08	5390.45	4980.87	4817.42	4660.75	4684.71	4365	4350.85	4038.72	3962.3	3771.96	3667.4	3635.01	3362.15	3351.6	3349.39	3201.23	3119.99	2988.4	2996.8	3059.49	3002.99	2876.82	2807.68	2725.86	2570.6	2687.68	2631.91	2590.34	2533.87	2488.33	2497.72	2456.88	2416.93	2480	2449.7	2430.42	2578.63	2609.27	2711.67	2833.22
184	Ind	11835	11223.5	10481.3	9969.35	9315.05	8693.28	8333.28	7536.87	6846.78	6681.69	6850.33	6337.77	6133.48	5801.88	5762.78	5383	5252.68	5027.76	4851.08	4799.27	4662.96	4762.76	4577.87	4406.31	4325.43	4162.25	4144.89	4260.34	4145.54	3946.9	3843.75	3898.38	3761.86	3795.31	3726.51	3670.45	3594.77	3571.47	3597.96	3539.38	3489.17	3590.59	3689.63	3744.48	3913.12	4032.41	4226.85	4460.52
185	Jap	10805.3	10794.3	9910.06	9491.31	8829.65	8109.91	7398.66	6942.02	6221.49	6498.74	5945.42	5757.78	5960.45	5546.72	5279.75	5011.1	4835.61	4653.15	4615.64	4477.82	4221.77	4286.12	4312.55	4075.66	3994.28	3965.56	3873.07	3934.13	3885.55	3760.33	3635.27	3635.25	3621.88	3603.98	3542.54	3528.23	3485.98	3535.17	3639.01	3588.38	3624.56	3671.65	3802.64	3826.89	4036.5	4266.51	4497.36	4754.66
186	Ind	8505.22	8406.77	7788.5	7350.16	7008.17	6440.32	6184.93	5640.07	5165.54	4718.7	4527.58	4444.13	4396.58	4103.05	4046.01	3762.6	3663.92	3492.48	3378.75	3350.39	3054.79	3071.75	3059.61	2939.32	2849.4	2713.16	2717.4	2812.68	2734.27	2640.87	2572.28	2487.1	2346.84	2480.06	2439.64	2408.35	2355.01	2319.33	2345.5	2304.82	2282.05	2350.93	2341.03	2336.69	2500.12	2543.77	2676.35	2817.58
187	Ind	9493.11	9299.63	8652.09	8156.61	7653.48	7020.13	6795.22	6111.06	5584.72	5259.57	5223.57	4950.02	4875.17	4537.61	4486.27	4162.66	4020.04	3856.89	3698.56	3649.68	3461.93	3491.01	3407.61	3239.79	3168.2	3012.27	3022.2	3103.95	3009.73	2868.02	2803.69	2773.88	2646.35	2721.04	2668.02	2631.93	2576.24	2530.08	2556.08	2506.02	2470.16	2546.04	2562.81	2562.6	2712.12	2755.36	2896.99	3047.78
188	Jap	9926.19	9608.97	8774.85	8434.68	7843.02	7225.32	6628.3	6195.02	5519.14	5972.94	5710.13	5347.73	5400.82	5060.42	4861.71	4605.21	4434.54	4345.91	4253.01	4106.9	3970.59	4074.97	3981.37	3761.38	3680.99	3642.2	3566.89	3586.76	3545.01	3407.13	3322.22	3392.51	3364	3281.29	3223.75	3208.39	3166.2	3177.74	3262.55	3201.83	3187.13	3206.97	3337.16	3340.23	3456.58	3615.72	3756.18	3944.09
189	Ind	10046.8	9732.31	9094.25	8614.49	8079.18	7404.23	7155.18	6434.41	5896.62	5578.97	5443.59	5200.93	5062.34	4683.46	4641.26	4347.7	4202.8	4004.38	3884.54	3845.62	3599.79	3620.67	3559.78	3389.43	3320.65	3154.83	3158.58	3262.23	3176.71	3037.06	2985.31	2943.17	2821.85	2899	2852.58	2814.26	2777.79	2741.37	2767.27	2721.63	2716.97	2798.34	2834.43	2854.09	3023.49	3115.07	3276.5	3471.33
190	Ind	7954.34	7939.94	7301.52	6942.06	6528.62	5991.83	5728.45	5220.9	4757.33	4390.59	4154	4082.82	4091.42	3764.06	3760.77	3449.22	3358.08	3187.64	3087.65	3056.52	2797.68	2791.14	2808.89	2693.14	2597.94	2470.58	2478.84	2552.71	2493.75	2391.45	2322.44	2237.03	2112.81	2251.04	2207.29	2172.52	2126.46	2081.88	2111.08	2065.15	2037.21	2117.93	2100.85	2083.71	2224.97	2259.57	2373.98	2494.38
191	Jap	9873.39	9556.81	8905.77	8491.69	7911.85	7365.91	7029.66	6455.54	5885.37	5540.68	5481.44	5225.97	5127.83	4813.42	4799.31	4467.16	4335.15	4176.44	4038.18	3981.14	3789.38	3798.72	3722.36	3582.48	3495.8	3342.09	3339.6	3437.77	3345.18	3181.59	3090.27	3068.27	2927.24	3001.96	2945.23	2903.97	2840.46	2802.59	2809.81	2760.23	2724.54	2790.92	2806.06	2806.94	2951.65	3012.63	3142.05	3300.95
192	Ind	9347.65	9348.65	8663.02	8362.66	7805.42	7062.6	6525.89	6164.13	5620.73	5608.35	5129.43	5067.2	5239.09	4920.04	4730.79	4465.94	4347.27	4222.41	4131.88	4022.61	3711.38	3744.7	3779.41	3613.71	3508.55	3473.3	3425.41	3440.1	3423.64	3332.17	3220.53	3137.84	3092.96	3140.59	3070.45	3055.03	2986.3	2998.43	3057.99	3007.98	3018.5	3020.02	3029.34	2994.32	3116.86	3240.47	3335.16	3461.4
193	Jap	8972.56	8626.1	8063.06	7653.4	7222.84	6988.67	6138.21	5544.18	5336.5	5209.5	5050.07	4991.19	4992.63	4706.36	4573.55	4446.92	4387.86	4324.66	4109.37	3937.84	3828.26	3824.63	3897.31	3678.87	3649.35	3615.31	3609.96	3585.8	3489.31	3521.88	3294.16	3239.02	3211.48	3205.86	3141.4	2989.69	2986.54	2924.84	2861.73	2806.68	2792.47	2817.98	2851.08	2875.25	2893.05	2925.53	3026.46	3157.95
194	Jap	13160.5	13102.1	12073.9	11674.6	10752.1	9804.75	8948.6	8425.31	7691.02	7690.57	6953.88	6851.86	6992.95	6561.88	6225.16	5904.56	5673.65	5530.43	5446.7	5240.43	4858.34	4833.13	4880.84	4654.35	4518.56	4472.8	4380.08	4418.51	4398.89	4265.73	4130.23	4025.91	3969.4	4000.83	3926.81	3901.44	3844.56	3873.64	3947.1	3904.48	3924.56	3938.86	3985.9	3995.64	4209.44	4413.13	4606.54	4849.62
195	Jap	10780.9	10748.5	10210.5	9619.81	8986.51	8331.65	8038.78	7411.37	6755.28	6279.97	5949.16	5904.82	5861.07	5541.55	5467.08	5096.04	4989.73	4749.04	4642.33	4625.95	4293.24	4207.43	4215.76	4115.31	4064.45	3869.62	3851.58	3923.29	3847.61	3688.57	3613.09	3527.33	3334.93	3481.04	3402.89	3337.11	3282.37	3234.36	3251.51	3205.71	3166.98	3227.68	3212.59	3192.67	3385.09	3476.97	3600.76	3776.51
196	Jap	5335.2	5258	4858.12	4699.63	4364.03	4023.11	3686.75	3433.58	3134.92	3235.83	2994.45	2874.84	2961.18	2780.24	2649.58	2531.91	2442.64	2381.04	2334.65	2266.04	2134.76	2160.03	2142.23	2024.24	1969.41	1959.98	1913.94	1927.24	1904.59	1840.8	1785.35	1767.27	1742	1725.31	1694.82	1678.22	1639.21	1650.49	1671.74	1633.55	1625.19	1619.23	1647.61	1622.54	1677	1728.98	1777.57	1839.42
197	Ind
198	Aus	9504.37	9511.34	8807.17	8277.64	7778.7	7181	6918.2	6326.11	5793.51	5301.34	5029.04	4987.08	4941.79	4628.84	4578.66	4274.63	4141.01	3960.85	3803.67	3790.02	3500.24	3472.86	3497.97	3384.01	3312.02	3156.45	3160.57	3249.99	3186.51	3052.74	2962.63	2909.28	2749.47	2898.26	2847.27	2810.19	2758.72	2734.06	2766.45	2743.12	2733	2822.77	2836.6	2876.34	3085.44	3188.56	3368.53	3580.33
199	Jap
200	Admix
201	Ind	9154.27	9052.96	8320.21	7960.66	7484.04	6895.23	6571.62	5966.27	5527.94	5045.77	4807.55	4673.22	4654.83	4288.53	4285.6	3979.01	3846.59	3662.06	3521.24	3499.01	3188.13	3189.8	3180.14	3041.94	2922.83	2776.69	2796.95	2892.44	2806.24	2696.72	2610.91	2521.14	2381.49	2524.54	2480.43	2446.9	2382.4	2336.06	2366	2326.18	2300.23	2381.49	2361.64	2348.27	2506.25	2541.84	2687.48	2820.81
202	Ind	11956.8	11930.4	11090	10692.8	9875.12	9018.25	8239.76	7797.74	7076.78	7057.98	6396.31	6370.26	6519.3	6058.53	5820.02	5461.48	5279.83	5175.77	5014.8	4875.12	4489.92	4492.78	4502.84	4312.31	4184.33	4142.31	4051.84	4075.06	4060.9	3949.77	3813.81	3703.26	3647.29	3679.93	3611.8	3581.27	3510.6	3522.61	3608.31	3545.92	3543.38	3557.25	3576.78	3546.27	3709	3856.33	3991.99	4157.79
203	Ind	11471.1	11367.2	10482.6	10115.6	9416.54	8639.26	7921.71	7502.87	6814.82	7015.62	6511.56	6355.18	6511.56	6140.12	5881.61	5605.93	5419.45	5344.85	5257.98	5081.31	4820.16	4889.82	4891.22	4651.6	4541.39	4521.85	4434.77	4471.34	4427.26	4289.18	4146.81	4140.37	4090.7	4075.42	3998.05	3983.16	3908.08	3926.72	4010.68	3928.67	3936.62	3934.31	4019.66	3990.32	4157.6	4335.58	4494.87	4703.13
204	Aus	15200.4	14816.9	13948.9	13247.1	12332	11471.3	10952.3	10015.8	9210.62	8664.46	8554.18	8199.56	8054.41	7589.41	7462.02	6970.34	6823.16	6552.3	6381.02	6305.45	5994.84	5991.19	5880.73	5689.18	5562.95	5349.29	5320.31	5430.65	5340.22	5110.66	4978.3	4945.2	4724.86	4837.05	4746.66	4671.08	4598.54	4560.17	4588.04	4546.35	4519.18	4626.34	4686.86	4743.54	5000.6	5169.16	5399.03	5701.32
205	Aus
206	Jap
207	Ind	11175.3	11071.9	10321.2	9679.49	9096.37	8348.14	8011.96	7326.92	6743.98	6191.15	5855.47	5745.49	5702.61	5327.25	5261.18	4878.65	4754	4535.24	4387.97	4351.63	4009.58	3973.03	3969.01	3811.12	3690.68	3524.86	3539.61	3640.18	3528.07	3390.31	3300.13	3200.21	3026.45	3197.87	3132.55	3079.63	3009.14	2970.2	2996.05	2943.48	2903.36	2997.71	2972.44	2949.78	3139.49	3186.72	3323.04	3474.86
208	Ind	9419.29	9306.54	8626.7	8262.18	7763	7141.14	6855.44	6264.13	5812.7	5331.02	5138.86	4984.43	4949.49	4633.2	4614.3	4307.81	4160.58	3998.71	3888.84	3858.46	3565.57	3568	3574.49	3428.58	3354.42	3210.19	3200.56	3299.9	3222.48	3107.99	3024.65	2942.68	2786.42	2937.4	2875.36	2846.89	2792.66	2758.05	2778.33	2743.5	2737.15	2834.17	2823.64	2838	3027	3115.51	3279.69	3460.04
209	Jap	10032.8	10000.7	9451.78	8830.86	8258.47	7679.38	7351.11	6807.1	6219.29	5748.83	5463.53	5400.27	5366.2	5060	4974.82	4653.83	4539.97	4344.3	4241.66	4194.83	3899.79	3865.88	3838.24	3743.96	3664.18	3509.03	3487.18	3554.17	3479.26	3333.78	3250.82	3178.04	2998.16	3114.75	3054.4	2996.33	2937.71	2893.36	2896.6	2854.01	2815.27	2863.56	2849.92	2836.62	3002.96	3076.35	3192.16	3354.61
210	Jap	11053.9	10994	10772	10068.6	9105.27	8690.22	7690.3	7236.05	6680.71	6538.17	6406.52	6007.17	5991.38	5487.89	5142.56	5122.73	5095.19	5029.59	4590.17	4673.38	4364.02	4417.07	4302.32	4162.94	4053.18	3996.84	3992.83	3891.15	3871.79	3788.92	3743.54	3771.08	3585.3	3597.7	3574.02	3489.3	3401.6	3396.22	3436.61	3395.78	3415.26	3394.73	3489.07	3568.18	3701.78	3842.91	4034.29	4253.57
211	Jap	7914	7958.8	7804.09	7376.07	6568.52	6318.16	5643.92	5388.9	4995.56	4770.84	4596.94	4449.74	4517.44	4108.63	3903.51	3880.49	3911.67	3866.9	3517.17	3614.36	3289.63	3321.13	3268.3	3222.7	3106.64	3056.76	3067.62	2971.3	2965.3	2909.91	2884.66	2848.94	2680.22	2765.34	2733.88	2640.87	2558.93	2559.38	2571.64	2521.56	2527.08	2489.68	2495.61	2507.59	2595.04	2650.4	2727.36	2830.73
212	Ind	12362.1	12288.7	11395.9	11020.5	10145.5	9260.3	8564.31	8150.39	7399.21	7378.4	6762.32	6721.89	6910.58	6504.52	6227.69	5930.87	5709.64	5586.46	5502.87	5370.25	4964.27	4953.49	5062.23	4841.77	4737.99	4717.14	4600.26	4644.29	4624.77	4490.26	4355.4	4256.92	4205.43	4238.82	4166.52	4147.07	4072.79	4100.68	4202.06	4145.75	4177.68	4198.07	4236.97	4258.18	4478.13	4689.58	4892.55	5138.12
213	Jap
214	Jap	4760.07	4619.88	4535.97	4279.28	3882.75	3713.4	3325.29	3188.35	2955.38	3003.96	3094.62	2849.46	2845.01	2629.59	2525.51	2547.74	2574.9	2564.5	2308.79	2388.03	2317.52	2365.47	2260.99	2208.32	2153.48	2115.95	2124.49	2041.97	2028.42	1968.73	1950.94	2002.05	1903.62	1881.09	1863.89	1798.13	1733.82	1719.48	1714.22	1666.04	1656.41	1630.27	1663.45	1676.28	1685.19	1717.53	1762.58	1816.34
215	Ind	8429.58	8330.65	8287.86	7735.71	6907.65	6624.19	5908.99	5612.87	5222.74	5149.55	5116.83	4763.44	4807.04	4359	4148.79	4151.5	4160.38	4112.55	3702.61	3836.9	3583.69	3671.06	3544.16	3469.53	3353.94	3282.6	3297.65	3192.79	3193.69	3128.1	3102.96	3159.29	2986.89	3021.11	2997.7	2919.63	2825.72	2827.12	2852.62	2795.23	2818.44	2780.26	2855.29	2883.65	2950.99	3039.22	3148.38	3276.73
216	Jap	9611.82	8895.77	8275.33	7822.2	7488.28	7230.89	6297.24	5646.36	5402.71	5452.73	5447.87	5225.52	5159.79	4846.56	4715.98	4583.48	4528.37	4426.93	4199.19	3990.15	3969.74	4004.03	4035.96	3769.52	3735.44	3715.36	3721.99	3685.59	3586.57	3596.18	3374.66	3369.81	3375.07	3339.85	3254.61	3105.06	3119.16	3060	3005.83	2937.11	2911.88	2944.49	3011.44	3042.7	3028.07	3065.36	3169.34	3293.85
217	Jap	12339.9	12514.1	12169.8	11418.5	10211.6	9706.41	8636.96	8216.78	7628.59	7202.77	6976.79	6684.91	6747.13	6125.37	5768.83	5716.37	5705.8	5605.72	5150.31	5254.14	4794.96	4816.56	4775.49	4641.01	4494.91	4412.63	4432.02	4297.67	4291.43	4229.12	4176.17	4131.74	3912.86	3992.21	3958.45	3867.47	3753.29	3755.98	3810.82	3780.03	3817.73	3808.9	3888.54	3972.59	4178.41	4364.44	4577.32	4852.92
218	Jap	8425.1	8468.94	8207.83	7756.65	7012.26	6756.99	6024.09	5721.57	5334.51	5220.14	5211.08	4945.15	4933.64	4545.61	4321.57	4326.84	4329.08	4270.69	3941.74	4020.13	3798.6	3879.5	3760.21	3651.95	3562.09	3514.9	3519.56	3425.3	3399.87	3321.64	3283.34	3299.32	3147.2	3150.24	3110.54	3020.7	2940.69	2920.01	2924.78	2885.94	2878.96	2860.62	2926.55	2965.26	3055.21	3157.35	3293.33	3451.72
219	Jap	12127.8	12203.1	11991.2	11395.8	10132.8	9748.41	8758.81	8433.49	7898.4	7498.9	7396.51	7116.84	7315.95	6682.07	6428.85	6431.86	6488.06	6434.63	5883.54	6057.75	5631.87	5708.14	5634.81	5537.89	5397.37	5291.51	5329.23	5173.06	5165.7	5079.67	4991.2	4990.33	4701.61	4827.85	4777.56	4638.51	4507.02	4459.64	4496.27	4432.31	4462.1	4428.4	4447.61	4497.62	4651.39	4796.05	4956.93	5146.74
220	Admix	8927.82	9073.15	8351.54	8108.41	7585.24	6861.71	6316.62	6068	5517.32	5455.14	4982.09	4979.53	5207.3	4872.7	4661.32	4469.47	4307.43	4196.82	4135.23	4026.14	3738.34	3750.08	3801.86	3641.45	3576.48	3545.5	3459.09	3476.69	3452.65	3379.46	3257.49	3185.02	3144.61	3164.2	3101.32	3090.85	3029.66	3036.22	3103.21	3030.12	3035.96	3036.13	3058.98	3016.85	3148.4	3262.38	3367.31	3483.02
221	Aus	8614.48	8572.13	8408.2	8007.41	7095.22	6913.66	6211.24	5943.25	5514.57	5413.1	5456.65	5132.3	5203.32	4795.39	4576.69	4595.92	4610.31	4584.5	4155.76	4286.37	4058.46	4126.88	4016.17	3919.4	3802.52	3734.07	3744.95	3621.77	3612.38	3508.88	3467.36	3488.34	3312.37	3330.08	3290.14	3188.07	3085.31	3042.23	3053.28	2990.4	2975.23	2924.68	2971.14	2986.86	3033.3	3103.14	3188.88	3289.95
222	Aus	11488	11524.5	10625.3	10303.3	9528.4	8733.45	8067.72	7574.49	6945.92	6929.39	6278.61	6259.44	6449.22	6032.71	5759.86	5442.09	5269.05	5152.16	5066.08	4914.53	4552.84	4551.7	4585.14	4399.13	4275.5	4237.14	4143.37	4189.71	4159.16	4042.14	3923.35	3834.83	3788.56	3830.56	3744.52	3734.02	3674.06	3694.15	3774.27	3728.64	3731.42	3742.28	3774.25	3757.69	3945.73	4107.2	4259.25	4461.67
223	Jap	9163.56	9243.67	9166.15	8583.07	7671.98	7388.1	6623.56	6310.6	5810.32	5552.4	5372.97	5242.38	5358.79	4877.56	4667.54	4679.39	4718.82	4660.46	4265.53	4367.27	4011.71	4059.11	4037.1	3942.05	3834.53	3771.89	3765.74	3663.21	3660.03	3579.98	3556.65	3511.97	3314.64	3403.46	3370.43	3245.13	3171	3146.63	3166.92	3110.49	3119.79	3064.68	3083.09	3110.49	3208.72	3293.14	3383.67	3519.92
224	Ind	13199.6	13607.5	13155	12324.5	11173	10616.3	9513.9	9049.79	8496.36	8008.51	7665.56	7493.58	7554.73	6952.65	6531.56	6474.25	6453.82	6383.13	5966.35	6071.9	5604.64	5662.48	5585.07	5467.85	5329.05	5302.7	5297.76	5205.81	5167.59	5123.45	5051.04	4996.51	4801.17	4882.48	4867.29	4765.8	4664.19	4695.36	4761.4	4751.07	4812.3	4837.3	4956.11	5110.12	5383.27	5630.09	5955.74	6322.84
225	Ind	9857.31	9582.88	9460.57	8958.49	7988.68	7731.23	6864.86	6514.86	5980.5	6088.04	6232.08	5714.82	5684.12	5232.77	4991.49	5034.98	5070.48	5039.17	4533.43	4697.52	4496.3	4658.73	4512.35	4348.83	4248.76	4169.55	4206.87	4073.46	4053.81	3979.31	3928.98	4065.92	3873.83	3878.52	3851.42	3752.57	3661.04	3655.48	3689.32	3622.5	3645.99	3629.04	3778.63	3848.66	3939.75	4072.78	4237.39	4431.38
226	Ind	6202.64	6213.13	5683.49	5541.75	5146.44	4691.46	4308.49	4103.15	3696.37	3751.98	3485.65	3403.11	3525.19	3275.73	3171.42	3009.1	2901.08	2798.13	2733.41	2648	2510.33	2548.67	2524.29	2394.79	2355.24	2341.68	2268.36	2295.84	2260.04	2187.84	2102.46	2089.48	2072.73	2065.52	2026.99	2003.76	1960.84	1971.67	2020.47	1964.01	1966.44	1965.44	1993.09	1954.71	2032.06	2099.15	2168.96	2237.01
227	Jap	6040.35	6036.73	5657.91	5389.37	5055.67	4663.07	4317.27	4072.73	3755.46	3798.16	3449.93	3456.93	3576.14	3395.21	3253.26	3130.28	3037.34	2974.68	2916.37	2856.56	2657.19	2661.11	2685.63	2582.61	2514.71	2499.39	2445.42	2442.79	2430.37	2368.55	2290.27	2223.08	2184.64	2197.01	2150.55	2136.83	2080.99	2077.18	2108.35	2069.29	2059.46	2031.49	2027.27	1982.91	2048.3	2099.59	2139.04	2196.1
228	Aus
229	Jap	10803.4	10081.7	9303.5	8849.34	8444.49	8106.31	7066.63	6282.25	6003.41	6016.84	5974.62	5758.8	5686.92	5281.93	5105	4944.75	4902.32	4809.63	4540.94	4287.63	4259.86	4299.34	4318.85	4057.64	4022.8	4008.5	3997.19	3976.19	3865.01	3909.54	3657.5	3651.61	3666.39	3642.27	3544.42	3390.2	3422.81	3370.44	3314.47	3249.5	3235.94	3299.02	3387.11	3456.23	3480.94	3559.6	3733.92	3922.75
230	Ind	6553.18	6349.93	5919.99	5764.6	5377.53	4876.96	4466.77	4218.35	3838.34	3987.11	3684.37	3557.98	3631.14	3407.31	3293.65	3121.71	3049.51	2944.2	2879.1	2759.76	2625.01	2669.87	2668.35	2513.63	2437.21	2436.93	2376.48	2395.67	2379.17	2300.64	2217.87	2206.15	2184.82	2180.39	2126.89	2116.26	2072.61	2083.36	2121.92	2058.29	2061.82	2056.18	2099.98	2057.34	2126.77	2201.25	2263.86	2349.6
231	Aus	9125.38	9372.52	8474.52	8167.46	7558.03	6958.2	6404.96	6014.69	5507.83	5412	4937.06	4871	5107.94	4773.03	4483.3	4310.94	4119.99	3979.45	3923.72	3842.45	3522.39	3490.86	3581.73	3382.9	3312.26	3292.67	3194.9	3231.08	3192.64	3120.11	3005.03	2934.24	2890.53	2927.34	2880.29	2839.77	2787.13	2812.74	2882.79	2814.12	2843.67	2844.74	2843.94	2811.16	2943.63	3062.39	3180.27	3294.76
232	Ind	8591.48	8619.61	8532.39	8074.82	7070.34	6872.52	6120.75	5825.5	5419.28	5128.07	5001.79	4805.61	4870.56	4421.61	4206.71	4211.95	4248	4183.18	3799.58	3874.16	3558.05	3613.78	3580.79	3466.89	3370.42	3304.63	3322.74	3215.94	3225.19	3171.06	3157.14	3145.58	2936.79	3040.03	3016.08	2926.15	2845.06	2831.53	2852.34	2832.07	2850.95	2826.1	2856.59	2893.06	3001.51	3115.36	3230.55	3370.66
233	Aus	12150.9	12113.7	11849.1	11084.5	9935.88	9561.29	8472.49	8068.79	7440.73	7271.36	7236.9	6749.68	6804.84	6168.72	5845.2	5843.76	5839.57	5788.45	5226.05	5385.59	5029.93	5136.66	5016.66	4843.24	4712.38	4612.03	4638.75	4485.07	4463.78	4378.87	4335.1	4390.04	4157.9	4209.34	4165.75	4062.6	3954.43	3938.41	3992.65	3925.68	3934.99	3914.29	4021.67	4107.93	4240.86	4391.81	4581.37	4814.07
234	Ind	11726.6	11865	11612.2	10990.7	9753.74	9443.49	8383.21	8021.99	7539.12	7134.09	6952.01	6680.07	6801.74	6252.1	5930.51	5964.22	5988.11	5912.49	5465.66	5586.74	5145.1	5208.4	5173.11	5043.18	4915.42	4817.28	4837.1	4715.04	4693.08	4634.25	4592.69	4553.28	4321.39	4421.05	4391.57	4270.7	4160.44	4139.97	4173.83	4125.76	4154.39	4128.66	4174.44	4236.68	4423.82	4573.18	4760.39	5003.41
235	Jap	6474.01	6375.15	6227.97	5863.33	5255.77	5081.81	4557.74	4334.23	4009.54	3935.8	3988.38	3734.01	3753.12	3432.6	3279.37	3319.86	3331.96	3286.81	3008.67	3046.77	2924.13	2981.71	2869.97	2801.78	2722.6	2681.41	2687.13	2607.16	2588.92	2546	2530.98	2572.03	2439.51	2447.16	2416.52	2353.07	2293.85	2272.61	2280.12	2238.48	2229.05	2197.33	2236.76	2251.68	2279.16	2326.32	2374.18	2449.84
236	Ind	14078	14320.4	14006.2	13124.2	11725.1	11317.1	10104.9	9722.78	9028.78	8563.25	8317.82	8078.57	8197.39	7517.07	7124.31	7155.66	7174.3	7088.95	6581.68	6684.56	6179.52	6214.15	6138.49	6018.87	5864.45	5766.33	5776.91	5606.36	5589.99	5508.08	5437.72	5400.99	5107.95	5211.7	5143.53	5004.94	4871.53	4831.38	4859.66	4791.27	4792.22	4745.89	4764.14	4809.53	4968.57	5101.01	5245.59	5438.44
237	VI	11843.1	11642	10804.6	10357.8	9659.05	8840.91	8111.06	7648.86	6955.27	7231.52	6710.33	6479.01	6680.76	6257.82	5983.22	5701.44	5522.87	5400.96	5288.4	5127.21	4885.56	4944.03	4919.85	4701.04	4578.78	4557.91	4462.47	4506.2	4450.01	4323.31	4193.54	4182.49	4142.98	4104.84	4044.95	4004.54	3941.89	3967.11	4053.47	3977.24	3993.9	4003.74	4096.36	4098.22	4260.81	4459.57	4627.14	4854.13
238	Aus	10096.8	10088.7	9917.45	9233.3	8329.7	7982.95	7058.9	6698	6226.65	5976.06	5945.95	5619.83	5626.52	5121.16	4828.47	4804.16	4829.25	4790.33	4331.66	4439.72	4143.84	4219.59	4107.89	3993.91	3865.02	3792.71	3798.04	3680.61	3661.83	3580.48	3544.8	3572.05	3376.61	3421.08	3393.54	3286.21	3206.5	3192.76	3203.7	3153.77	3158.72	3126.5	3186.13	3227.11	3311.44	3402.38	3513.63	3663.22
239	Aus	10885.5	11070.4	10884.9	10323.5	9185.51	8929.03	7958.74	7616.4	7188.77	6819.85	6638.11	6398.55	6559.76	6032.89	5729.1	5725.04	5776.18	5726.11	5276.37	5452.77	5031.9	5074.75	5066.69	4973.54	4833.78	4760.2	4787.23	4657.84	4640.59	4579.5	4543.7	4494.35	4289.84	4377.63	4340.94	4238.38	4134.5	4119.41	4164.81	4111.95	4143.91	4128.01	4176.06	4233.67	4407.74	4536.28	4717.18	4937.05
240	Aus	13101.4	13217.9	12942.6	12073.8	10780.4	10440.9	9201.68	8683.2	8055.22	7652.62	7342.69	7128.13	7187.03	6521.7	6156.35	6093.37	6096.96	6020.48	5477.28	5630.35	5111.79	5156.16	5131.17	5003.17	4844.01	4743.98	4771.59	4623.65	4620.41	4530.44	4489.08	4461.4	4190.21	4337.21	4288.58	4172.09	4063.1	4071.34	4118.98	4079.49	4117.2	4097.74	4172.11	4259.97	4475.16	4633.4	4862.62	5142.57
241	Jap	6499.93	6534.39	6075.44	5924.06	5528.82	5072.6	4732.54	4500.08	4129.75	4098.72	3771.28	3773.6	3938.13	3749.31	3620.52	3463.5	3352.8	3267.61	3263.88	3165.98	2954.68	2967.05	3001.16	2888.97	2825.35	2817.86	2732.94	2762.32	2728.82	2657.41	2557.2	2505.16	2460.82	2458.28	2416.57	2389.06	2336.9	2334.56	2356.09	2299.97	2295.14	2267.63	2254.3	2210.3	2289.22	2341.54	2395.27	2450.73
242	Aus	10054.5	10199.3	10102.4	9433.75	8444.9	8134.91	7162.17	6804.7	6339.31	5960.17	5781.16	5611.09	5689.04	5175.72	4875.43	4888.94	4884.57	4826.88	4398.62	4509.42	4131.05	4147.93	4097.87	4046.29	3918.88	3840.52	3854.56	3743.44	3738.31	3675.01	3646.01	3608.75	3410.75	3506.57	3466.21	3372.49	3294.52	3287.11	3306.64	3264.37	3287.28	3274.58	3309.4	3371.4	3503.7	3617.83	3761.51	3950.06
243	Aus	14210.5	14429.3	14084	13127.1	11963.1	11340.2	10129.2	9611.95	8996.92	8555.31	8250.19	7944.16	7964.34	7337.23	6913.14	6830.75	6811.14	6729.08	6263.57	6370.32	5865.16	5881.6	5978.79	5675.66	5521.39	5433.73	5460.07	5345.02	5310.41	5230.89	5194.88	5120.32	4882.9	4984.47	4934.73	4816.27	4705.05	4720.65	4760.49	4738.55	4777.68	4764.46	4851.33	4945.41	5185.63	5379.44	5629.72	5931.47
244	Aus	13764.7	13935.6	13610.1	12747.1	11459.1	10970.4	9739.76	9271.23	8677.98	8217.85	7840.3	7648.31	7729.33	7086.8	6684.86	6646.27	6633.25	6571.06	6079.82	6254.87	5758.5	5807.24	5903.64	5674.89	5558.49	5487.84	5533.64	5410.39	5399.63	5343.2	5313.39	5274.63	5034.6	5165.66	5136.47	5033.39	4956.47	4991.43	5073.78	5071.71	5173.92	5224.93	5371.68	5552.02	5872.27	6148.63	6501.63	6897.53
245	Ind	6548.18	6516.34	6049.28	5866.8	5481.54	5043.38	4632.73	4349.86	3954.29	3960.2	3607.64	3597.04	3726.41	3478.9	3339.8	3192.77	3091.72	2995.12	2956.61	2869.53	2646.48	2665.03	2685.66	2575.2	2512.53	2489.64	2431.74	2447.91	2440.24	2359.12	2280.75	2229.87	2193.56	2220.96	2167.86	2160.03	2112.17	2108.26	2154.52	2104.19	2111.22	2099.01	2108.93	2073.18	2160.72	2232.86	2293.74	2380.3
246	Ind	11009.9	10600.1	9881.44	9583.2	8820.21	8042	7344.16	6867.5	6191.41	6584.55	6243	5880.4	5905.5	5539.98	5313	5017.37	4866.67	4721.01	4647.24	4479.06	4335.52	4425.65	4331.2	4067.72	3998.72	3961.52	3851.12	3917.06	3850.44	3725.57	3594.74	3675.48	3653.18	3572.13	3511.57	3490.31	3440.43	3452.97	3543.22	3454.45	3477.77	3496.19	3618.11	3605.96	3720.03	3877.67	4033.33	4218.11
247	Aus	12551.7	11700.7	10745.8	10214.5	9803.69	9350.92	8103.94	7195.73	6859.18	6894.49	6881.54	6500.98	6462.19	6051.33	5828.58	5638.06	5516.68	5428.88	5006.9	4823.17	4758.32	4851.13	4877.69	4550.81	4487.24	4455.69	4494.32	4474.49	4310.83	4387.3	4082.99	4132.22	4127.96	4104.28	4027.88	3832.73	3882.92	3842.28	3786.87	3726.41	3737.35	3833.35	4019.98	4116.04	4156.94	4242.82	4457.26	4738.56
248	Jap	11522.8	11804.8	11564.6	10855.8	9744.86	9409.47	8341.63	7931.09	7378.7	7009.62	6783.85	6552.43	6672.89	6107.52	5776.6	5762.6	5771.14	5698.03	5236.75	5383.67	4887.62	4954.78	4912.96	4829.22	4689.77	4626.78	4639.03	4519.28	4500.11	4439.37	4403.95	4370.84	4135.46	4275.13	4229.97	4123.44	4020.62	4035.78	4084.65	4040.79	4092.76	4073.33	4154.08	4239.51	4442.17	4623.07	4839.06	5110.47
249	Jap	9605.78	9673.22	8946.45	8720.02	8026.27	7364.16	6745.85	6434.72	5904.03	5927.66	5385.93	5373.88	5604.61	5259.49	5050.22	4847.22	4675.48	4591.38	4511.5	4360.03	4067.86	4064.86	4094.31	3958.27	3860.9	3815.96	3743.89	3765.95	3724.4	3620.66	3490.54	3421.08	3375.89	3367.97	3296.94	3282.97	3213.05	3215.9	3254.48	3194.23	3182.03	3156.3	3162.79	3123.86	3256.44	3353.37	3450.2	3574.67
250	Aus	10702.5	10827.7	9978.83	9726.94	9054.12	8197.81	7543.63	7182.2	6608.74	6505.23	5890.12	5897.97	6178.33	5803.69	5579.5	5315.3	5159.74	4979.57	4852.62	4751.67	4428.16	4444.81	4503.48	4318.11	4209.18	4179.23	4084.71	4131.12	4082.05	3974.64	3834.13	3747.8	3688.4	3733.1	3668.23	3640.13	3564.8	3578.88	3657.74	3573.62	3612.36	3598.04	3615.5	3584.57	3752.02	3888.61	4011.16	4174.25
251	Ind	13672.8	13417.7	12369.7	11959.9	11005.9	10123.8	9281.9	8700.06	7960.89	8147.59	7590.39	7300.87	7470.96	6980.75	6652.73	6313.77	6079.96	5931.15	5833.5	5660.6	5344.06	5411.52	5394.76	5098.54	4979.1	4954.96	4830.06	4898.27	4844.96	4699.97	4564.55	4538.3	4510.79	4474.8	4390.53	4369.66	4311.32	4338.88	4442.54	4363.98	4398.51	4405.42	4504.29	4502.64	4691.74	4902.11	5096.91	5342.03
252	Ind	9230.32	9155.63	9013.29	8423.24	7497.98	7199.86	6395.08	6009.25	5533.02	5478.27	5435.42	5057.07	5060.41	4591.12	4344.22	4303.38	4313.06	4289.14	3819.73	3940.03	3703.44	3779.97	3665.14	3556.97	3429.82	3356.18	3399.61	3284.92	3265.79	3188.17	3157.13	3221.17	3043.89	3085.59	3055.16	2961.75	2889.98	2883.7	2913.06	2870.03	2879.01	2867.69	2954.4	3008.82	3100.68	3208.65	3355.27	3525.24
253	Ind	10355.2	10275.4	10028	9460.5	8338.3	7971.03	7109.7	6730.11	6275.09	6149.22	6143.07	5683.73	5675.34	5146.75	4873.77	4882.86	4864.57	4801.91	4309.34	4429.08	4169.73	4253.36	4066.7	3977.08	3848.03	3758.63	3771.18	3655.53	3647.04	3575.33	3531.86	3599.59	3393.13	3423.45	3397.37	3309.34	3201.85	3175.71	3202.45	3152.13	3181.68	3150.44	3224.19	3280.57	3358.93	3475.19	3610.37	3771.5
254	Ind	7881.55	7878.19	7801.09	7346.37	6447.43	6188.06	5448.45	5267.24	4838.17	4564.4	4462.69	4261.88	4364.47	3929.56	3736.9	3751.74	3754.99	3708.5	3321.8	3410.21	3137.05	3157.87	3097.78	3042.45	2948.17	2865.76	2885.27	2785.57	2787.24	2729.52	2679.87	2677.39	2499.77	2580.87	2564.24	2484.8	2398.15	2369.08	2386.9	2332.67	2360.25	2312.66	2325.22	2331.86	2403.58	2470.13	2528.82	2621.44
255	Jap	11988.8	11887.4	10696.2	10006.8	9485.33	8411.95	7844.58	7211.88	7150.89	6732.54	6923.07	6679.36	6248.82	5870.95	5585.51	5636.22	5285.83	5202.59	4951.2	4887.68	4939.84	4976.15	4694.89	4508.27	4456.75	4312.67	4252.47	4142.34	4053.01	4026.84	3838.19	4088.26	4015.2	3802.2	3672.54	3684.24	3581.14	3585.76	3551.55	3563.8	3489.73	3432.7	3664.26	3789.86	3729.84	3854.77	4020.93	4149.15
256	Ind
257	Ind	9110.77	9345.53	8330.33	7919.76	7452.72	6611.23	6122.1	5558.01	5631	5178.28	5105.97	5098.65	4783.12	4481	4261.6	4313.72	4037.3	3963.35	3790.83	3753.31	3697.42	3682.38	3532.1	3373.15	3346.99	3229.87	3201.48	3105.68	3031.81	3074.59	2864.49	3030.94	2948.3	2836.7	2735.61	2740.53	2662.55	2647.41	2611.83	2643.78	2592	2517.01	2678.8	2781.28	2720.49	2825.35	2967.3	3054.56
258	Ind	9167.69	9219.93	8174.98	7706.32	7318.16	6540.92	6000.24	5508.09	5472.45	5254.19	5370.01	5180.79	4830.38	4580.79	4342.46	4414.04	4103.33	4029.06	3847.62	3850.81	3882.87	3931.05	3660.45	3499.22	3475.52	3356.82	3329.32	3260.27	3145.96	3180.77	2972.29	3190.82	3147.44	2962.93	2859.34	2859.88	2785.2	2765.53	2735.42	2760.88	2700.05	2611.54	2819.33	2946.24	2859	2960.22	3088.79	3169.3
259	Jap	9809.87	10208.4	9243.44	8694.25	8174.83	7292.38	6734.76	6272.6	6237.6	5650.93	5433.16	5576.86	5282.04	4974.81	4732.89	4778.78	4419.96	4350.97	4223.49	4176.33	4090.36	4002.49	3936.26	3777.38	3755.1	3621.8	3595.97	3497.01	3414.11	3442.48	3287.13	3373.08	3279.55	3196.5	3083.27	3101.11	3011.26	3007.59	2980.14	3004.5	2969.67	2920.94	3047.42	3139.88	3157.92	3278.89	3442.32	3570.49
260	Aus	9490.24	9128.61	8479.4	8072.27	7686.5	7407.75	6516.85	5887.18	5643.09	5491.59	5359.31	5299.77	5355.62	5067.73	4926.22	4787.06	4718.99	4609.95	4356.52	4179.72	4036.67	4041.19	4129.46	3919.38	3855.08	3811.68	3828.63	3795.89	3675.79	3709.51	3456.99	3411.73	3374.55	3401.94	3315.15	3144.35	3162.37	3106.15	3027.17	2968.08	2954.7	2994.74	3042.44	3070.31	3101.67	3117.52	3226.52	3381.55
261	Ind	11389.6	11769.8	10475.7	9754.04	9411.49	8313.26	7719.54	7169.73	7200.25	6608.36	6552.02	6611.79	6185.52	5945.74	5584.49	5701.03	5292.29	5230.31	5080.7	5028.35	4967.87	4983.77	4814.63	4627.22	4608.2	4467.24	4417.53	4304.13	4219.16	4259.25	4005.19	4200.76	4124.82	3968.76	3837.64	3865.55	3772.84	3768.59	3731.62	3783.9	3727.51	3658.81	3893.05	4060.35	4046.23	4204.71	4434.34	4598.77
262	Ind	9695.88	9690.7	8661.76	7959.75	7710.21	6792.3	6251.02	5693.92	5693.88	5390.32	5472.06	5266.85	4849.7	4589.88	4285.36	4351.31	4033.23	3941.83	3792.3	3705.36	3727.24	3767.22	3536.45	3366.35	3330.53	3225.2	3182.56	3093.96	2998.97	3036.78	2851.61	3065.79	3035.53	2841.07	2743.72	2764.59	2679.32	2689.24	2661.01	2682.35	2638.83	2564.79	2792.34	2941.87	2872.59	2997.09	3164.73	3279.4
263	Ind	11443.6	11388.6	11116.2	10414.3	9228.16	8899.3	7815.21	7463.59	6811.12	6646.86	6611.71	6106.88	6147.13	5567.85	5246.79	5256.58	5240.18	5160.24	4628.78	4763.98	4448.37	4510.79	4333.83	4250.53	4094.22	3996.98	4039.6	3888.25	3886.01	3816.35	3771.72	3828.59	3583.94	3644.05	3623.15	3505.59	3405.94	3396.29	3432.61	3363.53	3401.78	3378.36	3476.31	3528.55	3638.6	3779.65	3932.49	4124.92
264	Ind	17515.8	16330.2	15175.4	14345	13694.9	13204.9	11407.6	10254.9	9958.25	9992.19	9857.86	9467.11	9348.3	8827.01	8576.3	8359.01	8215.5	8072.16	7634.16	7310.87	7236.4	7354.82	7400.34	6940.97	6881.21	6857.76	6860.14	6836.43	6623.17	6697.14	6302.99	6282.86	6271.61	6241.46	6100.16	5845.73	5892.35	5812.41	5730.14	5653.47	5655.52	5775.83	5955.4	6084.43	6158.28	6304.4	6593.98	6946.18
265	Jap	5998.14	5534.42	5151.36	4867.94	4643.14	4499.42	3932.75	3544.59	3394.95	3394.58	3396.61	3201.41	3199.66	3027.16	2924.42	2844.53	2788.43	2758.87	2554.95	2456.73	2423.79	2454.62	2473.87	2305.89	2271	2257.78	2261.5	2254.72	2164.85	2195.7	2040.79	2054.44	2025.13	2003.21	1961.09	1859.46	1868.37	1832.73	1800.76	1746.61	1749.99	1767.4	1831.52	1851.59	1851.96	1875.08	1949.9	2052.38
266	Jap	7345.44	7314.49	7158.68	6742.7	6055.54	5858.5	5240.24	4968.68	4601.42	4515.98	4524.58	4250.75	4261.72	3948.8	3736.86	3726.48	3744.58	3719.83	3397.61	3486.31	3276.82	3348.37	3273.95	3156.27	3065.33	3014.35	3017.6	2932.11	2911.44	2835.31	2822.49	2841.87	2697.42	2703.17	2677.08	2597.61	2515.57	2507.43	2516.25	2459.53	2457.35	2421.35	2460.21	2484.75	2543	2591	2673.51	2772.15
267	Ind	11436.1	11425.8	11248.1	10581.7	9383.94	8930.73	8001.19	7625.3	7095.01	6737.58	6489.83	6215.2	6309.71	5717.31	5405.04	5416.98	5376.83	5316.9	4803.03	4909.77	4512.7	4558.47	4512.97	4409.24	4253.91	4146.18	4175.23	4053.73	4042.18	3977.39	3944.37	3928.16	3684.97	3804.35	3774.08	3677.94	3570.51	3554.31	3592.54	3549.95	3602.57	3587.04	3635.37	3707.17	3871.47	4037.53	4221.05	4447.73
268	Ind	10448.1	10431	10300.4	9676.68	8591.26	8263.82	7308.83	7013.83	6440.12	6281.58	6296.17	5844.74	5876.38	5395.96	5085.59	5100.85	5084.34	5009.65	4538.39	4658.13	4375.31	4453.93	4305.55	4191.71	4065.12	3969.65	3978.99	3851.97	3844.91	3748.99	3708.47	3751.62	3541.71	3593.08	3554.05	3456.87	3341.51	3312.66	3343.67	3262.56	3285.79	3239.6	3306.82	3343.15	3426.51	3524.78	3645.01	3793.03
269	Ind	13032.4	13018.4	12781	11959.7	10774.6	10346.6	9312.26	8765.83	8172.76	7967.41	7905.1	7457.76	7475.32	6925.02	6515.69	6534.59	6557.85	6478.48	5980.29	6120.93	5747.06	5881.41	5784.55	5638.4	5484.24	5405.35	5415.89	5284.78	5259.28	5167.04	5127.27	5156.47	4940	4972.92	4936.2	4820.35	4708.36	4721.06	4784.17	4744.86	4790.38	4782.42	4926.68	5084.4	5302.67	5536.02	5814.11	6156.94
270	Aus
271	Ind	8968.53	8686.21	8635.08	8059.09	7144.6	6902.73	6096.29	5690.76	5265.32	5306.33	5420.72	4935.95	4869.7	4437.92	4194.88	4209.26	4206.03	4142.75	3757.84	3815.56	3673.34	3793.11	3620.33	3498.91	3397.51	3319.1	3338.14	3227.66	3205.84	3136.23	3106.08	3224.67	3054.13	3051.75	3026.21	2937.68	2864.26	2860.98	2878.24	2826.4	2835.86	2818.24	2924.35	2983.01	3028.66	3122.85	3242.34	3388.2
272	Ind
273	Ind	8289.9	8524.98	7671.15	7271.33	6817.06	6135.23	5653.21	5295.28	5369.34	4782.54	4661.31	4836.01	4588.61	4331.29	4143.94	4194.79	3931.93	3901.23	3771.73	3738.75	3620.76	3557.64	3483.99	3364.91	3339.36	3231.76	3191.2	3107.18	3030.83	3054.31	2893.92	2962.33	2854.34	2782.4	2681.37	2681.38	2583.05	2560	2523.46	2543.37	2491.54	2412.91	2506.91	2557.08	2531.59	2596.37	2688.96	2743.93
274	Ind	11555	11533.1	10463.8	9621.13	8693.78	8379.74	7862.05	7345.17	6735.52	6781.05	6540.15	6240.41	6072.13	5718.34	5582.36	5274.21	5311.02	4936.91	4755.82	4568.35	4682.19	4450.48	4506.98	4208.93	4162.13	4122.52	4067.39	3947.31	4022.24	3959.8	3858.83	3775.53	3695.83	3745.33	3682.22	3652.36	3619.35	3502.12	3572.5	3577	3465.05	3538.98	3623.25	3682.48	3786.69	3942.82	4086.35	4234.23
275	Ind	12714.2	12603.8	11467.7	10645	9583.2	9224.15	8619.49	8009.07	7240.11	7229.04	7052.83	6734.81	6546.68	6148.71	6042.95	5653.95	5652.53	5280.46	5099.99	4897.75	4945.64	4725.01	4789.18	4502.21	4451.35	4416.45	4351.85	4228.14	4292.48	4226.59	4141.02	4028.92	3932.6	3991.28	3912.84	3880.84	3852.32	3746.94	3831.17	3839	3731.95	3808.84	3909.72	4004.85	4146.28	4347.49	4537.91	4743.72
276	Ind	13557.7	14090.9	12781.4	11898.4	11284.8	10048.2	9236.36	8629.82	8556.53	7735.07	7376.24	7558.44	7214.3	6747.01	6352.25	6432.52	6002.63	5890.98	5686.46	5640.49	5420.41	5321.47	5205.43	5011.24	4975.17	4801.63	4755.87	4610.09	4523.73	4563.71	4326.75	4467.76	4309.55	4209.54	4070.73	4077.1	3964.28	3973.74	3936.55	3995.45	3927.35	3894.2	4077.68	4215.3	4250.93	4428.4	4662.79	4856.61
277	VI	14515.3	13665.9	12628.2	11962.7	11373.2	11000	9435.66	8496.05	8132.21	7875.83	7586.12	7450.7	7420.21	6875.84	6641.43	6427.77	6286.1	6154.69	5793.4	5499.87	5323.86	5334.88	5460.88	5121.15	5074.74	5006.87	5031.62	5000.99	4855.66	4955.87	4630.56	4545.21	4530.48	4575.01	4486.02	4278.75	4324.24	4271.34	4216.84	4188.74	4228.51	4333.42	4473.18	4599.9	4733.05	4884.09	5171.07	5510.33
278	Ind	11912.5	11777.6	10723.9	10009.2	8924.69	8655.54	8065.47	7510.52	6873.13	6795.34	6608.51	6320.45	6097.28	5786.42	5618.55	5307.84	5287.42	4945.13	4782.03	4576.15	4653.71	4462.08	4510.84	4222.96	4177.11	4148.67	4075.21	3971.69	4052.8	3974.15	3896.94	3808.71	3721.58	3753.15	3675.79	3652.61	3633.2	3538.25	3615.38	3648.45	3533.07	3620.41	3724.08	3828.25	3951.03	4142.47	4326.19	4521.63
279	Ind	10937.9	11254.8	10104.8	9590.02	8964.6	7915.63	7412.8	6830.83	6804.41	6086.45	5821.2	6005.72	5714.68	5343.32	5078.85	5089.54	4695.35	4639.28	4444.62	4388.76	4239.24	4144.52	4082.42	3910.62	3881.71	3724.27	3682.27	3570.12	3483.94	3498.73	3314.57	3448.45	3316.46	3233.63	3103.96	3114.34	3012.25	3021.46	2985.97	3011.39	2954.67	2902.64	3042.12	3114.6	3122.55	3231.44	3382.08	3493.85
280	Ind	10009.6	9989.97	9139.49	8411.91	7611.51	7308.07	6877.44	6512.67	5942.37	5918.69	5754.82	5483.63	5377.09	5091.4	5008.86	4746.25	4724.08	4450.19	4305.98	4125.8	4188.16	4022.61	4119.39	3867.84	3815.26	3803.12	3749.17	3632.98	3722.21	3653.12	3568.38	3492.15	3421.01	3475.92	3416.07	3391.08	3359.09	3266.29	3339.06	3350.87	3243.62	3307.63	3399.15	3466.93	3569.47	3713.36	3864.14	4020.88
281	Ind	15308.1	15249.9	13750.6	12879.9	11556.6	11171.6	10477	9758.05	8856.98	8854.87	8647.98	8275.12	8067.21	7656.73	7499.26	7044.37	7059.92	6627.96	6446.3	6162.7	6314.01	6094.52	6166.1	5794.13	5769.74	5739.66	5640.68	5505.77	5610.34	5502.33	5396.63	5299.74	5197.48	5266.38	5173.82	5122.97	5080.77	4976.25	5096.56	5137.33	5021.03	5161.7	5329.66	5514.69	5753.44	6082.3	6380.12	6720.85
282	Aus	8212.12	8439.47	7578.55	7028.93	6698.69	5971.14	5537.33	5125.1	5125.67	4712.98	4720.17	4735.67	4466.05	4201.36	3989.86	4058.12	3770.78	3719.93	3586.91	3547.96	3482.01	3503.38	3374.12	3221.65	3212.2	3098.4	3070.89	2965.49	2902.57	2920.09	2744.76	2905.24	2831.75	2733.98	2626.67	2627.51	2559.42	2559.49	2522.72	2538.91	2484.75	2437.94	2586.64	2678.99	2653.8	2743.94	2872.4	2968.02
283	Jap	9737.58	9696.26	8815.86	8277.4	7425.33	7185.83	6738.77	6238.83	5687.31	5699.63	5601.07	5342.59	5225.45	4972.93	4876.51	4598.38	4630.09	4335.69	4219.33	4029.94	4116.36	3983.07	3988.66	3765.63	3739.85	3698.59	3630.96	3539.37	3597.5	3537.89	3466.07	3358.16	3300.46	3318.1	3256.98	3207.91	3175.44	3084.95	3141.9	3146.03	3024.95	3088.78	3139.76	3201.39	3284.16	3417.09	3530.46	3660.35
284	Aus	11578	10556.8	9704.77	9139.3	8891.11	8518.07	7299.24	6447.42	6131.84	6340.67	6471.12	5966.37	5895.63	5504.2	5288.46	5126.68	5027.18	4934.24	4568.29	4328.67	4391.17	4549.05	4516.16	4140.79	4120.31	4103.09	4116.88	4100.72	3933.99	4009.71	3726.17	3845.65	3856.12	3774.34	3712.05	3526.7	3572.49	3544.99	3490.99	3425.58	3423.09	3516.95	3739.41	3834.59	3833.48	3914.62	4108.71	4354.69
285	Jap	11341.8	11127.6	9924.12	9235.31	8308.34	8038.39	7452.25	6843.65	6197.37	6387.26	6344.16	5879.51	5646.82	5296.61	5176.85	4871.48	4828.31	4486.87	4319.95	4095.33	4280.63	4114.26	4078.49	3780.27	3734.67	3706.94	3649.69	3530.91	3584.74	3506.17	3407.95	3401.35	3347.52	3335.48	3255.76	3224.62	3207.44	3107.84	3157.85	3171.88	3051.37	3133.65	3256.9	3343.48	3402.66	3556.52	3702.39	3858.88
286	Aus	10926.8	10990.9	10043.3	9413.3	8499.08	8182.93	7729.48	7243.27	6621.57	6443.36	6103.4	5973.06	5922.15	5611.79	5533.47	5186.8	5221.19	4910.92	4731.95	4580.93	4555.39	4313.78	4468.05	4250.4	4204.3	4168.13	4112.33	4013.9	4078.27	4037.63	3950.57	3782.63	3678.76	3799.55	3726.84	3685.48	3654.86	3559.88	3624.86	3646.08	3552.06	3626.27	3649.07	3724.96	3864.72	4022.82	4165.07	4315.02
287	Ind	13821.6	13694.4	12418.3	11687.3	10553.3	10220.8	9590.52	8911.33	8222.04	8154.87	7994.39	7706.28	7486.8	7084.43	7022.95	6581.82	6622.2	6253.09	6069.2	5868.12	5979.28	5774.37	5839.46	5545.59	5495.96	5485.71	5391.66	5277.42	5367.77	5254.77	5190.33	5073.25	4979.67	5038.93	4950.66	4909.53	4862.66	4782.01	4885.07	4931.08	4829.54	4947.14	5084.06	5255.52	5466.27	5755.82	6035.26	6335.79
288	Aus
289	Aus
290	Ind	12305.9	12288.5	11238.3	10349.8	9345.03	9001.49	8352.95	7740.38	7054.87	6994.06	6792.25	6486.46	6325.74	5949.67	5833.03	5466.85	5473.62	5107.02	4876.84	4681.12	4754.28	4519.47	4589.49	4315.58	4265.53	4213.11	4158.27	4035.51	4087.87	4068.18	3930.55	3838.89	3751.06	3818.72	3739.48	3717.33	3692.95	3584.85	3659.6	3689.47	3582.02	3693.25	3786.96	3887.63	4015.41	4215.88	4405.6	4601.48
291	Jap	11364.2	11384.9	10257.5	9468.9	8505.11	8258.58	7693.87	7092.26	6485.31	6467.45	6239.59	5996.3	5789.45	5463.57	5379.21	5019.48	4984.02	4657.3	4489.25	4312.04	4368.63	4187.44	4217.58	3963.73	3909.99	3875.18	3804.09	3698.77	3759.84	3734.65	3617.24	3531.22	3465.17	3517.15	3442.21	3425.25	3406.4	3304.06	3381.56	3399.78	3305.35	3391.15	3496.92	3591.13	3705.23	3890.26	4067.14	4254.38
292	Ind	9871.34	10049.8	8853.14	8397.06	7912.89	6962.81	6352.38	5812.06	5844.49	5477.89	5571.33	5461.49	5013.9	4731.89	4435.13	4541.19	4151.94	4102.32	3898.34	3867.14	3894.42	3949.01	3700.17	3494.92	3492.71	3364.37	3318.54	3227.89	3136.08	3174.46	2946.63	3192.45	3172.07	2958.49	2863.31	2873.04	2791.99	2793.13	2766.59	2809.94	2746.97	2674.87	2913.01	3060.42	2979.56	3105.03	3281.75	3384.76
293	Ind	13226.1	13370.9	12181.1	11280.2	10161.5	9857.84	9222.58	8686.78	8019.9	7813.16	7391.58	7209.39	7210.97	6767.79	6700.45	6290.86	6350.48	5957.18	5740.25	5527.69	5539.75	5184.68	5384.72	5098.14	5021.17	4997.62	4948.82	4781.5	4905.51	4858.78	4754.89	4555.35	4419.01	4574.7	4496.92	4454.09	4401.78	4300.93	4392.51	4419.8	4312.63	4411.78	4453.44	4552.4	4739.54	4947.14	5151.87	5363.27
294	Ind	12680.6	12712.9	11587.3	10711.1	9593.92	9261.62	8662.06	8104.67	7469.73	7342.11	7099.18	6849.07	6685.92	6345.78	6184.67	5860.85	5834.4	5512.17	5333.51	5124.73	5143.08	4975.71	4987.5	4685.35	4651.1	4598.65	4521.74	4396.91	4488.07	4398.11	4279.55	4176.46	4084.38	4121.06	4042.05	3991.76	3944.49	3836.84	3897.22	3903.21	3786.45	3843.7	3903.52	3977.28	4063.67	4223.7	4362.75	4520.06
295	Ind	12329.4	12271.8	10989.9	10282.7	9782.99	8681.84	7956.57	7314.73	7203.87	6862.58	6999.95	6807.37	6234.24	5907.14	5563.23	5621.44	5198.99	5113.26	4901.53	4785.85	4846.26	4910.08	4575.74	4348.07	4336	4185.54	4126.79	4030.38	3920.3	3926	3688.8	3974.28	3924.6	3682.68	3547.45	3570.3	3472.46	3488.94	3456.86	3486.83	3434.04	3359.01	3634.14	3814.12	3752.14	3924	4136.25	4302.16
296	Ind	13543	13562.4	12430.3	11756.3	10513.6	10027.2	9411.39	8841.77	8107.92	7805.99	7358.98	7270.91	7104.09	6742.14	6589.53	6185.95	6198.27	5814.52	5674.48	5431.58	5362.38	5072.41	5223.02	4956.6	4922.2	4881.97	4819.03	4695.26	4782.38	4711.95	4638.22	4453.2	4340.88	4456.62	4379.46	4337.8	4312.16	4225.55	4309.2	4340.85	4247.06	4334.02	4373.34	4489.8	4661.03	4871.73	5072.4	5281.75
297	Ind	9188.23	9378	8522.41	7820.83	7592.46	6697.33	6292.93	5776.71	5781.78	5307.04	5261.11	5357.58	5003.77	4724.85	4501.96	4531.1	4239.67	4191.82	4040.98	3974.64	3959.74	3961.8	3798.39	3650.68	3635.18	3513.17	3480.29	3382.13	3296.44	3304.53	3137.81	3318.71	3227.18	3102.36	3003.94	3010.42	2911.7	2918.86	2887.28	2912.74	2856.27	2801.12	2967.54	3052.13	3018.43	3119.46	3257.28	3347.3
298	Ind	9037.57	9160.26	8252.03	7634.05	6896.08	6607.17	6193.48	5827.52	5349.43	5360.82	5161.94	4924.62	4808.89	4568.01	4512.67	4240.4	4250.92	4000.31	3835.74	3678.21	3748.58	3577.66	3632.8	3384.85	3345.23	3328.12	3247.53	3151.01	3207.75	3176.06	3069.32	2976.27	2922.34	2955.13	2902.89	2862.1	2826.28	2719.64	2766.89	2766.22	2652.07	2686.28	2727.13	2766.55	2806	2901.32	2988.03	3064.63
299	Ind	15014.7	15315.3	13788.5	12949.9	11500.1	11169.2	10456.6	9705.99	8919.1	8594.98	8159.03	8001.96	7915.45	7428.52	7323.86	6861.64	6865.79	6458.74	6232.28	6026.35	5936.01	5667.95	5838.8	5531.29	5474.7	5452.53	5339.57	5218.76	5320.31	5254.9	5131.46	4920.63	4822.67	4960.91	4853.46	4808.95	4775.51	4664.04	4753.01	4815.57	4686.06	4800.8	4866.23	5001.03	5218.91	5479.52	5712.01	5980.24
300	Ind	12203.9	12327.4	11145.9	10329.5	9293.33	9104.78	8493.74	7865.11	7213.15	7220.17	7012.17	6759.36	6606.4	6265.46	6169.14	5776.03	5785.23	5430.54	5259.54	5061.43	5117.17	4918.53	4955.29	4700.89	4657.44	4600.83	4522.89	4402.4	4472.43	4387.84	4278.6	4183.62	4088.22	4135.45	4038.65	3980.16	3945.2	3828.44	3900.15	3899.14	3755.21	3827.27	3896.55	3968.59	4042.5	4186.03	4328.41	4465.55
301	Ind	12083.3	11711.6	10672.1	10087.3	9027.89	8750.67	8197.21	7540.87	6851.1	7022.65	6939.9	6556.6	6251.28	6000.77	5835.84	5512.02	5499.82	5157.2	4979.09	4774.59	4962.98	4832.92	4793.21	4506.26	4476.91	4442.7	4377.17	4263.67	4324.13	4244.23	4179.43	4150.98	4089.65	4085.71	4015.85	3984.35	3946.31	3867.75	3936.58	3954.29	3842.56	3945.14	4096.93	4221.65	4304.18	4501.15	4689.41	4886.47
302	Ind	10015.7	10269.6	9317.48	8564.22	7641.42	7425.2	6942.25	6432.48	5980.78	5700.18	5419.77	5295.35	5215.65	4922.59	4804.16	4539.22	4504.92	4226.16	4043.96	3914.54	3877.48	3645.32	3804.89	3552.56	3527.68	3457.52	3421.42	3319.15	3392.45	3382.98	3261.13	3130.9	3037.6	3154.87	3095.82	3059.33	3040.06	2955.86	3015.44	3036.81	2946.52	3035.98	3071.42	3133.64	3259.26	3416.09	3566.16	3716.72
303	Ind
304	Ind	10023.8	10109.2	9175.85	8585.58	7636.17	7451.91	6954.55	6470.18	5897.32	5881.93	5757.08	5517.8	5365.44	5083	4994.34	4725.9	4730.55	4437.16	4270.78	4084.81	4171.02	3981.72	4042.88	3787.95	3735.26	3706.71	3640.29	3532.73	3579.56	3544.96	3443.13	3359.68	3274.58	3315.91	3243.91	3207.9	3174.51	3062.52	3107.77	3108.04	2984.12	3027.05	3081.63	3116.42	3176.15	3275.45	3365.79	3452.65
305	Ind	10685.9	10752.4	9633.38	8886.73	8054.68	7852.14	7330.88	6776.2	6238.64	6242.22	6103.85	5769.35	5620.89	5316.53	5253.27	4937.94	4940.01	4645.93	4416.06	4266.43	4345.62	4160.89	4244.16	3957.29	3917.1	3880.51	3810.01	3705.35	3765.07	3740.14	3637.35	3555.29	3478.36	3525.29	3479.29	3434.91	3416.93	3305.35	3366.03	3386.18	3276.54	3356.73	3433.29	3504.39	3597.87	3748.2	3902.28	4055.07
306	Ind	9131.99	9419.01	8483.5	7855.15	7127.63	6929.84	6483.23	6063.26	5583.56	5327	5109.47	5037.92	5015.57	4726.29	4647.5	4375.26	4386.64	4122.01	3999.78	3851.54	3797.96	3599.01	3710.99	3532.66	3492.86	3473.6	3397.22	3297.62	3378.98	3323.97	3233.5	3103.74	3025.76	3108.79	3044.3	3008.25	2981.3	2883.25	2921.25	2943.39	2835.62	2875.99	2896.04	2933.47	3025.29	3140.33	3227.65	3326.93
307	Ind	11758.8	11957.8	10903.3	9989.34	9019.07	8732.9	8097.06	7558.44	6957.83	6739.74	6429.55	6218.06	6146.34	5782.22	5689.59	5338.51	5350.84	5013.61	4856.67	4695.56	4647.76	4419.39	4543.28	4252.81	4201.34	4178.02	4108.93	3994.24	4084.11	4055.31	3935.88	3777.97	3678.01	3786.42	3695.72	3673.13	3651.12	3546.93	3611.14	3636.71	3551.96	3626.25	3677.38	3755.06	3905.71	4092.06	4252	4443.12
308	Ind	10884.6	11061.1	9922.42	9187.86	8290.03	8035.2	7491.63	6931.86	6368.81	6312.86	6182.87	5856.01	5741.64	5426.81	5309.69	4970.13	4981.9	4667.72	4503.18	4275.1	4379.91	4175.11	4231.22	3934.47	3890.48	3860.31	3766.65	3664.37	3729.32	3652.02	3547.11	3492.58	3393.79	3420.13	3347.71	3309.46	3278.94	3154.51	3225.72	3223.59	3094.64	3137.12	3221.21	3278.95	3348.28	3475.5	3593.29	3726.98
309	Ind	12320	12252.7	11135.2	10415.7	9326.23	8975.07	8368.04	7830.14	7123.13	7086.25	6900.72	6586.26	6379.22	6036.51	5900.98	5536.33	5520.96	5176.19	4994.04	4785.74	4890.01	4693.16	4740.71	4434.58	4389.93	4377.71	4281.29	4168.27	4244.6	4173.74	4092.73	4001.9	3920.53	3957.96	3884.17	3837.51	3804.88	3724.5	3793.23	3822.13	3717.74	3803.39	3914.26	4026.67	4168.35	4369.99	4570.52	4784.21
310	Ind	13798.1	13604.5	12416.6	11510.5	10473.3	10075.6	9404.84	8740.6	8030.93	7951.84	7772.11	7376.83	7173.05	6788.96	6617.96	6240.26	6241.86	5847.79	5681.46	5417.48	5519.17	5340.48	5354.17	5008.97	4972.06	4935.05	4829.61	4712.95	4775.93	4695.93	4588.64	4487.2	4399.09	4426.48	4336.37	4284.5	4239.44	4146.53	4203.37	4221.49	4095.11	4180.06	4264.04	4369.76	4501.57	4704.48	4892.86	5097.01
311	Ind	12697.6	12845.4	11605.8	10760.6	9769.02	9535.22	8915.27	8347.66	7788.77	7786.81	7623.83	7287.48	7182.86	6873.8	6792.01	6443.06	6465.62	6116.9	5914.8	5712.09	5841.04	5680.29	5715.36	5397.74	5370.47	5330.34	5261.07	5103.13	5202.58	5102.99	4980.23	4886.61	4772.08	4817.34	4717.35	4661.65	4629.07	4483.22	4555.25	4581.95	4438.82	4522.8	4647.61	4761.65	4892.34	5119.1	5331.36	5545.88
312	Ind	13192.7	13115.8	11895.2	11132	9958.33	9686.93	9028.56	8320.11	7672.1	7641.23	7399.16	7102.72	6874.67	6536.01	6396.99	6001.56	6007.83	5620.72	5472.16	5219.39	5293.19	5100.72	5133.09	4787.32	4747.06	4712.04	4612.14	4486.51	4548.47	4496.54	4411.85	4294.24	4208.69	4255.14	4162.32	4119.09	4095.09	3992.57	4058.5	4077.67	3944.24	4047.17	4146.48	4252.67	4370.09	4569.42	4753.54	4955.57
313	Ind	12561.2	13020.6	11689.5	10789.6	9703.74	9467.25	8776.17	8204.27	7589.45	7335.57	6957.82	6775.43	6690.88	6289.99	6232.03	5860.57	5849.64	5484.71	5281.63	5066.29	5075.69	4753.68	4922.7	4616.7	4565.18	4512.43	4432.87	4297.68	4389.93	4351.34	4211.23	4055.99	3935.69	4059.45	3979.66	3929.53	3890.1	3773.64	3836.11	3862.63	3740.94	3823.63	3874.96	3940.48	4085.48	4260.48	4435.14	4603.54
314	Aus
315	Aus	9427.12	9639.08	8712.52	8149.93	7759.48	6918.81	6442.84	5946.05	5865.03	5422.38	5407.76	5389.87	5098.64	4812.63	4563.02	4612.31	4291.39	4230.99	4087.55	4014.46	3984.67	4003.3	3854.99	3700.37	3685.22	3575.81	3519.53	3430.6	3357.72	3371.18	3193.63	3368.11	3293.24	3161.18	3056.67	3072.06	2991.21	2989.67	2966.17	2995.51	2950.85	2909.19	3087.37	3202.33	3199.61	3334	3492.87	3622.93
316	Ind	10362.9	10474.6	9428.97	8718.09	7836.83	7622.26	7103.29	6613.25	6061.01	5962.21	5782.01	5517.98	5445.85	5134.59	5019.62	4710.62	4719.51	4445.7	4244.91	4077.4	4145.72	3970.74	4025.15	3776.92	3746.89	3696.67	3639.78	3534.52	3604.07	3558.33	3442.54	3376.22	3295.35	3340.28	3274.26	3252.11	3228.44	3130.02	3192.39	3217.13	3116.25	3195.51	3269.46	3356.83	3458.97	3628.61	3780.12	3944.4
317	Jap
318	Ind	10765.4	11143.2	10033.9	9331.49	8894.61	7989.97	7281.77	6733.11	6771.48	6137.6	6069.04	6087.44	5745.51	5429.46	5117.89	5193.08	4855.15	4738.03	4568.48	4528.97	4439.33	4440.23	4262.82	4082.67	4045.09	3907.89	3863.83	3756.1	3656.77	3691.24	3460.32	3635.67	3542.34	3425.24	3284.47	3291.39	3200.1	3191.32	3159.13	3189.93	3143.93	3072.23	3270.51	3402.55	3375.93	3509.37	3688.39	3818.04
319	Aus	11111.5	10771.7	10470.8	9925.36	8880.64	8227.66	7860.9	7185.59	6900.84	6538.15	6497.39	6373.73	6230.05	5657.1	5780.84	5479.05	5447.92	5226.74	5087.7	4824.45	4783.57	4772.5	4613.18	4433.38	4448.6	4299.84	4392.29	4307.22	4197.01	4078.09	4026.08	4015.54	4011.84	3886.32	3862.11	3848.19	3770.19	3741.39	3733.42	3757.71	3724.5	3673.38	3794.88	3903.34	3976.84	4120.25	4295.38	4510.92
320	Ind	11347.5	11134.3	10701.2	10132.5	9128.07	8366.88	7892.77	7211.41	6911.89	6365.27	6127.28	6175.64	6041.14	5383.04	5454.88	5136.1	5074.96	4833.22	4670.12	4431.31	4307.33	4202.68	4074.7	3918.74	3915.91	3775.53	3851.17	3758.11	3679.5	3559.47	3513.34	3454.11	3429.93	3355.96	3347.7	3331.57	3259.72	3225.17	3212.41	3261.16	3223.37	3194.87	3250.79	3323.18	3411.41	3546.63	3708.58	3905.19
321	Jap	8443.04	8827.56	7917.23	7346.62	7048	6336.95	5960.92	5505.5	5541.48	5023.02	4872.04	5061.28	4863.61	4600.66	4426.98	4487.44	4227.25	4181.53	4061.48	4017.37	3891.96	3838.49	3772.22	3654.63	3646.86	3518.38	3487.12	3373.95	3314.02	3316.6	3153.72	3256.27	3133.66	3068.56	2947.94	2951.67	2850.74	2835.61	2796.44	2806.84	2739.78	2682.69	2770.49	2834.12	2821.01	2893.69	2993.73	3070.18
322	Ind	10275	10805.3	9626.56	9391.23	8553.77	7725.47	7002.41	6487.56	6634.24	5964.69	5732.8	5908.71	5643.6	5347.18	5068.83	5139.91	4759.97	4703.18	4564.92	4512.93	4358.83	4298.77	4178.71	4034.83	4016.08	3877.88	3832.09	3746.72	3621.94	3707.77	3484.77	3533.19	3453.5	3352.88	3239.79	3224.35	3125.21	3102.38	3035.3	3072.44	3038.93	2953.15	3054	3155.39	3114.84	3208.17	3340.63	3416.11
323	VI	12322.6	11800.3	11333.5	10790.3	9700.49	8998.89	8476.48	7711.83	7399.63	6970.04	7032.16	6837.22	6684.27	6006.43	6095.14	5706.73	5681.91	5425.16	5257.89	4961	4940.7	4935.77	4701.83	4508.72	4501.55	4378.47	4412.28	4346.47	4236.89	4072.76	4007.3	4041.14	4029.32	3864.1	3851.72	3829.22	3746.15	3700.11	3678.72	3726.69	3659.21	3629.92	3740.25	3838.53	3904.85	4059.28	4230.87	4443.22
324	Ind	14067.4	14674.5	13242.8	12391.9	11808	10475.5	9800.3	9111.87	9056.08	8174.27	7887.06	8195.33	7818.18	7414.03	7047.96	7126.01	6657.95	6615.23	6406.94	6294.47	6148.44	6071.59	5950.89	5752.62	5742.76	5556.38	5468.94	5328.21	5205.27	5231.08	4971.74	5152.29	4982.91	4857.88	4692.34	4706.37	4566.27	4564.25	4527.23	4569.29	4502.13	4456.56	4661.47	4812.3	4847.03	5042.36	5302.69	5508.2
325	Jap	14987.7	14411.4	13985.1	13272.9	11818	10973.8	10393.9	9357.69	8968.27	8436.05	8354.81	8161.66	7908.8	7135.81	7182.75	6779.74	6688.37	6406.19	6231.22	5928.5	5851.57	5844.36	5601.83	5363.57	5345.45	5203.03	5278.41	5212.19	5092.58	4938.09	4851.75	4887.73	4898.45	4741.9	4717.55	4740.12	4649.95	4641.37	4650.15	4730.73	4706.16	4705.47	4902.01	5101.99	5247.9	5508.18	5810.91	6172.85
326	Aus	12152.6	11473.6	11114.5	10558.9	9499.95	8849.51	8385.77	7507.44	7247.59	6975.35	7173.36	6802.41	6504.91	5920.73	6024.42	5714.41	5669.44	5455.71	5227.63	4966.91	5018.29	5088.14	4812.21	4600.57	4598.69	4465.42	4533.86	4455.32	4350.57	4211.16	4137.03	4221.69	4251.88	4042.73	4040.54	4033.4	3957.81	3937.93	3924.37	3959.16	3901.47	3872.32	4050.64	4185.22	4237.38	4384.2	4576.41	4823.27
327	Ind	6127.95	6292.52	5625.21	5396.84	5070.93	4494.51	4124.25	3829.89	3852.24	3519.98	3484.25	3519.47	3299.12	3127.35	2987.92	3033.8	2817.7	2786.28	2685.77	2654.87	2609.69	2596.95	2500.84	2396.65	2396.75	2311.61	2272.17	2222.98	2162.43	2183.95	2032.2	2139.64	2086.55	1995.95	1919.58	1916.97	1869.35	1845.75	1823.68	1834.5	1798.31	1740.14	1844.16	1902.98	1867.36	1932.18	2006.67	2060.04
328	Ind	10154.1	10464.8	9369.29	8907.31	8451.93	7520.52	6898.46	6360.78	6448.92	5865.15	5831.15	5853.77	5549.4	5250.32	5016.11	5088.79	4756	4662.49	4471.52	4434.24	4379.34	4394.2	4227.65	4043.36	4008.66	3882.82	3850.9	3741.25	3648.95	3677.33	3447.37	3617.7	3526.16	3401.85	3270.64	3278.22	3178.27	3154.44	3123.17	3135.35	3090.4	2990.03	3173.81	3272.12	3214.38	3318.36	3458.28	3541.41
329	Ind	12998.6	12187.6	11864.6	11201.5	10067.9	9234.16	8804.78	7851.28	7514.54	7290	7390.09	7064.11	6709.49	6097.38	6176.75	5801.6	5760.95	5513.04	5318.12	5009.36	5047.06	5137.13	4817.15	4607.33	4623.66	4458.36	4548.72	4481.35	4371.12	4230.81	4165.48	4264.02	4303.71	4104.73	4101.21	4102.84	4033.58	4031.07	4034.35	4064.81	4046.34	4021.21	4233.24	4414.18	4485.31	4693.04	4942.62	5248.5
330	Ind	12916.6	13180.4	11937	11276.7	10592.9	9423.21	8800.43	8165.19	8143.24	7551.82	7574.24	7591.15	7136.71	6770.26	6462.47	6576.27	6114.34	6051.38	5870.48	5804.45	5791.87	5774.95	5587.46	5372.76	5349.77	5206.98	5132.53	4992.93	4888.23	4880.54	4653.93	4871.11	4762.12	4564.65	4426.27	4426.46	4316.81	4307.15	4271.81	4299.44	4238.82	4187.79	4427.42	4586.39	4586.49	4749.55	4980.58	5163.72
331	Ind	12031.1	11599.7	11228.2	10587	9505.25	8765.92	8297.91	7480.65	7197.52	6813.94	6745.62	6488.13	6280.45	5687.98	5752.68	5405.48	5360.85	5167.53	4961.28	4712.09	4644.22	4645.39	4452.28	4246.74	4226.94	4087.99	4159.93	4072.45	3973.21	3860.5	3791.07	3791.61	3797.22	3657.93	3634.17	3630.65	3549.57	3526.11	3514.13	3531	3509.53	3471.02	3564.15	3679.93	3731.14	3859.12	4017.61	4206.09
332	Ind	12107.6	11211	10397.5	9838.86	9400.69	8988.38	7766.64	6906.61	6670.3	6611.01	6589.55	6290.12	6194.98	5774.42	5581.61	5415.94	5308.31	5201	4903.6	4618.96	4588.21	4648.12	4669.63	4339.08	4299.91	4275.53	4273.7	4253.36	4119.71	4186.91	3906.53	3909.67	3912.38	3874	3789.74	3604.03	3641.43	3590.65	3531.66	3459.02	3447.24	3510.68	3640.09	3707.55	3725.09	3788.08	3964.3	4164.21
333	Ind	13239.8	13029	12478.6	11938.5	10655.8	9871.63	9228.27	8508.02	8228.25	7545.55	7307.76	7332.67	7187.95	6481.53	6575.66	6187.65	6166.09	5904.3	5701.94	5433.93	5273.86	5163.43	5054.37	4841.76	4822.22	4661.48	4741.53	4647.44	4546.91	4414.17	4350.37	4268.68	4232.89	4150.61	4138.04	4111.85	4031.64	3980.8	3946.82	3996.03	3963.65	3900.4	3955.78	4035.89	4129.64	4277.44	4441.49	4641.22
334	Ind	14988.9	14133.4	13749.9	12982.8	11545.4	10770.4	10229.9	9186.04	8759.93	8514.88	8647.14	8228.04	7914.58	7204.17	7246.99	6863.98	6836.96	6528.16	6363.77	6013.43	6044.73	6131.48	5837.4	5579.46	5523.32	5394.41	5482.29	5415.66	5273.3	5101.59	5021.8	5119.02	5139.35	4921.81	4893.95	4882.57	4804.8	4811.31	4798.14	4842.36	4794.08	4779.76	5008.36	5198.02	5293	5510.19	5780.67	6108.22
335	Ind	12874.3	12305.9	11962.1	11326.9	10133.5	9505.6	8932.55	8121.52	7840.82	7465.36	7421.04	7252.45	7064.71	6456.1	6499.29	6151.84	6119.66	5868.27	5665.43	5416.92	5401.78	5365.48	5142.43	4945.18	4924.54	4771.54	4850.14	4743	4628.91	4468.63	4387.9	4399.73	4385.57	4218.07	4202.98	4169.97	4079.68	4031.34	4008.24	4030.6	3970.72	3925.39	4023.43	4141.31	4194.1	4329.39	4491.97	4699.87
336	Jap	6429.45	6584.12	5922.28	5630	5283.73	4801.21	4447.37	4129.6	4189.42	3870.78	3802.51	3879.39	3668.98	3518.51	3377.35	3410.31	3196.68	3169.84	3055.36	3046.16	3013.26	3023.12	2919.43	2816.37	2798.67	2726.23	2687.1	2624.13	2560.67	2566.44	2439.54	2544.84	2471.35	2367.56	2290.56	2293.69	2222.06	2204.06	2178.74	2189.23	2155.17	2105.77	2211.04	2279.36	2259.19	2338.43	2436.9	2510.55
337	Ind	11809.2	11194.9	10869.5	10272.2	9184.74	8583.42	8024.85	7194.59	6860.87	6644.52	6788.21	6431.44	6145.13	5503.64	5619.58	5278.78	5238.05	5003.06	4777.4	4535.25	4563.93	4627.49	4362.59	4133.9	4133.69	3985.66	4066.07	3973.81	3860.77	3724.73	3666.72	3732.89	3765.58	3560.68	3553.9	3528.36	3456.34	3423.57	3418.56	3444.97	3412.64	3372.32	3544.85	3685.85	3730.4	3886.47	4076.25	4309.28
338	Ind	9017.15	9178.84	8151.53	7657.75	7410.68	6605.52	6077.14	5598.31	5630.85	5203.17	5118.82	5176.83	4898.6	4616.34	4344.41	4421.72	4129.73	4088.02	3890.56	3858.21	3842.21	3823.33	3667.92	3538.19	3515.69	3381.42	3353.4	3265.03	3180.49	3201.06	3008.75	3167.92	3097.54	2985.41	2890.27	2900.91	2811.08	2812.36	2774.34	2811.51	2747.55	2692.91	2853.64	2960.19	2924.55	3034.57	3169.29	3268
339	Aus	14428.2	14103.8	13704.7	12917.1	11636.3	10799.4	10210.8	9274.5	8954.21	8334.47	8006.96	7970.41	7837.7	7076.92	7158.83	6772.53	6693.2	6457.42	6234.41	5945.62	5740.01	5676.65	5561.87	5323.76	5304.5	5117.39	5202.18	5085.09	4967.12	4865.28	4789.05	4697.24	4642.3	4548.5	4532.64	4496.02	4406.01	4369.53	4338.38	4362.9	4347.8	4280.3	4331.13	4428.3	4521.4	4634.78	4799.57	5006.81
340	Aus	13247	12866.9	12463.2	11873.3	10581.3	9910.71	9387.46	8614.72	8400.12	7792.56	7560.47	7551.19	7464.04	6776.11	6907.08	6545.93	6497.6	6257.5	6109.56	5830.27	5685.43	5572.76	5460.23	5263.16	5235.98	5066.27	5143.39	5040.63	4938.78	4783.58	4699.59	4632.06	4582.91	4472.94	4439.48	4416.58	4311.97	4234.42	4198.89	4255.93	4184.26	4120.54	4157.54	4220.96	4292.39	4418.12	4559.38	4730.22
341	Ind	13046.9	12501.7	12147.2	11428.6	10242.3	9570.57	8961.05	8116.87	7730.12	7378.55	7266.32	7036.12	6782.27	6173.32	6210.68	5819.97	5801.68	5532.89	5383.57	5121.19	5036.11	5045.88	4849.54	4632.25	4592.18	4457.81	4538.4	4453.72	4353.5	4239.82	4170.07	4170.1	4172.81	4028.2	4007.89	3996.43	3926.05	3910.59	3907.64	3951.52	3937	3907.38	4057.14	4206.54	4306.39	4485.3	4712.89	4984.89
342	Ind	9934.6	10135.3	9048.84	8526.12	8064.29	7181.8	6600.87	6111.13	6117.91	5650.86	5576.49	5616.8	5243.43	4991.87	4696.39	4762.53	4431.04	4359.11	4220.48	4141.73	4121.56	4082.61	3884.13	3736.38	3703.97	3567.89	3535.63	3438.54	3349.65	3375.93	3174.12	3313.36	3239.46	3096.6	2979.73	2983.02	2893.28	2870.34	2829.04	2843.22	2792.22	2702.29	2850.04	2938.55	2881.41	2966.74	3082.44	3161.86
343	Jap	10624.7	10459.6	10167.3	9696.45	8649.95	8048.54	7562.18	6973.3	6800.44	6245.92	6036.63	6044.24	5968.09	5415.68	5514.83	5213.11	5209.08	4990.4	4842.94	4650.42	4528.52	4456.94	4358.88	4205.56	4176.19	4049	4111.52	4045.23	3969.14	3861.3	3794.13	3738.6	3715.66	3645.68	3639.4	3626.31	3535.66	3496.87	3487.14	3524.28	3484.65	3446.27	3492.78	3561.7	3646.61	3766.02	3911.33	4094.67
344	Admix
345	Jap	9797.93	10079.4	9019.22	8503.11	8103.36	7310.57	6748.6	6319.66	6361.45	5886.04	5846.53	5872.75	5584.7	5321.63	5097.36	5158.62	4826.61	4814.31	4655.21	4607.83	4540.99	4558.58	4400.31	4212.9	4197.74	4076.59	4004.55	3919.5	3829.5	3837.76	3629.49	3751.24	3658	3516.75	3390.88	3394.74	3287.86	3263.33	3207.35	3209.81	3158.04	3078.83	3236.15	3332.22	3301.58	3402.03	3550.11	3651.79
346	Jap	7657.04	8098.49	7137.23	6774	6437.83	5738.72	5255.93	4886.99	5024.16	4482.12	4275.2	4436.04	4276.94	4047.84	3849.27	3916.76	3616.77	3553.89	3470.54	3451.55	3333.14	3300.83	3224.17	3102.34	3101.05	2991.54	2960.21	2896.77	2817.56	2877.97	2669.64	2728.69	2659.52	2592.08	2499.47	2499.28	2428.45	2396.84	2358.32	2371.71	2347.34	2258.31	2357.82	2441.81	2413.91	2504.29	2617	2688.08
347	Jap	10954.4	10567.8	10214.6	9674.16	8669.34	8055.13	7512.68	6747.93	6501.74	6143.47	6035.6	5893.19	5670.46	5100.87	5160.62	4858.14	4795.56	4582.76	4397.76	4165.55	4091.34	4074.16	3867.24	3675.37	3657.01	3515.6	3578.67	3495.33	3403.36	3284.52	3224.09	3209.44	3212.67	3071.19	3071.57	3041.36	2960.73	2933.28	2903.48	2922.14	2882.36	2824.97	2892.29	2959.86	2974.8	3060.21	3169.16	3309.41
348	Ind	13413.2	13212.8	12772.4	12144.3	10820.7	10072.8	9404.24	8538.97	8278.51	7592.13	7310.61	7318.27	7179.07	6473.06	6588.5	6200.62	6128.08	5853.1	5678.38	5415.67	5238.85	5184.5	5057.7	4859.85	4848.28	4689.14	4791.72	4704.76	4590.21	4485.99	4427.82	4362.3	4337.12	4252.59	4265.8	4250.65	4169.04	4155.19	4151.47	4219.6	4217.43	4183.71	4297.09	4432.01	4585.24	4778.11	5023.78	5320.96
349	Jap	10471.4	10051.2	9786.91	9279.7	8288.25	7740.87	7365.09	6699.67	6497.01	6234.14	6159	6019.59	5847.02	5333.04	5414.66	5149.23	5109.01	4920.25	4770.05	4552.68	4519.97	4511.79	4325.38	4175.66	4147.87	4013.41	4085.4	4000.8	3916.26	3802.05	3718	3714.57	3693.84	3564.4	3542.4	3507.51	3426.66	3412.07	3372.53	3368.9	3324.08	3276.93	3347.66	3418.56	3448.52	3539.21	3655.37	3813.92
350	Aus	10568.9	10300.5	10096.5	9583.4	8579.12	7890.33	7458.11	6790.94	6525.34	6054.49	5762.32	5780.83	5648.62	5113.78	5129.12	4834.38	4787.4	4615.92	4452.02	4256.76	4096.89	4025.24	3928.98	3785.59	3744.37	3617.14	3674.68	3595.66	3510.77	3425.92	3363.89	3307.14	3266.21	3195.1	3175.05	3147.31	3077.05	3052.64	3031.59	3041.25	3011.75	2946.29	2977.12	3031.52	3077.77	3159.89	3246.45	3381.08
351	Jap	13111.6	11848.1	10918.5	10417.3	9941.19	9527.47	8163.38	7253.06	6888.76	7153.41	7244.51	6750.06	6516.74	6085.04	5816.15	5640.44	5524.85	5397.82	5081.32	4783.82	4864.36	4975.63	4895.49	4541.1	4517.41	4487.22	4498.44	4473.39	4340.51	4372.4	4077.18	4190.38	4219.49	4112.48	4022.92	3849.78	3900.83	3850.69	3817.25	3753.3	3768.13	3868.25	4101.7	4248.16	4287.4	4442.49	4723.55	5036.11
352	Jap	8592.19	8145.67	7959.31	7592.01	6771.07	6354.08	6058.87	5501.83	5324.26	5093.92	5052.73	4928.08	4812.37	4445.85	4483.22	4247.64	4247.56	4087.05	3970.25	3793.83	3766.77	3748.73	3624.76	3487.51	3446.65	3350.07	3386.49	3331.7	3245.88	3151.02	3080.2	3073.54	3056.18	2944.64	2901.78	2870.74	2801.91	2774.49	2745.77	2748.09	2690.24	2631.51	2690.42	2742.58	2756.85	2813.33	2893.19	3009.45
353	Admix	14341.7	14077.2	13766.8	13048.2	11635.7	10935.4	10450.5	9506.45	9191	8588.44	8232.63	8277.34	8127.26	7464.14	7488.55	7148.25	7101.44	6831.53	6690.77	6427.42	6231.38	6136.51	6038.47	5837.33	5795.11	5633.34	5724.3	5627.39	5532.36	5380.32	5306.8	5219.91	5164.62	5083.79	5055.79	5035.36	4924.84	4904.28	4860.08	4908.57	4870.98	4818.2	4895.47	4999.24	5122.87	5267.09	5467.52	5726.08
354	Jap	6508.97	6695.35	5984.58	5586.19	5373.34	4778.49	4369.1	4084.37	4081.52	3773.43	3769.78	3769.79	3521.74	3368.21	3182.8	3237.42	3011.96	2982.96	2866.55	2847.24	2798.79	2808.72	2701.77	2567.5	2567	2469.96	2433.1	2366.51	2326.04	2343.49	2201.64	2323.67	2257.51	2168.6	2081.73	2093.32	2028.36	2014.34	1985.1	2005.77	1957.15	1900.48	2012.96	2072.89	2029.15	2090.9	2170.69	2221.41
355	Jap	5909.87	6044.53	5442.39	5099.13	4817.34	4356.82	4021.62	3733.95	3725.19	3589.11	3642.88	3581.66	3366.33	3201.5	3049.47	3119.63	2932.09	2891.93	2812.08	2773.22	2770.72	2819.55	2659.52	2547.38	2537.93	2471.94	2431.77	2366.1	2301.32	2299.69	2169.31	2301.27	2257.51	2133.86	2060.67	2047.79	1998.26	1979.9	1934.32	1939.88	1887.63	1835.09	1953.8	2008.47	1952.28	1997.15	2070.57	2113.85
356	Ind	17901.3	18375.5	16505.4	15555	14759.9	13140.1	12280.3	11423.5	11420.3	10476.2	10424.1	10516.2	9994.89	9467.16	9001.11	9083.54	8513.95	8422.7	8166.15	8028.2	7986.87	7971.39	7749.04	7464.52	7452.87	7224.55	7115.78	6952.23	6812.92	6796.27	6496.17	6798.9	6641.56	6403.35	6207.38	6232.28	6066.26	6079.47	6017.91	6092.66	6014.99	5975.32	6320.83	6551.32	6590.31	6867.02	7218.95	7498.05
357	Jap	11833.7	11516.2	11148.1	10528.8	9470.87	8714.4	8169.86	7412.58	7224.33	6591.23	6301.78	6272.72	6101.29	5467.96	5541.01	5179.41	5138.83	4900.43	4741.93	4501.97	4302.35	4221.47	4120.01	3916.03	3891.17	3752.66	3815.99	3728.18	3656.26	3544.31	3484.8	3410.03	3374.53	3303.54	3296.67	3274.78	3193.58	3170.44	3152.08	3182.35	3155.99	3095.86	3136.61	3206.96	3281.22	3384.13	3515.76	3699.86
358	Ind	16859.9	16274.2	15783.9	14965.2	13314.7	12542.4	11943.8	10817.5	10414.2	9940.17	9859.47	9613.98	9326.68	8594.85	8656.71	8227.22	8207.45	7873.13	7668.16	7372.37	7281.64	7270.29	7050.35	6749.73	6708.48	6518.65	6627.41	6512.09	6369.33	6186.5	6091.65	6078.36	6053.78	5871.98	5828.2	5802.77	5694.44	5645.24	5637.18	5669.42	5610.95	5565.59	5724.09	5889.75	5990.56	6193.75	6448.84	6760.21
359	Jap	11477.1	11866	10632.2	10023.4	9393.47	8396.77	7743.69	7160.43	7207.22	6437.47	6216.09	6307.39	5991.86	5621.95	5330.73	5361.41	4994.9	4914.67	4693.09	4670.12	4516.71	4426.9	4318.49	4128.7	4081.78	3938.28	3880.75	3755.62	3687.22	3729.85	3492.33	3611.25	3479.66	3390.68	3251.32	3253.43	3151.97	3135.51	3098.96	3140.54	3065	2992.04	3121.75	3204.74	3186.03	3286.83	3420.9	3515.2
360	Aus
361	Ind	11512.3	11845.4	10619.8	9903.74	9501.64	8396.58	7793.12	7201.37	7179.22	6617.49	6601.83	6578.17	6184.29	5866.36	5535.2	5594.32	5197.84	5154.09	4989.5	4919.02	4892.11	4890.69	4716.71	4512.91	4503.66	4351.9	4299.94	4205.46	4100.69	4145.88	3907.86	4119.11	4019.16	3861.5	3721.1	3750.71	3655.2	3654.48	3624.75	3689.61	3644.51	3600.26	3865.87	4039.83	4048.4	4254.32	4508.12	4716.8
362	Ind	12799.9	13291.4	12028.3	11296	10669.4	9454.36	8745.15	8109.59	8106.7	7284.19	6978.58	7201.49	6844.84	6405.72	6073.97	6146.08	5752.14	5651.09	5426.8	5366.12	5183.09	5113.97	5026.16	4838.28	4790.36	4615.53	4571.37	4451.9	4357.68	4374.35	4151.21	4283.53	4141.05	4052.97	3922.74	3917.01	3808.15	3831.96	3783.3	3835.88	3791.64	3755.58	3914.98	4048.51	4083.69	4239.35	4462.68	4618.73
363	Jap	10874.4	10433.5	9707.13	9209.38	8338.24	7629.93	7214.84	6586.14	6095.63	6142.33	6045.68	5956.96	5791.86	5453.7	5291.55	4943.32	4848.8	4479.58	4108.04	4108.35	4070.01	4061.06	3815.36	3844.42	3688.01	3550.88	3480.95	3504.02	3402.32	3320.06	3159.77	3321.8	3100.22	3134.29	3048.9	2984.67	2956.12	2939.24	2929.4	2864.3	2869.31	2924.34	3044.78	3005.19	3070.5	3190.12	3257.03	3486.98
364	Ind	12103.1	11470.9	10857.8	10243.3	9181.33	8573.19	8092.06	7269.81	6802.38	6913.03	6741.62	6709.6	6627.62	6201.28	6023.03	5646.49	5528.3	5091.6	4658.29	4665.42	4704.79	4689.44	4368.23	4409.48	4216.34	4110.17	4005.22	4027.43	3933.07	3856.5	3624.29	3844	3580.93	3645.95	3541.54	3485.02	3438.23	3415.62	3402.06	3348.35	3335.25	3433.68	3583.62	3539.63	3621.68	3767.14	3865.31	4133.52
365	Ind	12761.8	12210.1	11530.5	10905.9	9845.89	9114.74	8557.14	7794.98	7191.25	7116.26	6724.46	6796.48	6748.06	6308.18	6077.1	5655.81	5513.28	5148.89	4745.15	4746.59	4615.66	4483.33	4315.47	4340.63	4173.63	4031.43	3944.99	3944.2	3859.04	3813.87	3629.83	3748.91	3468.76	3577.63	3473.13	3423.27	3398.9	3384.36	3398.47	3360.48	3387.73	3489.67	3609.68	3600.73	3758.75	3946.92	4094.69	4422.24
366	Jap	15777	14726.1	13883.4	13138.4	12109.6	11129.5	10440.9	9537.3	8947.54	9178.31	9222.13	8921.87	8644.42	8257.31	7961.81	7506.64	7427.76	7003.74	6513.95	6468.7	6558.4	6580.13	6173.2	6159.13	5964.82	5824.62	5746.33	5709.92	5570.61	5428.39	5201.84	5431.16	5220.49	5174.45	5027.95	4937.34	4897.16	4873.55	4864.33	4779.29	4790.49	4901.19	5139.81	5172.77	5283.06	5490.64	5676.61	6073.39
367	Ind	10507.8	10007.4	9490.57	9039.59	8122.39	7481.83	7018.24	6469.62	5949.01	5936.69	5600.02	5690.82	5663.08	5267.6	5119.19	4755.32	4662.79	4320.7	3959.49	3996.62	3900.64	3808.17	3648.39	3687.6	3530.42	3421.47	3356.33	3377.17	3293.12	3244.83	3079.32	3186.66	2925.17	3049.55	2985.39	2929.81	2903.79	2887.98	2904.6	2873.24	2896.23	2987.89	3088.24	3066.97	3201.88	3358.11	3479.58	3743.58
368	Ind	11006.8	10560.5	10026.8	9441.03	8647.32	7917.72	7503.14	6828.98	6312.84	6526.07	6279.49	6241.98	6161.4	5827.31	5602.3	5271.01	5174.52	4812.44	4453.22	4466.21	4411.37	4376.06	4150.05	4171.1	4009.93	3886.63	3801.18	3809.46	3714.35	3636.84	3452.87	3628.7	3374.4	3442.18	3343.26	3277.39	3259.19	3234.74	3224.38	3166.63	3163.09	3255.07	3398.19	3358.44	3445.62	3595.74	3692.35	3952.13
369	Ind	13986.2	13463.9	12761.6	11963.3	10856.7	9980.23	9417.33	8615.17	7972.21	7868.68	7369.91	7482.89	7433.41	6985.95	6688.1	6247.32	6080.25	5673.56	5244.05	5246.73	5088.62	4950.86	4749.08	4800.18	4598.43	4445.79	4354.14	4363.74	4274.64	4192.77	3992.29	4123.01	3807.64	3939.79	3825.51	3762.15	3734.34	3724.8	3723.94	3677.35	3702.3	3820.27	3934.98	3907.57	4080.31	4270.83	4421.7	4757.93
370	Ind	13123.9	12223.3	11534.6	10895.8	9942.88	9074.54	8564.87	7745.46	7175.34	7410.55	7407.07	7115.75	6885.1	6467.84	6243.09	5880.74	5721.14	5364.52	4925.69	4882.24	4944.23	4942.48	4580.99	4591.65	4416.08	4271.27	4179.29	4187.69	4082.22	3977.03	3808.27	4026.26	3806.72	3792.32	3705.18	3635.02	3594.45	3586.16	3585.08	3526.58	3520.71	3613.07	3795.9	3799.85	3869.56	4021.14	4149.47	4444.74
371	Jap	11084.1	10672.7	10138.3	9546.79	8679.76	7988.71	7634.32	6958.92	6457.26	6577.6	6341.25	6358.67	6269.59	5954.86	5740.04	5442.79	5352.7	5002.15	4620.32	4612.2	4590.87	4522.39	4295.71	4334.62	4180.94	4042.94	3950.54	3972.12	3856.28	3792.58	3601.67	3762.96	3498.56	3559.34	3462.44	3393.64	3352.33	3320.32	3299.31	3226.72	3223.52	3289.26	3394.97	3330.68	3399.55	3505.54	3557.57	3773.77
372	Jap	11743.5	11864.5	11280.1	11028.8	10341.3	9388.16	8646.82	8238.28	8010.83	7275.72	6735.11	7151.56	6781.33	6361.04	6222.94	5974.89	5706.81	5612.14	5353.35	5375.69	4988.41	5001.38	5113.37	5017.31	4855.67	4876.17	4780.6	4632	4596.12	4492.03	4431.87	4231.51	4141.43	4360.78	4245.74	4119.27	4139.94	4056.85	4057.25	4078.09	4062.93	4109.01	4114.43	4195.47	4452.46	4657.41	4822.7	5087.33
373	Ind	10848.1	10870.9	10164.6	10004.6	9348.23	8497.67	7728.32	7303.73	7003.28	6519.51	6107.11	6333.78	5960.5	5489.96	5321.95	5161.85	4887.14	4752.17	4535.96	4512.09	4216.59	4313.39	4288.37	4217.13	4044.38	4052.98	3967.76	3823.66	3803.4	3706.94	3637.34	3525.29	3462.19	3594.14	3497.01	3374.97	3392.23	3337.72	3308.86	3317.48	3295.36	3299.03	3349.68	3417.59	3570.45	3715.85	3838.19	4027.71
374	Ind	8866.93	8929	8196.7	8244.38	7789.65	7188.86	6556.33	6178.21	5882.97	5418.54	5179.82	5394.96	5083.25	4763.3	4605.5	4518.82	4273.02	4140.38	3891.25	3955.94	3642.14	3797.18	3824.75	3703.04	3575.12	3574.53	3513.17	3385.44	3303.68	3267.11	3193.05	3074.17	3051.54	3202.71	3122.09	3007.58	3026.88	2954.5	2918.42	2945.59	2921.42	2914.72	2956.88	2990.14	3111.04	3231.58	3289.35	3440.52
375	Ind	10341.9	10630.1	9785.75	9697.38	9158.3	8382.19	7565.02	7303.09	7008.56	6198.01	5751.38	6268.14	5938.5	5542.51	5379.91	5224.73	4970.39	4896.45	4605.83	4669.28	4211.01	4312.31	4437.48	4382.87	4212.28	4233.92	4140.85	4019.64	3960.88	3886.82	3834.56	3634.87	3587.98	3798.76	3715.29	3605.86	3618.54	3542.82	3530.12	3565.68	3568.54	3580.52	3616.41	3690.22	3904.68	4087.07	4238.34	4473.16
376	Ind	13985	14256.8	13472.3	13438.8	12523.2	11434.4	10542.8	10168.1	9779.84	8839.48	8230.18	8894.13	8559.25	8024.46	7877.69	7682.92	7359.68	7269.51	6941.07	7005.23	6498.32	6602.72	6753.39	6696.53	6493.45	6510.07	6403.85	6190.18	6148.54	6044.04	5951.75	5661.41	5560.59	5819.15	5696.58	5504.77	5534.11	5424.13	5385.68	5439.98	5434.34	5466.1	5496.7	5616.69	5931.25	6200.72	6422.4	6750.24
377	Ind	14482.5	14435	13781.9	13445.6	12543.3	11465.5	10511.9	10000.1	9583.63	8948.1	8425.35	8791.12	8227.03	7719.62	7517.72	7244.96	6952.45	6816.37	6516.51	6537.8	6148.7	6246.04	6277.26	6189.7	6002.06	5988.41	5890.81	5703.58	5671.87	5520.95	5452.71	5293.92	5225.57	5395.93	5266.89	5114.08	5134.26	5058.45	5044.65	5078.07	5064.76	5137.03	5222.91	5366.12	5643.85	5934.8	6175.14	6529.88
378	Ind	12947	13106.1	12241.5	12124.4	11347.9	10430.2	9499.6	9088.3	8737.47	7879.13	7299.27	7807.59	7426.22	6996.41	6818.99	6599.67	6287.21	6153.36	5845	5926.19	5360.95	5456.71	5610.64	5493.55	5302.69	5296.55	5217.25	5025.32	4980.98	4895.93	4808.08	4546.83	4471.85	4711.45	4614.9	4445.11	4469.91	4368.93	4328.34	4374.4	4352.42	4383.99	4376.53	4458.57	4696.89	4887.94	5039.77	5271.87
379	Ind	11216.4	11401.5	10334.5	10459	9794.26	9080.05	8216.64	7813.31	7518.59	6956.75	6637.92	6941.42	6557.03	6154.77	5972.05	5868.4	5573.72	5451.64	5150.22	5230.28	4865.72	5032.42	5096.1	4994.14	4790.88	4820.63	4736.83	4595.69	4518.27	4442.57	4378.66	4191.08	4172.48	4370.99	4283.55	4143.87	4159	4076.34	4031.41	4071.48	4058.55	4076.19	4137.63	4213.44	4415.1	4596.67	4750	4989.88
380	Admix	11906.5	11900.8	11025.3	11114.9	10447.8	9621.35	8681.32	8262.22	7919.33	7584.24	7405.12	7534.4	6940.93	6585.13	6390.57	6273.52	5965.65	5801.26	5436.48	5547.47	5241.99	5480.68	5448.25	5279.37	5118.45	5124.04	5027.95	4841.08	4750.54	4663.32	4583.91	4478.77	4476.07	4564.67	4482.85	4313.37	4347.34	4259.85	4202.37	4242.93	4192.46	4210.79	4326.7	4432.7	4591.72	4791.07	4923.5	5174.39
381	Jap	13299.2	13280.6	12424.8	12328.3	11618.9	10590.3	9734.46	9303.23	8945	8354.48	7902.29	8248.71	7810.19	7323.28	7192.61	6936.12	6676.19	6571.54	6274.39	6303.16	5981.06	6086.08	6108.74	6036.39	5863.4	5865.62	5772.44	5587.04	5539.44	5422.88	5344.94	5183.34	5127.26	5274.57	5150.15	5003.24	5030.57	4943.49	4934.03	4963.5	4951.07	5010.95	5107.31	5243.5	5486.92	5743.42	5964.77	6271.74
382	Ind	12754.9	13066.4	12193.2	12054.6	11284	10323	9425.85	8934.49	8615.35	7653.65	7102.35	7587.59	7263.12	6786.44	6560.06	6369.35	6064.73	5881.94	5544.26	5687.74	5105.05	5220.9	5343.76	5246.75	5049.6	5068.01	4940.32	4773.59	4706.79	4666.81	4573.15	4299.09	4244.21	4481.04	4383.74	4211.71	4243.99	4173.08	4138.53	4186.34	4172.89	4191.13	4193.91	4285.33	4529.68	4733.27	4881.91	5138.69
383	Ind	12009.4	11738.4	11122.7	11044	10328.4	9427.5	8646.01	8200.29	7792.46	7544.03	7354.47	7463.53	6992.25	6542.29	6403.46	6234.96	5937.52	5828.25	5545.22	5579.97	5350.55	5533.93	5476.51	5351.37	5167.27	5187.72	5102.07	4939.62	4881.82	4751.57	4680.3	4615.13	4585.21	4670.06	4553.82	4404.36	4425.83	4333.55	4316.31	4318.15	4279.53	4307.11	4413.95	4513.29	4655.72	4847.51	4995.75	5226.79
384	Jap	15448.1	15598.9	14645.3	14455.1	13508.2	12323.2	11343.3	10757.8	10318.7	9595.95	9108.88	9520.51	8912.48	8371.16	8218	7968.6	7591.3	7477.36	7096.13	7187.37	6776.07	6932.45	6946.32	6830.28	6618.39	6654.57	6541.51	6345.25	6269.04	6152.02	6046.27	5858.74	5835.38	6008.73	5870.46	5697.94	5747.21	5662.11	5656.29	5715.13	5709.04	5794.14	5921.81	6127.81	6473.28	6807.6	7104.01	7521.57
385	Ind	10098.9	10334.1	9574.26	9411.03	8834.76	8200.56	7431.26	7104.54	6825.98	6093.4	5669.16	5975.49	5762.91	5343.26	5199.67	5041.57	4795.87	4698.45	4476.38	4500.68	4089.7	4168.7	4270.95	4162.07	3999.48	4008.24	3942.73	3810.24	3794.85	3717.19	3649.47	3431.57	3386.92	3584.38	3497.33	3382.04	3395.39	3332.79	3288.06	3324.25	3317.46	3324.24	3317.39	3366.67	3549.03	3680.38	3789.08	3967.27
386	Jap	12081.8	11649.7	11108.7	11057.7	10355.7	9420.34	8756.05	8234.52	7965.66	7687.96	7515.82	7689.3	7139.04	6768.3	6676.14	6485.41	6217.02	6089.57	5828.03	5893.56	5720.81	5912.95	5841.47	5763.62	5605.23	5636.4	5524.13	5363.34	5288.75	5159.67	5109.48	5064.56	5037.72	5115.15	5010.69	4860.12	4895.99	4825	4812.13	4842.61	4813.99	4903.38	5061.38	5251.41	5493.99	5781.06	6053.82	6386.5
387	Ind	14413.9	14761.8	13754.8	13702.8	12786.5	11738	10775.3	10358.2	9970.3	8995.99	8372.14	8993	8598.65	8087.08	7916.2	7676.75	7376.99	7242.84	6925.29	7047.99	6442.05	6538.39	6701.35	6618.15	6402.4	6425.22	6329.77	6116.51	6079.76	5975.19	5904.43	5598.68	5522.8	5784.17	5661.03	5482.18	5505.23	5402.26	5373.73	5415.7	5410.74	5453.8	5472.25	5590.08	5895.47	6146.1	6342.22	6660.25
388	Aus	11043.1	10972.9	10287.6	10224	9562.68	8840.47	8024.76	7637.34	7337.21	6835.13	6517.62	6740.54	6357.17	5979.61	5830.75	5688.47	5421.97	5335.33	5062.99	5087.85	4797.2	4904.75	4931.09	4828.25	4674.98	4668.58	4583.89	4446.85	4405.55	4308.14	4242.61	4114.62	4067.56	4202.93	4115.78	3969.97	3995.89	3917.48	3898.47	3917.61	3900.11	3917.51	3969.86	4046.44	4231.23	4392	4532.65	4743.72
389	Aus	11818.1	12012.5	11369	11169.7	10415.1	9491.14	8675.04	8242.59	7947.94	7148.74	6583.61	7061.18	6727.16	6265.67	6143.35	5894.79	5614.36	5553.71	5267	5301.59	4817.2	4921.62	5002.15	4929.19	4749.03	4756	4670.48	4518.13	4497.49	4423.67	4343.91	4113.09	4041.04	4271.12	4149.42	4028.88	4043.88	3962.34	3968.2	3985.66	3976	4005.3	4018.51	4104.28	4346.66	4536.33	4697.14	4936.26
390	Ind	14230.4	14431.7	13604.6	13320.5	12476.6	11405.6	10499.9	10044.6	9654.02	8708.68	8045.77	8642.55	8215.32	7686.39	7570.22	7272.11	7006.61	6849.98	6568.08	6617.34	6069.23	6158.21	6301.24	6215.76	6023.47	6028.37	5921.98	5727.39	5708.33	5576.03	5490.6	5236.04	5135.18	5370.9	5254.96	5078.95	5107.41	5012.15	4994.15	5028.45	5018.33	5054.37	5056.91	5179.33	5481.15	5714.19	5921.86	6227.96
391	Ind	17180.2	17344.5	16403	16131.5	15058.8	13691.9	12728.2	12120.6	11677.1	10670.7	9868.64	10477	9933.68	9350.18	9154.89	8819.44	8452.27	8320.05	8003.36	8042.8	7489.12	7505.65	7605.92	7539.12	7314.76	7313.58	7159.22	6973.55	6928.75	6776.74	6680.2	6369.82	6258.64	6495.95	6364.02	6177.89	6194.09	6092.78	6089.03	6126.82	6119.47	6194.1	6241.17	6409.27	6796.25	7125.42	7437.14	7857.2
392	Ind	16217	15925.3	15267.5	15015.6	14001.7	12755.7	11795.9	11186.4	10774.4	10099.2	9607.17	9999.5	9397	8807.4	8664.14	8310.55	8001.36	7865.29	7541.85	7530.65	7176.79	7289.64	7298.93	7189.03	6963	6971.91	6837.05	6624.97	6585.15	6424.5	6337.26	6154.08	6071.93	6219.77	6094.38	5911.42	5928.21	5821.98	5817.01	5834.57	5801.26	5867.3	5954.63	6121.98	6411.83	6693.37	6957.11	7320.3
393	Admix	11595.7	11490.2	10849.7	10718.5	9949.32	9117.67	8310.49	7945.87	7587.37	7061.18	6662.32	6936.95	6483.68	6047.45	5918.63	5678.52	5417.38	5308.59	5057.7	5047.92	4743.49	4833.7	4831.79	4742.77	4573.74	4577.82	4491.85	4348.22	4321.02	4209.18	4155.84	4030.15	3979.81	4100.45	4014.51	3882.27	3905.99	3833.13	3821.29	3832.82	3807.66	3816.84	3870.95	3955.62	4110.54	4263.96	4402.19	4603.43
394	Ind	10437.1	10847.1	9997.26	9984.14	9376.54	8628.13	7883.71	7527.52	7282.34	6498.97	6032.12	6533.34	6215.28	5832.74	5671.97	5523.47	5259.93	5165.39	4865.01	4943.49	4469.81	4590.33	4718.14	4615.01	4475.25	4457.01	4385.91	4212.81	4181.4	4115.28	4031.12	3827.62	3753.26	3960.4	3864.69	3727.62	3745.37	3652.44	3626.03	3646.33	3637.09	3645.57	3636.59	3701.31	3884.57	4035.4	4140.02	4343.14
395	Ind	11890.8	11551.8	10795.2	10676.3	10036.8	9243.22	8260.82	7846.68	7500.06	7102.46	6870.68	7001.97	6502.74	6077.16	5852.39	5671.12	5396.77	5239.22	4930.08	4978.03	4703.98	4888.15	4803.15	4668.18	4495.2	4498.97	4430.28	4252.86	4182.95	4071.69	4007.6	3926.08	3906.04	3991.19	3916.15	3757.06	3772.45	3707.51	3665.86	3674.76	3644.62	3648.14	3744.94	3820.13	3926.18	4065.4	4167.95	4370.13
396	Ind	14119.1	14458.6	13507.7	13492.1	12542	11530.7	10483.2	10059.4	9677.21	8596.47	8003.13	8656.29	8207.7	7667.63	7496.57	7305.63	6943.45	6843.42	6498.88	6521.42	5933.03	6065.23	6225.37	6101.97	5914.03	5915.54	5803.38	5598.37	5571.41	5456.03	5352.42	5051.09	4976.57	5259.75	5148.92	4951.81	4982.63	4874.47	4852.26	4890.15	4877.77	4923.05	4937.55	5051.99	5355.01	5601.53	5796.37	6105.91
397	Admix	16736.7	16927.1	16101	15769.9	14681.5	13356.7	12297.1	11821.5	11400.1	10219.1	9422.69	10079.6	9621.66	8934.01	8791.62	8432.57	8069.82	7933.59	7570.39	7614.81	7041.88	7041.66	7147.43	7078.35	6849.92	6854.98	6725.6	6515.81	6493.62	6347.06	6258.42	5965.44	5868.09	6123.62	5986.38	5810.48	5824.17	5709.89	5716.76	5732.04	5711.15	5743.16	5735.84	5855.24	6161.59	6419.28	6629.59	6968.75
398	Ind	12746.6	12606.5	11982.3	11754.3	11007.7	10062.3	9139.27	8719.78	8428.51	7776.69	7292.34	7635.62	7156.47	6703.25	6571.34	6315.62	6032.73	5925.26	5615.03	5656.71	5285.51	5405.24	5397.35	5292.08	5101.28	5115.87	5015.37	4854.01	4791.6	4669.49	4613.68	4449.95	4373.72	4521.33	4426.38	4264.2	4280.12	4205.46	4177.97	4187.52	4168.09	4176.35	4222.92	4307.08	4490.07	4672.77	4826.04	5047.21
399	Jap	11529.2	11595.5	10848.3	10750.2	10133.5	9179.16	8447.86	8100.49	7751.14	7205.59	6848.65	7197.64	6735.94	6389.68	6248.64	6034.63	5792.05	5663.56	5409.1	5430.82	5119.99	5242.83	5257.25	5154.24	5001.41	5004.34	4907.72	4758.99	4689.13	4588.89	4502.25	4365.66	4318.39	4453.26	4352.56	4203.48	4208.22	4117.2	4089.93	4120.38	4052.94	4090.99	4127.49	4202.89	4394.72	4561.57	4698.45	4916.77
400	Jap	10313.7	10193.5	9635.78	9518.89	8921.38	8124.39	7400.53	7086.51	6803.6	6297.9	6001.01	6259.96	5897.15	5538.08	5386.5	5203.55	5008.01	4928.33	4699.81	4689.62	4444.07	4502.34	4509.86	4427.43	4276.78	4295.22	4203.31	4068.89	4040.22	3935.38	3881.34	3764.58	3710.68	3820.04	3741.82	3614.57	3630.33	3555.93	3534.11	3535.88	3498.6	3518.16	3562.21	3626.74	3779.66	3916.48	4034.07	4226.21
401	Ind	12130.3	12403.8	11598.3	11476.1	10764.1	9989.29	9102.01	8741.06	8401.93	7543.59	7014.36	7537.64	7237.11	6781.96	6586.97	6429.37	6172.33	6009.09	5722.38	5807.25	5272.1	5379.16	5552.53	5433	5265.56	5259.05	5157.6	4997.24	4945.28	4863.63	4779.56	4516.41	4481.02	4709.9	4608.93	4437.85	4471.38	4372.66	4339.55	4369.77	4354.11	4370.54	4350.21	4426.93	4666.56	4836.09	4963.18	5198.85
402	Ind	13597.9	13934.7	13065	13000.4	12105.6	11009.1	10216.4	9798.66	9476.5	8589.56	7994.75	8557.33	8201.83	7731.27	7582.35	7379.78	7076.57	6979.54	6704.74	6766.26	6263.49	6353.98	6499.19	6438.89	6267.79	6277.83	6183.45	5991.65	5967.24	5844.56	5756.35	5498.38	5413.73	5646.49	5542.36	5375.25	5389.22	5296.21	5295.13	5323.83	5324.94	5376.24	5389.32	5520.65	5828.41	6072.62	6288.57	6610.03
403	Ind	12739.9	12534.3	11645.4	11714.3	11066	10111.3	9265.05	8807.33	8447.72	8067.12	7914.74	8098.08	7549.42	7100.38	6917.25	6786.31	6504.22	6375.29	6063.03	6145.46	5904.3	6146.71	6098.92	5940.05	5804.16	5824.06	5711.55	5565.23	5448.56	5338.02	5258.37	5178.71	5174.67	5267.84	5168.24	4979.64	5022.65	4939.87	4914.08	4948.27	4933.74	4966.84	5146.25	5300.94	5511.57	5759.81	5972.52	6302.36
404	Ind	12173.4	12270.8	11600	11377.3	10762.2	9832.81	8950.33	8691.8	8359.7	7460.87	7001.27	7474.05	7221.06	6745.8	6647.92	6460.56	6210.3	6086.83	5794.01	5869.81	5396.89	5519.27	5681.63	5538.53	5396.72	5419.72	5309.54	5131.77	5114.53	5037.92	4938.87	4697.3	4638.81	4869.43	4778.65	4630.35	4648.42	4559.31	4528.26	4571.53	4566.41	4569.19	4584.24	4663.75	4920.95	5112.64	5271.44	5518.68
405	Jap	10651.4	10438.1	9788.6	9713.39	9197.52	8384.59	7624.07	7268.92	6959.17	6394.9	6095.3	6365.62	6008.33	5587.91	5463.55	5349.26	5030.79	4975.8	4671.2	4767.17	4405.83	4576.37	4631.38	4497.27	4377.83	4386.02	4300.89	4147.64	4117.03	4036.49	3949.35	3808.47	3787.72	3945.26	3861.8	3724.13	3762.63	3682.41	3654.66	3695.92	3673.72	3701.9	3756.51	3844.43	4041.61	4242.17	4380.87	4608.43
406	Ind	13663.6	13449.1	12134.8	11828.3	11056.3	10026	9616.87	8920.39	8272.83	8113.29	7543.05	7531.96	7554.8	7313.05	6918.08	6676.38	6444.19	6209.79	5854.17	5837.13	5766.4	5991.58	5620.88	5484.75	5477.22	5250.22	5227.62	5217.1	5220.16	5045.13	4907.81	4870.67	4675.26	4812.63	4655.79	4579.52	4570.69	4538.26	4531.07	4466.7	4327.58	4390.25	4514.85	4450.24	4660.18	4825.25	4986.96	5204.92
407	Ind	9648.56	9282.76	8571.71	8311.88	7789.89	7040.31	6778.78	6196.59	5775.78	5709.66	5534.44	5385.32	5324.61	5155.99	4907.61	4679.23	4537.19	4314.31	4031.61	4014.68	4013.22	4225.68	3919.21	3794.12	3806.02	3613.88	3645.37	3626.24	3652.32	3505.63	3390.04	3435.01	3330.87	3392.29	3278.71	3239.68	3236.5	3232.47	3222.13	3168.62	3074.83	3132.4	3260.12	3220.7	3348.18	3468.03	3589.97	3753.02
408	Ind	12529.2	12140.3	11049.5	10867.8	9979.64	9105.5	8812.85	7947.19	7385.87	7455.02	7237.54	6887.11	6884.18	6698.21	6386.51	6039.22	5875.61	5533.49	5201.5	5162.28	5192.71	5517.19	5105.09	4897.52	4958.67	4673.07	4722.07	4693.42	4695.07	4511.05	4339.29	4455.01	4297.17	4406.44	4248.82	4179.4	4180.9	4151.9	4141.6	4078.02	3937.99	4044.18	4221.77	4140.96	4304.9	4484.74	4668.64	4871.37
409	Ind	10330.6	10286.3	9251.47	9094.6	8368.83	7639.97	7385.94	6776.23	6345.62	6138.27	5766.79	5748.81	5806.98	5650.03	5383.73	5124.03	4937.49	4723.88	4448.07	4395.64	4351.2	4308.58	4288.3	4164.5	4186.96	3956.78	3981.55	3953.7	3976.67	3810.11	3694.82	3682.66	3547.28	3679.92	3551.68	3486.56	3475.91	3457.08	3441.34	3385.35	3273.18	3310.72	3411.19	3326.84	3477.04	3600.47	3722.57	3866.79
410	Admix	7926.7	7433.39	6736.6	6628.94	6032.44	5516.07	5272.2	4747.44	4358.52	4345.53	4184.21	4024.96	3898.62	3772.8	3534.51	3325.36	3204.65	3023.07	2806.03	2767.09	2747.25	2769.12	2664.95	2554.13	2557.57	2395.22	2409.12	2393.73	2405.52	2300.86	2194.81	2252.33	2164.73	2210.75	2118.98	2096.33	2085.73	2081.88	2070.02	2034.46	1953.18	1999.22	2103.39	2061.54	2136.06	2230.37	2315.47	2425.15
411	Ind	16036.1	15659.8	14246.6	13960.8	12957.4	11752.7	11290.5	10442.7	9766.33	9509.16	8910.52	8861.89	8921.47	8624.08	8164.01	7841.15	7580.36	7293.28	6890.87	6882.93	6801.18	7045.6	6706.68	6540.78	6547	6267.57	6266.32	6279.74	6294.58	6104.72	5956.55	5907.92	5717.17	5885.49	5717.15	5645.46	5637.3	5635.74	5654.61	5609.48	5518.84	5635.15	5850.17	5852.57	6204.66	6508.9	6826.3	7220.27
412	VI	11690.1	11483.8	10502.3	10269	9498.44	8571.24	8229.11	7550.8	7022.27	6841.41	6401.23	6270.1	6270.48	6011.45	5741.64	5449.33	5227.48	4997.05	4716.14	4693.61	4625.94	4677.24	4486.34	4348.57	4350.1	4135.21	4146.24	4126.4	4130.42	4000.65	3875.96	3851.79	3699.42	3823.35	3695.58	3639.08	3631.78	3622.65	3610.58	3558.37	3473.35	3525.17	3648.53	3600.09	3804.28	3969.85	4135.96	4356.06
413	Ind	10819.7	10749.9	9610.16	9519.42	8784.83	7986.67	7798.76	7147.8	6696.96	6565.65	6159.02	6073.91	6194.79	6041.34	5786.42	5461.27	5319.85	5091.85	4783.83	4774.44	4749.72	4722.73	4642.81	4507.08	4540.34	4318.59	4350.13	4330.07	4348.55	4195.53	4066.98	4073.32	3904.59	4060.6	3906.57	3859.43	3852.99	3823.05	3827.46	3770.16	3649.59	3729.76	3833.7	3749.39	3926.74	4063.21	4195.01	4354.63
414	Jap	7005.11	6904.77	6234.78	6101.73	5670.57	5150.58	4955.9	4467.91	4131.88	4205.65	4085.01	3890.18	3875.89	3767.53	3577.6	3372.91	3294.48	3098.71	2906.85	2864.16	2895.44	2917.18	2817.07	2693.19	2719.58	2558.9	2575.45	2562.52	2570.73	2463.68	2363.11	2407.91	2326.76	2386.01	2277.39	2245.41	2232.4	2207.62	2206.45	2163.37	2056.73	2104.96	2204.22	2137.77	2215.3	2290.76	2365.99	2448.41
415	Jap	10186.2	9883.32	9012.06	8813.17	8280.5	7538.28	7331.94	6767.01	6313.55	6318.48	6181.51	5981.24	5951.53	5841.87	5541.51	5338.07	5187.67	4997.19	4728.69	4657.45	4711.38	4935.45	4599.53	4463.71	4463.44	4279.57	4263.59	4249.26	4248.49	4095.19	3970.24	3983.56	3869.35	3932.28	3793.21	3722.74	3710.17	3691.25	3663.11	3593	3487.4	3514.04	3634.57	3569.75	3685.86	3810.67	3929.14	4083.4
416	Jap	11501.6	10859.4	10041.6	9868.63	9119.96	8344.62	8082.51	7402.23	6849.95	6878.13	6730.25	6473.06	6439.09	6289.72	5973.85	5764.25	5544.53	5324.23	5034.27	5001.27	5037.97	5431.4	4897.28	4754.99	4758.51	4552.51	4545.1	4525.19	4515.38	4351.05	4206.83	4248.24	4146.67	4187.96	4042.19	3979.39	3953.93	3921.93	3910.17	3832.1	3704.75	3745.14	3884.49	3835.56	3964.73	4099.03	4238.16	4412.98
417	Jap	11531.2	11396.7	10231.9	9966.4	9154.43	8357.21	7961.6	7351.22	6860.59	6736.16	6210.41	6137.53	6170.86	5957.27	5617.08	5375.38	5217.93	4980.6	4699.29	4694.53	4609.26	4570.53	4506.41	4402.57	4407.47	4207.61	4228.59	4192.26	4199.09	4064.65	3961.45	3923.84	3779.99	3900.88	3781.12	3727.88	3724.68	3715.66	3716.6	3682.01	3603.34	3673.36	3802.82	3777.8	3998.77	4180.79	4368.88	4623.8
418	Ind	15325.5	14757.2	13524.7	13057.6	12194.3	11020	10590.2	9694.87	8997.1	9053.15	8729.72	8329.99	8305.48	8027.3	7580.68	7235.03	6976.08	6666.18	6253.6	6224.52	6239.17	6520.51	6102.17	5911.49	5931.15	5651.47	5671.3	5659.53	5682.91	5453.57	5292.08	5339.07	5176.09	5308.08	5108.03	5045.01	5057.15	5072.34	5070.48	5023.14	4910.97	5027.56	5298.57	5298.03	5579.08	5881.79	6177.28	6559.9
419	Ind	14362.6	13839.5	12676.8	12399.1	11540.1	10417.5	9989.73	9179.96	8535.92	8560.8	8282.76	7995.4	7845.44	7651.74	7251.45	6941.64	6733.5	6436.42	6067.81	6034.12	6053.62	6046.27	5841.32	5661.99	5632.92	5380.89	5380	5363.95	5358.07	5181.97	5027.73	5044.67	4895.17	4984.44	4825.85	4736.96	4723.18	4708.17	4689	4607.66	4489.07	4535.19	4688.58	4645.38	4802.29	4955.85	5119.02	5342.64
420	Jap	12430.7	11999.7	10890.2	10736.6	9958.87	9093.34	8747.68	8037.46	7528.89	7536.38	7268.58	6987.7	6942.13	6727.9	6400.19	6118.18	5949.08	5672.35	5364.08	5320.17	5327.98	5402.41	5157.48	5020.42	4992.6	4766.83	4765.96	4738.62	4737.67	4562.07	4424.57	4443.94	4309.93	4389.96	4221.45	4150.99	4139.9	4109.83	4090.22	4005.69	3880.6	3926.05	4073.24	4014.88	4146.91	4278.64	4420.78	4604.48
421	Jap	7878.34	8020.07	7164.72	7022.55	6445.4	5870.46	5706.72	5203.3	4856.86	4778.84	4472.47	4419.42	4509.49	4382.29	4177.72	3901.82	3809.72	3576.11	3378.86	3326.18	3312.88	3260.94	3228.1	3120.66	3146.4	2943.21	2986.67	2954.47	2955.55	2822.09	2714.25	2710.12	2595	2708.89	2586.93	2540.44	2514.01	2478.89	2465.57	2406.51	2292.04	2339.3	2397.76	2297.98	2388.41	2446.99	2507.94	2561.37
422	Ind	12137.5	11834.6	10474	10301.1	9319.17	8459.32	8117.79	7325.53	6783.92	6797.65	6497.17	6270.96	6151.83	5971.44	5623.24	5253.52	5100.49	4792.75	4485.57	4422.18	4424.11	4636.84	4269.92	4078	4091.05	3820.31	3890.07	3863.28	3860.82	3669.49	3544.84	3597.89	3471.74	3544.31	3402.6	3349.62	3346.74	3310.49	3292.21	3235.92	3110.04	3185.9	3314.67	3234.79	3334.44	3452.5	3574.98	3712.56
423	Ind	10984	10492.8	9616.99	9403.16	8647.84	7916.75	7618.81	6971.33	6440.96	6508.44	6328.25	6065.44	6053.74	5862.41	5574.09	5297.91	5152.85	4942.92	4611.09	4621	4629.4	4713.09	4537.91	4407.29	4424.05	4187.56	4225.48	4230.51	4245.51	4054.58	3933.86	3979.43	3872.76	3958.7	3829.58	3765.11	3768.45	3780.64	3768.42	3710.63	3612.6	3701.01	3875.46	3840.87	4020.56	4195.3	4382.72	4611.55
424	Ind	8737.36	8798.81	7809.3	7648.71	6968.44	6400.78	6116.22	5550.63	5172.59	5021.11	4687.28	4619.66	4660.39	4517.94	4259.57	4019.11	3891.85	3638.26	3400.46	3376.66	3342.46	3279.53	3256.88	3134.15	3157.85	2951.26	2994.99	2994.03	2998.52	2876.96	2772.97	2772.03	2641.1	2791.46	2669.86	2629.86	2626.81	2619.18	2600.34	2572.24	2482.48	2545.71	2638.38	2550.83	2695.52	2810.3	2922.45	3054.58
425	Ind	7993.04	7610.1	6800.9	6656.91	6153.22	5526.09	5294.96	4770.53	4388.57	4517.26	4547.76	4192.74	4134.93	4035.31	3805.95	3555.42	3443.92	3226.46	3038.02	2979.84	3076.68	3241.94	2991.66	2827.45	2874.25	2683.52	2742.42	2738.04	2714.16	2580.64	2495.3	2587.31	2529.4	2542.95	2445.86	2425.87	2428.29	2408.71	2405.83	2366.86	2289.35	2356.7	2511.75	2478.51	2550.5	2657.53	2777.3	2901.61
426	Ind	11449	10816.2	9706.24	9582.7	8837.68	8145.68	7879.59	7182.32	6713.41	6896.14	6867.27	6508.46	6408.8	6285.77	5998.44	5765.32	5626.15	5364.1	5045.78	5050.61	5113.8	5306.87	4969.59	4814.74	4784.15	4584.92	4580.89	4551.65	4529.9	4330.33	4197.19	4276.72	4187.85	4170.85	4009.5	3948.57	3917.52	3885.59	3849.5	3760.35	3598.28	3616.57	3762.43	3708.04	3753.44	3846.86	3930.06	4046.47
427	Ind	9303.56	9132.9	8252.33	8071.2	7430.97	6675.8	6364.58	5826.27	5447.57	5247.45	4947.92	4811.67	4767.69	4567.76	4302.63	4059.04	3940.84	3731.51	3483.44	3474.4	3397.99	3369.05	3246.1	3156.2	3129.47	2969.6	2960.91	2945.35	2958.88	2857.03	2771.37	2732.97	2622.65	2719.28	2604.98	2565.31	2573.75	2566.84	2558.9	2516.24	2438.84	2474.56	2539.38	2480.73	2597.96	2689.77	2776.57	2903.15
428	Ind	10892.7	10485.2	9530.8	9333.61	8611.65	7882.65	7572.62	6859.11	6307.72	6360.88	6103.42	5924.3	5873.5	5612.18	5345.75	5042.76	4902.41	4631.21	4293.54	4294.72	4280.27	4324.87	4152.17	3995.32	4026.01	3788.94	3825.27	3785.21	3801.98	3647.12	3531.77	3566.63	3440.48	3521.09	3392.43	3324	3335.07	3313.77	3296.57	3235.4	3125.82	3181.13	3309.36	3251.24	3366.4	3482.9	3595.21	3759.94
429	Ind	10616.7	10363.7	9354.68	9199.87	8497.31	7780.01	7462.92	6724.21	6242.11	6268.97	5997.85	5830.66	5739.77	5545.61	5230.44	4996.67	4831.89	4630.82	4324.37	4276.05	4291.11	4371.32	4139.86	4015.29	4015.34	3805.31	3824.28	3801.98	3814.96	3662.92	3558.47	3581.42	3488.26	3544.2	3417.51	3357.31	3364.58	3352.96	3347.99	3287.97	3189.49	3242.17	3388.13	3331.61	3459.34	3597.84	3723.17	3895.46
430	Ind	15074.8	15054.4	13488.7	13185.1	12101.3	11063.3	10554.7	9713.48	9154.19	9024.32	8423.75	8323.16	8356.13	8149.49	7760.87	7421.92	7159.97	6822.66	6494.65	6468.86	6389.55	6900.23	6200.68	6032.48	6026.11	5730.47	5754.49	5721.74	5701.23	5528.26	5348.34	5309.03	5106.06	5256.42	5058.94	4983.87	4974.06	4922.1	4908.71	4830.52	4714.18	4774.28	4888.56	4793.86	4997.38	5158.79	5327.69	5541.89
431	Ind	14715.6	12685.9	11806.8	11024.7	10347.6	9660.1	8995.05	9034.93	8166.04	7318.58	7456.48	7573.74	7204.06	6859.78	6752.42	6449.21	6215.52	6076.79	5824.02	5595.3	5837.9	5612.65	5618.55	5391.19	5357.74	5232.67	5240.83	5185.2	5108.4	5018.39	4890.95	4712.36	4657.88	4809.79	4754.05	4660.48	4663.92	4621.84	4620.71	4576	4624.22	4663.19	4722.3	4841.31	5082.79	5302.97	5548.45	5866.25
432	Ind	12104.1	10135.5	9610.34	8876.98	8195.19	7722.57	7135.84	7149.97	6435.06	5700.14	5847.57	5906.59	5558.34	5280.75	5139.24	4939.21	4725.95	4622.5	4355.78	4182.06	4358.69	4166.82	4144.65	3931.55	3870.12	3771.24	3781.87	3749.54	3650.89	3586.06	3456.81	3307	3280.82	3402.15	3362.96	3277.41	3260.33	3219.33	3204.49	3139.33	3159.36	3159.25	3167.33	3214.83	3358.24	3477.08	3595.27	3763.84
433	Ind	7700.25	7040.66	6679.59	6150.46	5695.45	5374.76	4950.99	4981.76	4452.31	3888.75	4008.38	4034.49	3815.05	3595.57	3499.5	3339.62	3171.77	3095.63	2907.27	2768.45	2899.69	2764.23	2734.65	2600.82	2545.11	2465.24	2477.51	2460.6	2389.98	2342.3	2269.63	2184.26	2148.27	2254.14	2226.95	2169.63	2168.21	2142.13	2142.94	2092.71	2109.79	2119.39	2134.73	2171.85	2286.97	2368.43	2468.9	2603.79
434	Ind	9272.39	8152.19	7713.32	7157.64	6639.8	6235.85	5774.15	5759.47	5226.05	4611.23	4885.01	4849.75	4506.9	4267.48	4155.87	3997.91	3819.81	3731.93	3486.42	3326.79	3528.62	3421.25	3352.67	3184.44	3104.3	3035.35	3036.37	3007.95	2913.54	2871.9	2762.46	2695.4	2674.18	2766.34	2720.03	2659.78	2653.83	2612.17	2625.24	2567.55	2580.05	2587.69	2636.15	2682.17	2786.65	2886.07	2992.93	3140.79
435	Ind	17416.7	14734.6	13786.3	12801.9	12000.8	11262.4	10560.4	10495	9463.48	8781.46	9176.94	9165.8	8632.7	8254.87	8123.11	7859.68	7527.14	7377.37	7075.34	6804.03	7197.02	7022.41	6925.82	6616.52	6568.59	6445.12	6453.13	6405.67	6260.35	6143.78	5940.23	5816.9	5804.18	5880.24	5790.01	5676.46	5673.5	5642.91	5627.19	5550.38	5574.4	5585.9	5711.18	5853.43	6074.02	6314.79	6576.63	6921.35
436	Ind	13095.8	11627.7	10925.7	10188.4	9451.74	8939.31	8313.83	8380.15	7580.36	6819.77	7054.59	7095.97	6773.06	6485.39	6361.13	6119.24	5896.36	5777.59	5542.42	5336.54	5519.19	5329.02	5289.59	5069.39	5033.71	4908.93	4898.57	4840.52	4770.39	4653.42	4520.89	4326.96	4287.88	4389.5	4310.21	4215.85	4184.1	4124.99	4108.64	4009.51	4033.4	4009.73	4031.52	4075.28	4233.65	4362.19	4490.92	4685.66
437	Ind	9499.33	8150.4	7735.26	7088.11	6592.08	6359.33	5835.4	5799.36	5218.13	4718.23	5102.68	5020.75	4743.7	4511.01	4427.76	4318.43	4095.96	4043.29	3760.88	3605.48	3888.56	3774.33	3698.33	3523.31	3460.63	3383.07	3403.65	3397.19	3287.37	3212.63	3121.14	3047.67	3034.68	3105.79	3071.87	3001.87	2991.91	2932.64	2935.45	2857.58	2875.34	2876.08	2921.03	2969.93	3061.29	3158.52	3271.7	3406.45
438	Ind	14756	13169.5	12374.6	11429	10604.2	10108.5	9310.12	9381.63	8458.51	7583.77	7712.33	7830.66	7464.26	7091.56	6926.79	6667.33	6411.53	6257.68	5956.17	5742.44	5945.4	5717.59	5692.45	5442.14	5392.96	5253.56	5256.86	5212.97	5109.99	4999.5	4852.55	4648.82	4601.98	4737.74	4652.29	4529.69	4529.53	4488.85	4482.71	4392.72	4429.72	4424.16	4448.85	4526.89	4728.69	4899.29	5073.26	5325.88
439	Jap	14453.1	12328.5	11569	10631.5	9921.29	9351.5	8752.78	8597.84	7660.73	7239.16	7730.21	7475.34	6889.19	6560.71	6424.69	6145.67	5954.09	5751.29	5532.43	5275.78	5637.58	5582.95	5360.23	5098.03	5072.08	4944.43	4964.32	4876.69	4749.47	4653.62	4505.65	4485.4	4508.32	4486.94	4393.55	4283.24	4302.46	4295.49	4281.95	4203.92	4214.92	4241.38	4381.66	4528.57	4655.88	4846.18	5047.79	5351.63
440	Jap	8670.19	7645.2	7305.91	6760.85	6269.56	5952.3	5575.81	5568.5	5032.19	4683.04	4940.26	4907.31	4596.36	4471.26	4371.9	4230.82	4085.62	4003.39	3802.27	3658.72	3851.87	3744.32	3657.92	3500.95	3462.47	3377.46	3379.23	3339.38	3236.67	3165.57	3055.12	2982.34	2956.54	2983.93	2921.72	2838.96	2820.58	2782.81	2743.14	2655.45	2645.46	2613.72	2622.83	2645.18	2690.46	2726.45	2775.1	2861.24
441	Jap	9252.55	8282.35	7826.75	7258.33	6738.57	6411.09	5968.26	5971.21	5417.63	4915.85	4985.23	5092.89	4890.71	4710.55	4576.15	4426.29	4260.62	4194.26	4003.68	3881.86	4011.93	3855.59	3812.52	3667.24	3642.79	3549.94	3541.14	3498.06	3418.08	3342.35	3240.33	3112.73	3073.5	3141.1	3069.41	2996.66	2961.99	2926.75	2895.24	2821.43	2812.93	2780.44	2762	2777.35	2855.95	2906.23	2961.71	3053.08
442	Jap	8892.19	7942.24	7544.74	6981.55	6392.82	6043.3	5584.64	5536.23	5051.56	4413.91	4564.83	4503.97	4280.08	4027.43	3900.72	3739.41	3556.11	3491.31	3299.71	3154.73	3259.11	3119.8	3095.69	2933.12	2882.09	2787.2	2813.07	2775.35	2693.49	2647.62	2567.34	2465.34	2428.66	2510.02	2469.05	2410.17	2400.32	2372.13	2372.46	2322.68	2340.17	2346.03	2352.3	2393.88	2497.33	2587.75	2681.71	2819.58
443	Ind	11527.8	10140.4	9585.77	8913.72	8204.14	7780.05	7203.38	7247.44	6532.1	5843.67	5985.62	6051.47	5747.21	5433.11	5319.13	5159.35	4903.72	4809.99	4560.87	4399.31	4580.89	4397.8	4388.37	4184.14	4116.95	4016.85	4031.1	3997.32	3906.68	3850.71	3736.98	3583.02	3537.11	3662.37	3606.19	3530.26	3519.25	3491.6	3479.78	3416.05	3436.79	3441.57	3454.13	3507.43	3663.3	3764.46	3905.54	4080.71
444	Jap	10012	8483.76	7939.5	7396.96	6888.08	6567.92	6123.41	6160.39	5563.08	5081.83	5468.95	5395.47	5096	4901.22	4770.56	4649.31	4501.65	4401.27	4203.32	4010.93	4269.77	4185.59	4075.08	3900.71	3837	3749.07	3753.38	3706.18	3589.8	3515.61	3399.39	3328.72	3301.14	3355.15	3297.89	3205.44	3191.35	3140.27	3111.89	3025.3	3014.26	2998.98	3025.2	3061.65	3128.04	3195.21	3281.33	3406.03
445	Jap	8895.16	7751.26	7282.12	6754.63	6258.41	5846.12	5438.66	5347.97	4892.14	4359.99	4420.82	4447.21	4203.84	3975.06	3849.65	3674.56	3530.61	3406.56	3252.35	3132.45	3215.51	3076.12	3036.47	2905.58	2847.99	2771.68	2781.63	2730.51	2656.34	2637.08	2545.11	2446.19	2403.8	2484.86	2447.37	2383.26	2380.82	2354.23	2356.12	2299.65	2319.34	2314.94	2317	2351.5	2436.84	2507.62	2587.26	2702.78
446	Ind	14643.6	12877.3	12223.9	11264.3	10433.6	9916.21	9141.24	9118.84	8160.33	7352.35	7465.8	7623.02	7268.74	6882.69	6715.69	6452.57	6170.18	6050.55	5723.03	5501.27	5695.56	5461.33	5407.46	5188.13	5114.99	5005.02	4990.5	4926.19	4820.56	4718.21	4568.04	4364.37	4318.53	4441.08	4363.22	4262.38	4248.78	4202.24	4181.83	4086.97	4112.63	4102.56	4134.56	4214.32	4400.07	4552.29	4721.81	4961.52
447	Ind	12773.6	11193.5	10576.2	9808.7	9069.57	8556.98	7928.8	7847.28	7031.97	6471.36	6760.08	6645.84	6181.84	5860.81	5716.77	5488.48	5307.06	5128.44	4893.86	4663.63	4910	4787.6	4658.06	4438.41	4358.28	4262.85	4261.57	4194.65	4087.98	4023.41	3900.54	3822.03	3785.87	3844.9	3781.6	3689.92	3687.93	3663.76	3655.86	3579.07	3594.51	3598.56	3644.51	3725.67	3835.95	3952.61	4086.29	4276.44
448	Ind	11894.5	10310.3	9659.22	8934.68	8355.19	7787.34	7199.47	7184.43	6530.22	5757.63	5783.77	5878.46	5538.65	5218.33	5098.76	4822.5	4666.74	4513.09	4335.78	4144.82	4242.13	4087.31	4044.22	3881.52	3790.45	3691.25	3697.83	3645.48	3557.3	3530.25	3406.73	3279.29	3233.5	3356.76	3282.34	3200.37	3209.73	3190.64	3191.78	3129.37	3155.3	3169.31	3188.51	3246.12	3400.1	3525.59	3653.61	3856.83
449	Ind	11208.7	9569.8	9067.22	8313.26	7711.36	7307.04	6715.66	6695.31	5999.91	5470.86	5679.13	5581.83	5150.87	4840.65	4725	4493.12	4310.58	4167.46	3936.84	3784.19	3973.45	3863.66	3743.41	3558.6	3464.3	3360.72	3381.61	3334.67	3234.94	3181.99	3084.07	3027.31	2987.3	3054.76	3006.3	2933.33	2932.94	2910.69	2911.94	2841.33	2859.53	2866.66	2906.27	2948.79	3056.45	3154.18	3260.72	3423.35
450	Jap	10786.9	9381.14	9012.33	8361.47	7780.85	7393.59	6845.69	6778.31	6156.56	5720.29	5994.83	5890.79	5564.6	5345.76	5215.19	5024.83	4836.24	4738	4489.18	4331.78	4539.24	4399.51	4304.46	4110.2	4067.07	3957.48	3962.12	3907.11	3811.59	3728.39	3615.81	3504.41	3464.76	3501.54	3434.01	3338.63	3324.46	3273.59	3254.16	3161.32	3161.32	3150	3171.66	3208.51	3287.61	3365.17	3454.14	3582.31
451	Jap	10557.2	9120.73	8576.63	7925.61	7455.24	7027.53	6587.35	6527.68	5953.3	5477.11	5641.79	5648.98	5281.66	5051.81	4918.97	4766.65	4583.35	4452.43	4271.8	4112.39	4273.72	4160.73	4078.42	3906.29	3830.85	3738.01	3747.99	3675.3	3584.17	3516.83	3396.24	3299.3	3262.8	3318.67	3261.89	3170.27	3156.4	3118.58	3104.51	3014.24	3013.14	2990.41	3009.12	3045.88	3131.93	3209.2	3289.45	3422.58
452	Jap	11839.2	10757.2	10196.1	9444.13	8642.01	8192.35	7664.12	7579.2	6849.7	6177.65	6197.52	6281.14	5961.74	5635.74	5504.45	5260.48	5089.75	4932.48	4754.36	4551.43	4677.15	4489.82	4465.1	4296.86	4209.71	4138.94	4123.45	4081	3978.26	3919.61	3793.65	3665.53	3609.13	3716.42	3658.08	3576.82	3561.69	3535.73	3527.9	3456.4	3485.92	3478.07	3480.76	3537.91	3688.27	3801.91	3934.15	4129.89
453	Jap	10970.6	10175.8	9525.22	8868.43	8260.55	7845.25	7379.41	7413.95	6714.02	6094.57	6105.87	6307.58	6013.67	5761.12	5683.36	5417.68	5285.77	5139.03	4987.75	4793.74	4928.76	4771.66	4731.91	4578.39	4516.95	4427.04	4418.11	4341.9	4248.11	4180.44	4027.09	3898.2	3821.88	3950.92	3865.01	3777.6	3744.03	3720.42	3692.21	3601.03	3602.05	3569.07	3568.77	3596.72	3729.95	3824.54	3918.02	4091.97
454	Ind	11029.4	8837.12	8253.57	7649.66	7130.25	6792.08	6219.63	6205.11	5570.92	5035.46	5441.54	5297.98	4951.15	4709.15	4569.03	4446.04	4210.6	4138.1	3876.85	3692.54	3975.3	3852.36	3760.34	3561.74	3487.75	3404.16	3417.56	3380.79	3275.57	3207.32	3093.54	3024.25	3012.31	3095.72	3063.76	2980.24	2977.46	2918.83	2932.76	2837.63	2859.92	2867.58	2915.67	2949.16	3054.54	3154.1	3273.34	3413.69
455	Ind	9807.75	8244.6	7777.51	7129.5	6599.51	6223.98	5763.19	5756.63	5155.7	4567.79	4702.59	4680.61	4427.26	4186	4056.74	3921.31	3702.87	3643.17	3408.54	3235.01	3422.7	3255.92	3201.48	3053.16	2963.88	2894.24	2905.39	2871.64	2812.76	2750.35	2668.61	2549.02	2519.73	2615.63	2587.28	2524.32	2504.62	2456.76	2462.74	2402.43	2414.06	2415.08	2414.52	2431.72	2525.01	2590.11	2672.87	2776.99
456	Jap	10115.4	8537.57	8004.56	7437.86	6952.22	6619.41	6145.74	6118.44	5515.91	5135.74	5658.72	5452.51	5008.88	4810.88	4726.27	4601.03	4348.84	4311.73	4052.73	3874.9	4195.63	4139.27	3977.28	3773.87	3722.62	3628.61	3627.43	3594.56	3468.05	3403.32	3253.28	3248.3	3259.27	3247.1	3200.95	3107.49	3097.6	3044.29	3025.49	2942.43	2919.45	2893.51	2973.31	3009.25	3052.63	3109.1	3187.64	3302.34
457	Ind	9887.88	8710.37	8229.48	7541.33	6957.59	6674.63	6204.4	6182.53	5602.4	4855.23	5041.32	5136.49	4865.19	4631.94	4519.34	4374.81	4126.76	4060.84	3791.23	3618.55	3833.07	3661.22	3631.37	3497.76	3407.44	3318.69	3325.02	3332.69	3226.28	3156.84	3065.45	2930.29	2912.3	3039.51	2999.6	2925.32	2916.61	2864.16	2873.73	2802.68	2819.88	2826.64	2850.52	2886.59	3022.05	3122.17	3243.97	3391.39
458	Ind	13698.2	11542.9	10954.9	10029.2	9350.31	8746.98	8100.09	8106.12	7264.28	6539.49	6989.29	6890.74	6395.91	6089.12	5933.5	5723.83	5422.13	5356.92	5029.69	4798.56	5115.94	4995.3	4840.22	4584.99	4535.56	4437.39	4460.18	4432.62	4329.68	4225.83	4110.3	3998.13	3999.73	4079.71	4033.77	3937.91	3949.13	3907.13	3926.82	3849.17	3884.85	3892.31	3993.89	4087.1	4249.83	4424.61	4594.61	4828.7
459	Ind	9191.84	8774.72	8170.9	8205.83	7252.63	6775.9	6328.63	5551.59	5146.32	5212.24	5079.18	4855.9	4772.36	4501.85	4359.11	4138.82	3987.86	3825.08	3642.93	3525.63	3662.05	3584.5	3531.99	3446.09	3244.27	3227.28	3322.03	3135.84	3121.44	3038.33	2887.08	2950.49	2913.9	2902.38	2776.69	2692.61	2741.31	2699.67	2623.6	2620.97	2683.22	2651.49	2681.26	2705.28	2797.57	2898.1	3004.19	3167.49
460	Ind	10626.9	10559.4	9972.33	9935.99	8681.78	8202.92	7676.56	6802.26	6410.37	6229.86	5848.34	5837.15	5806.77	5421.02	5317.7	5127.51	4882.2	4741.21	4516.8	4423.12	4450.47	4338.49	4389.33	4308.61	4085.82	4052.37	4151.62	3952.13	3959.69	3881.29	3716.49	3714.07	3655.38	3690.99	3540.38	3454.71	3509.72	3475.6	3400.42	3401.41	3498.06	3484.14	3497.49	3565.56	3739.25	3900	4075.52	4337.23
461	Jap	9745.99	9813.85	9147.39	9083.86	8031.77	7524.22	7118.31	6348.03	6061.12	5854.65	5542.26	5486.97	5443.03	5117.89	4981.79	4835.81	4616.81	4488.87	4313.28	4248.78	4238.38	4098.04	4142.02	4074.24	3872.88	3832.24	3891.49	3708.21	3731.25	3639.48	3486.48	3458.08	3389.63	3397.96	3258.89	3177.51	3207.03	3162.61	3095.45	3074.98	3125.82	3092.88	3085.12	3109.8	3219.72	3325.82	3442.31	3622.02
462	Ind	9393.56	9415.52	8819.24	8775.68	7719.73	7205.23	6782.42	5999.08	5712.6	5528.76	5191.98	5149.63	5168.82	4812.57	4709.43	4515.04	4340.89	4185.12	3977.21	3897.62	3903.95	3801.53	3829.4	3779.31	3534.91	3530.09	3607.28	3436.19	3431.19	3366.34	3224.17	3214.79	3141.19	3185.09	3051.41	2972.64	3008.15	2973.79	2893.69	2906.6	2973.57	2942.22	2933.41	2944.43	3082.65	3189.16	3310.32	3491.75
463	Jap	11447.3	10958.4	10281	10067.5	8961.15	8347.74	7804.84	6794.73	6363.77	6496.99	6460.23	6029.9	5796.05	5438.02	5250.7	5104.9	4840.27	4665.81	4454.61	4349.6	4489.55	4456.47	4372	4209.04	3992.92	3975.26	4041.29	3867.31	3854.41	3742.43	3589.59	3693.62	3694.48	3576.92	3424.37	3365.04	3412.89	3399.77	3336.03	3330.01	3386.05	3371.14	3467.8	3563.36	3651.23	3812.63	3973.58	4227.67
464	Jap	9721.78	9522.46	8964.58	8841.62	7851.73	7392.21	6958.15	6203.55	5891.09	5726.08	5456.2	5330.44	5293.71	4973.91	4839.25	4684	4477.84	4310.95	4191.46	4096.78	4080.09	3954.25	4008.91	3926.67	3733.18	3695.04	3771.6	3591.4	3585.81	3513.49	3364.12	3342.95	3267.07	3281.32	3146.28	3078.9	3101.85	3063.88	3011.51	2998.82	3062.08	3034.81	3033.56	3084.37	3206.78	3331.98	3460.31	3652.82
465	Jap	7875.85	7625.53	7362.03	7180.37	6399.74	6090.31	5831.91	5207.46	5057.6	5042.92	4939.39	4792.52	4757.42	4586.29	4507.07	4441.1	4260.35	4166.87	4021.01	3973.65	4031.66	3959.22	3950.76	3887.47	3714.6	3695.38	3739.01	3589.1	3568.65	3473.32	3339.63	3347.67	3297.75	3250.39	3120.19	3054.57	3065.63	3008.35	2931.61	2905.8	2919.49	2876.5	2854.88	2868.45	2919.4	2992.49	3061.7	3181.12
466	Jap	10486.3	10237.2	9751.61	9567.62	8312.78	7873.96	7314.48	6512.07	6170.04	6005.69	5682.44	5552.18	5508.9	5198.09	5019.72	4873.56	4615.5	4457.73	4271.6	4186.1	4163.28	4032.97	4058.24	3967.21	3766.34	3725.9	3813.94	3613.37	3637.67	3541.33	3384.81	3373.58	3304.62	3311.65	3181.52	3096.41	3143.81	3101.13	3016.87	3020.1	3077.46	3050.61	3031.32	3055.88	3179.22	3280.77	3412.14	3593.22
467	Ind	10281.3	9464.92	8976.41	8907.55	7754.97	7401.02	6948.02	5993.64	5732.53	5710.39	5616.26	5363.24	5261.29	5014.15	4916.94	4688.6	4514.98	4344.3	4131.57	4000.31	4140.18	4082.36	3982.88	3922.44	3701.8	3665.44	3780.74	3565.46	3537.89	3466.69	3290.22	3352.53	3300.74	3277.38	3149.81	3056.78	3093.68	3025.62	2955.94	2955.6	2989.47	2957.94	2966.66	2984.62	3061.12	3150.25	3257.98	3402.98
468	Ind	10149.8	9359.89	8945.21	8766.39	7662.38	7189.31	6700.01	5863.81	5594.81	5440.59	5103.7	4972.23	4897.85	4576.56	4452.38	4229.1	4041.93	3882.69	3724.73	3635.32	3619.72	3482.26	3487.54	3418.9	3227.35	3176.67	3255.46	3083.23	3081.74	3014.25	2884.14	2885.33	2803.62	2824.36	2706.78	2644.47	2672.85	2630.62	2571.51	2559.9	2620.76	2588.74	2570.34	2579.18	2668.13	2752.24	2839.08	2969.98
469	Jap	10485.3	10180.5	9583.81	9459.79	8263.09	7848.64	7288.74	6409.28	6077.95	5910.29	5568.92	5451.58	5408.07	5054.95	4924.33	4737.55	4500.19	4344	4147.43	4052.12	4027.65	3918.46	3932.55	3830.82	3628.66	3582.86	3653.89	3470.69	3469.77	3401.18	3244.7	3226.47	3159.89	3178.59	3029.31	2960.64	2990.24	2968.33	2886.06	2886.31	2948.83	2924.86	2904.99	2935.07	3079.31	3191.57	3322.29	3520.03
470	Ind	11408.2	11026.1	10403	10314.6	8988.04	8541.23	8011.3	7093.69	6702.16	6521.17	6174.34	6058.14	5985.97	5652.53	5521.39	5256.26	5043.26	4866.79	4644.99	4563.21	4563.98	4410.56	4432.83	4361.48	4135.38	4098.14	4212.99	3992.66	3997.28	3907.56	3747.97	3735.63	3676.48	3713.5	3556.54	3489.98	3531.72	3489.95	3424.95	3425.58	3517.95	3495.07	3481.24	3535.43	3691.09	3829.22	3984.75	4210.04
471	Ind	10680.1	10164.5	9540.14	9542.93	8254.09	7798.05	7297.54	6430.2	6044.16	5867.92	5487.15	5385.38	5306.83	5001.35	4853.07	4597.24	4414.49	4195.95	4001.92	3894.73	3918.96	3753.83	3798.54	3743.52	3489.08	3477.55	3579.46	3372.65	3370.69	3299.63	3153.26	3142.85	3083.84	3143.66	2997.48	2924.49	2971.92	2938.04	2863.94	2866.99	2971.98	2942.72	2947.98	2999.05	3159.5	3294.85	3448.22	3671.16
472	Ind	12094.7	11878.7	11149.6	11042.4	9738.85	9178.85	8596.94	7651.05	7243.51	6997.75	6571.26	6472.98	6393.05	6017.56	5857.75	5560.35	5365.94	5162.25	4935.78	4859.08	4816.84	4652.51	4672.69	4620.75	4362.35	4320.6	4427.77	4209.98	4201	4124.54	3964.19	3953.69	3866.21	3916.14	3746.25	3658.32	3726.13	3685.74	3623.93	3618.62	3730.77	3702.53	3709.07	3785.87	3959.26	4122.17	4307.9	4570.4
473	Ind	10369	9566.66	8965.1	8823.77	7757.63	7446.71	6924.99	6061.06	5715.58	5891.07	5905.38	5514.69	5369.37	5100.69	4954.25	4792.45	4587.32	4443.33	4234.8	4162.11	4299.85	4290.55	4176.88	4074.93	3870.52	3841.24	3921.06	3740.56	3722.01	3607.59	3461.4	3554.56	3539.34	3435.82	3288.92	3217.51	3265.72	3229.53	3160.42	3127.59	3176.11	3146.17	3216.05	3286.9	3369.01	3485.25	3615.1	3822.6
474	Ind	9658.5	9266.09	8741.57	8623.86	7602.47	7144.9	6615.88	5832.91	5434.22	5422.62	5244.61	4997.73	4886.44	4585.74	4452.7	4245.24	4014.41	3858.67	3661.51	3576.11	3631.84	3546.17	3481.1	3406.77	3206.31	3168.95	3247.32	3076.11	3066.45	2996.01	2856.11	2894.42	2864.11	2836.53	2706.28	2644.14	2702.82	2650.21	2604.94	2604.81	2654.53	2628.42	2656.58	2701.47	2791.6	2900.38	3021.01	3208.43
475	Ind	14938.5	14133.7	13324.8	13027.8	11445.1	10822.1	10052.4	8887.38	8380.56	8311.75	7983.01	7590.03	7432.23	6963.31	6726.98	6479.98	6173.41	5944.41	5679.96	5549.06	5655.47	5486.43	5472.52	5313.94	5035.77	4991.65	5087.08	4853.52	4855.52	4712.95	4523.53	4571.29	4530.37	4467.35	4294.96	4189.42	4260.24	4235.06	4162.11	4162.6	4256.1	4239.87	4317.93	4453.8	4612.88	4826.15	5047.68	5387.34
476	Jap	8847.83	8599.18	8082.74	7998.85	7025.5	6672.37	6235.98	5479.6	5167.12	5197.57	5083.24	4826.09	4768.68	4519.9	4407.63	4248.69	4038.95	3910.53	3719.39	3645.6	3699.49	3648.04	3611.2	3524.35	3325.2	3301.11	3370.96	3206.73	3185.3	3098.57	2964.47	3014.91	2975.24	2941	2812.14	2734.31	2786.2	2744.13	2669.96	2653.69	2704.57	2663.5	2687.46	2731.84	2814.83	2916.81	3020.73	3196.21
477	Jap	10449.3	9719.93	9028.57	8999.19	7964.82	7493.29	6993.62	6058.86	5659.36	5732.85	5729.68	5321.1	5136.7	4811.32	4621.46	4429.23	4215.12	4037.39	3816.39	3724.67	3851.26	3807.48	3704.82	3565.9	3356.98	3305.31	3386.13	3210.58	3205.34	3089.66	2947.29	3040.78	3033.97	2952.95	2807.53	2720.7	2780.29	2757.21	2682.75	2667.98	2726.65	2678.15	2748.37	2817.97	2876.49	2973.76	3098.64	3286.91
478	Ind	14506.1	13795.5	13068.9	12804.9	11301.4	10677.8	9940.38	8741.2	8292.24	8256.97	7986.72	7669.13	7482.06	7038.5	6849.53	6573.79	6267.63	6059.57	5777.59	5708.9	5811.16	5679.68	5662.24	5507.73	5245.34	5204.26	5313.64	5069.17	5081.82	4958.26	4763.24	4825.29	4766.98	4709.97	4522.42	4454.94	4514.41	4491.29	4439.08	4436.2	4573.21	4580.75	4685.73	4851.73	5073.88	5338.94	5627.25	6021.29
479	Ind	14807.2	14213.5	13399.8	13200.8	11588.2	10893.1	10212.2	9100.45	8615.42	8391.68	7924.13	7811.57	7816.73	7353.42	7139.03	6890.45	6612.05	6366.87	6089.39	6022.06	6015.77	5839.45	5881.4	5810.13	5516.48	5453.51	5575.09	5306.55	5311.08	5205.21	4996.82	4975.86	4874.34	4911.95	4710.35	4617.8	4679.93	4639.19	4546.42	4563.09	4678.08	4664.32	4670.74	4773.47	5001.63	5218.84	5459.8	5787.94
480	Ind	10107.7	9671.51	9229.59	9074.13	7984.38	7554.07	7093.11	6217.13	5881.58	5868.85	5672.34	5413.26	5334	5022.26	4887.47	4734.44	4519.95	4360.73	4140.9	4080.78	4154.49	4072.45	4054.58	3957.22	3757.15	3721.8	3795.25	3611.79	3610.04	3503.07	3371.5	3411.15	3373.76	3330.43	3186.42	3121.7	3165.58	3143.08	3078.17	3064.64	3137.78	3113.72	3162.77	3250.61	3363.22	3508.13	3660.1	3896.11
481	Ind	12850.7	11749.5	11147	10910.4	9647.04	9052.96	8440.78	7443.43	7005.08	6955.78	6732	6439.27	6272.18	5901.53	5725.88	5476.92	5224.72	5048.46	4786.98	4666.66	4746.7	4669.59	4608.42	4472.02	4240.97	4187.56	4306.35	4071.46	4058.87	3974.91	3798.7	3848.79	3784.08	3736.96	3576.25	3488.33	3548.23	3510.74	3427.14	3421.47	3504.78	3494.14	3528.34	3613.93	3742.28	3899.03	4067.28	4311.28
482	Ind	12884.3	12215.4	11504.8	11369.4	10050.6	9512.06	8789.22	7715.47	7247.3	7201.8	7078.5	6714.67	6504.34	6147.12	5959.02	5703.59	5445.67	5248.94	4999.46	4842.1	4965.07	4879.51	4796.6	4674.41	4404.51	4333.84	4470.93	4227.52	4217.97	4118.85	3924.91	3989.57	3938.51	3910.65	3741.24	3639.15	3704.59	3644.87	3567.59	3564.81	3650.16	3614.18	3669.25	3725.43	3850.58	4002.92	4177.14	4429.27
483	Ind	17633.1	16663.8	15866.5	15346.7	13503.9	12825.5	11933.7	10501.9	9941	9894.47	9533.43	9155.42	8897.17	8413.25	8130.49	7834.23	7499.37	7252.01	6948.13	6782.6	6878.61	6688	6650.78	6482.53	6150.27	6090.99	6193.67	5924.53	5907.21	5771.71	5538.69	5545.21	5480.37	5393.68	5183.24	5063.73	5109.24	5077.74	4979.03	4960.29	5061.54	5025.46	5082.37	5202.18	5368.25	5571.05	5788.35	6111.66
484	Ind	15611.8	16414.8	14757.9	13497.1	12951	11483	10784	10067	9748.13	9272.97	8680.84	8140.83	8100.05	7648.33	7141.21	6974.99	6938.14	6683.21	6180.3	6344.47	6106.2	6200.94	6040.44	5811.23	5759.46	5742.98	5678.64	5496.31	5436.22	5265.83	5076.21	5049.62	4982	4992.57	4912.49	4862.27	4763.66	4776.75	4821.87	4782.69	4779.96	4819.17	4834.37	5065.25	5260.79	5463.12	5831.59	6091.29
485	Ind	11706.9	12559.7	10953.5	10038.6	9628.56	8614.49	8020.35	7492.71	7260.4	6894.53	6429.72	5959.87	5997.59	5653.41	5274.84	5075.62	5097.58	4858.27	4453.69	4584.38	4409.84	4488.83	4350.96	4147.03	4117.92	4091.98	4033.36	3912.33	3848.88	3720.03	3546.36	3536.96	3499.04	3515.46	3441.8	3409.86	3325.48	3320.47	3336.77	3310.39	3277.9	3276.67	3257.55	3398.91	3495.7	3597.25	3825	3956.05
486	Ind	16363.3	17010.3	15511.7	14154.3	13627.7	12084.4	11408.6	10688.4	10253.5	9610.4	8927.3	8529.26	8454.12	8016.59	7498.25	7266.76	7212.53	6997.2	6521.44	6623.46	6402.04	6533.59	6381.18	6208.13	6141.79	6128.59	6116.04	5936	5867.02	5727.36	5581.93	5539.2	5477.97	5504.36	5424.68	5401.23	5326.62	5381.07	5453.98	5484.99	5533.44	5641.68	5746.43	6081.68	6394.32	6742.27	7233.65	7656.7
487	VI	13838.9	14543.6	13201.9	12153.7	11615	10461.3	9673.04	9123.27	8829.8	8452.63	7961.88	7419.62	7452.51	7097.48	6672.16	6468.29	6445.87	6252.3	5727.91	5896.14	5714.51	5817.25	5700.66	5470.17	5427.06	5421.52	5354.42	5188.28	5100.53	4970.4	4748.64	4724.2	4670.92	4694.2	4609.2	4548.61	4460.51	4435.73	4474.39	4447.24	4412.34	4432.51	4430.98	4642.07	4793.3	4934.96	5257.93	5451.82
488	Ind	11883.1	12745.8	11366.4	10420.1	9932.79	8989.64	8296.05	7804.26	7667.52	7051.46	6423.35	6189.95	6240	5904.35	5501.3	5318.36	5325.81	5112.22	4719.79	4876.49	4570.67	4598.36	4560.65	4381.03	4335.34	4332.66	4263.75	4131.78	4100.8	3991.38	3807.38	3720.73	3645.59	3745.7	3655.4	3613.06	3531.16	3531.54	3555.3	3531.63	3502.43	3506.77	3448.69	3576.15	3724.79	3826.45	4055.6	4199.01
489	Ind	12720.2	12928	11619.8	10825.6	10307	9208.33	8546.67	7898.61	7690.04	7467.8	7199.8	6513.31	6429.79	6070.16	5655.24	5492.82	5451.94	5243.55	4804.43	4897.16	4838.34	4962.77	4748.54	4482.53	4450.04	4447.95	4377.36	4233.04	4174.87	4034.84	3832.22	3885.57	3864.5	3839.18	3755.07	3715.94	3630.81	3635.68	3652.38	3613.57	3565.63	3585.53	3621.39	3797.18	3873.71	3977.96	4235.42	4383.98
490	Ind	15212	16688	14783.6	13422	12874.2	11494.9	10779.7	10135.3	9874.54	9045.51	8238.6	7992.42	8074.46	7624.05	7143.01	6933.8	6894.74	6652.46	6183.04	6310.21	5949.21	6002.74	5922.34	5746.78	5681.91	5674.73	5607.17	5451	5391.77	5238.08	5024.6	4912.48	4832.93	4920.95	4834.11	4786.74	4675.12	4680.84	4726.22	4711.16	4718.94	4732.98	4719.42	4927.04	5151.17	5340.32	5704.22	5954.54
491	Ind	13382.7	14551.1	12716.1	11704.4	11319	9963.21	9384.9	8802.88	8593.58	7845.86	7219.19	6914.84	6943.28	6603.75	6176.41	5968.13	5930.11	5756.19	5350.82	5495.58	5184.62	5235.63	5212.4	5030.39	5018.54	4997.59	4951.99	4807.49	4767.02	4671.75	4470.06	4374.41	4317.18	4406.09	4333.18	4305.25	4232.63	4250.26	4312.47	4338.39	4363.1	4434.98	4461.88	4714.55	4990.59	5252.21	5653.65	5962.78
492	Ind	12028.7	12936.2	11249.8	10374.3	9996.97	8893.28	8203.21	7719.32	7524.97	7072.04	6648.1	6198.33	6198.49	5857.41	5489.54	5315.54	5319.98	5087.8	4644.45	4799.76	4625.36	4727.41	4607	4365.73	4351.99	4350.28	4292.97	4157.74	4085.21	3987.41	3782.05	3780.44	3728.89	3768	3684.02	3660.12	3570.57	3564.61	3578.72	3561.91	3508.01	3537.46	3514.57	3678.49	3792.62	3894.22	4137.71	4277.52
493	Ind	12017.8	13027.1	11503.1	10655.1	10154.3	9083.29	8533.97	8014.68	7791.44	7116.57	6582.08	6370.51	6412.27	6086.97	5692.65	5527.61	5499.81	5305.57	4897.54	5028.54	4740	4778.23	4718.67	4531.99	4510.43	4483.57	4434.3	4286.38	4250.91	4164.81	3962.77	3858.5	3798.47	3872.67	3804.26	3759.29	3664.78	3652.38	3676.38	3658.01	3627.51	3641.57	3581.83	3721.27	3868.87	3983.37	4210.35	4358.57
494	Aus	14590.3	15561.4	13938.7	12961.3	12443.5	11070.4	10450.3	9813.96	9467.69	8622.47	7907.66	7687.35	7735.01	7307.04	6867.7	6611.05	6596.32	6397.97	5949.57	6016.34	5693.43	5734.51	5646.82	5476.07	5409.04	5412.77	5344.91	5188.31	5152.69	5023.58	4821.71	4713.1	4660.1	4739.59	4661.58	4636.26	4536.08	4545.99	4579.7	4570.31	4573.9	4587.92	4576.21	4756.96	4964.56	5139.53	5465.78	5690.91
495	Admix	12878.1	13783.4	11992.5	10975.7	10628.7	9428.65	8787.62	8331.34	8076.85	7646.95	7201.02	6783.65	6733.1	6390.33	6025.49	5868.47	5879.02	5666.67	5248.12	5339.31	5188.2	5264.75	5139.56	4927.29	4886.74	4870.03	4813.74	4679	4601.27	4477.44	4299.85	4278.94	4219.98	4233.56	4154.68	4115.44	4023.17	4017.96	4028.49	4003.25	3970.34	3971.6	3967.6	4114.02	4243.71	4352.32	4607.44	4769.17
496	Ind	12182	13380.1	11652.9	10736.8	10281.9	9138.55	8523.51	8019.34	7767.93	7149.17	6519.63	6261.31	6298.82	5984.03	5615.98	5424.66	5386.98	5162.22	4752.92	4895.12	4591.74	4642.28	4619	4398.75	4360.59	4336.99	4268.33	4143.46	4091.48	4001.48	3785.24	3697.78	3640.1	3730.62	3662.62	3624.04	3532.96	3527.91	3547.64	3534.96	3516.05	3517.74	3450.33	3591.5	3748.32	3844.09	4082.83	4234.87
497	Ind	15743.9	17209.7	15364	13875.1	13347.5	11959.4	11173.1	10606	10292.4	9546.42	8763.83	8421.83	8555.1	8120.18	7669.99	7438.25	7441.5	7208.09	6689.54	6847.32	6474.3	6512.43	6486.78	6213.26	6176.93	6147.51	6081.42	5889.32	5809.94	5691.75	5412.05	5293.27	5190.33	5277.63	5178.59	5117.79	4984.76	4976.84	4993.41	4956.69	4920.42	4912.69	4820.72	4994.53	5196.62	5310.82	5641.24	5805.12
498	Jap	13050.7	13987.4	12474	11576.4	11091	9834.93	9197.74	8632.84	8302.32	7587.83	6905.24	6665.57	6698.53	6286.28	5861.01	5610.64	5574.41	5394.27	4963.44	5066.32	4732.3	4794.54	4745.99	4537.23	4497.13	4473.94	4425.5	4258.31	4208.43	4124.49	3921.84	3827.89	3768.04	3864.34	3780.78	3760.43	3671.91	3677.17	3718.63	3708.48	3697.55	3734.11	3689.37	3888.91	4099.72	4249.5	4564.51	4782.03
499	Ind	11579.3	12607.5	11081.6	10144.9	9721.85	8685.61	8012.35	7546.99	7362.24	6714.04	6051.57	5880.47	5916.3	5569.51	5163.48	5000.52	4943.65	4729.72	4331.45	4467.06	4158.35	4194.15	4148.51	3959.68	3915.54	3922.75	3847.75	3715.54	3686.92	3593.73	3410.57	3338.12	3282.43	3366.11	3295.4	3267.71	3175.52	3180.73	3211.34	3191.46	3169.92	3181.14	3127.56	3247.41	3385.04	3477.86	3707.88	3828.66
500	Jap	11969.9	12898.7	11286.8	10411.8	10035.8	8952.06	8417.79	7939.11	7707.21	7291.26	6900.42	6537.91	6510.42	6220.37	5901.31	5750.12	5726.44	5561.46	5150.89	5241.8	5066.96	5183.2	5037.6	4853.53	4815.18	4795.36	4751.76	4590.65	4536.95	4411.46	4216.02	4198	4143.66	4141.95	4059.95	4012.41	3924.82	3906.87	3912.29	3861.06	3814.49	3805.95	3780.98	3908.14	4003.84	4078.39	4279.43	4399.69
501	Jap	9356.56	10124.2	8959.55	8288.33	7996.57	7121.97	6763.88	6374.81	6138.6	5642.27	5169.69	5083.43	5109.52	4852.36	4556.56	4411.22	4399.69	4269.2	3963.71	4047.66	3825.55	3862.49	3812.36	3688.27	3657.83	3650.71	3612.71	3495.26	3442.62	3374.43	3244.05	3155.02	3116.14	3146.16	3080.28	3052.38	2981.21	2975.32	2982.71	2958.36	2941.16	2935.53	2893.81	2990.66	3104.3	3182.23	3355.86	3474.47
502	Ind	11513.9	12540.9	11070.1	10059.3	9741.88	8657.14	8081.58	7660.75	7484.19	6825.87	6213.69	5996.79	6080.22	5774.36	5403.4	5225.27	5190.76	5056.23	4703.21	4783.81	4520.16	4560.09	4522.69	4339.71	4301.33	4300.76	4242.86	4119.52	4073.03	3980.26	3814.86	3711.67	3665.69	3736.38	3667.35	3638.94	3544.61	3541.23	3559.84	3542.01	3522.98	3517.29	3446.8	3587.31	3723.27	3808.83	4031.64	4158.08
503	Jap	11819.1	12975.6	11449.6	10511.3	10193.2	9045.44	8580.01	8145.55	7925.34	7308.9	6741.54	6547.74	6651.38	6358.64	5980.7	5846.54	5842.25	5688.86	5325.37	5429.61	5152.1	5163.17	5108.25	4974.61	4922.53	4898.49	4843.36	4707.41	4629.01	4522.05	4340.22	4234.89	4168.41	4224.21	4134.04	4086.79	3981.51	3962.25	3962.48	3920.35	3878.02	3849.03	3757.42	3867	3988.33	4055.47	4235.05	4333.04
504	Jap	8663.6	9104.54	8099.74	7509.58	7110.41	6375.62	5924.35	5571.86	5428.58	5088.33	4735.32	4456.08	4459.09	4201.12	3940.77	3815.76	3809.86	3660.87	3345.9	3432.02	3266.93	3349.74	3262.15	3078.1	3057.04	3048.54	3006.03	2908.42	2857.88	2767.88	2621.79	2615.51	2579.89	2599.11	2528.11	2511.02	2428.47	2425.21	2435.65	2407.29	2364.65	2351.27	2326.74	2405.83	2463.41	2495.27	2642.19	2699.7
505	Jap	10378.5	11653.2	10041.7	9306.61	8919.71	8074.74	7515.97	7196.49	7054.74	6471.46	5945.63	5804.33	5872.37	5611.42	5332.35	5188.85	5180.69	5030.23	4678	4832.42	4541.65	4607.27	4581.47	4423.77	4371.06	4372.82	4316.68	4173.48	4123.82	4011.67	3831.91	3735.86	3656.11	3723.06	3632.11	3587.24	3484.91	3455.37	3455.9	3419.34	3368.45	3344.16	3263.13	3359.25	3474.2	3528.98	3708.86	3786.4
506	Ind	11664.1	12039.5	11022.2	10294.4	9849.65	8768.47	8252.89	7777.29	7544.55	7070.12	6672.59	6305.36	6304.87	5961.5	5633.52	5483.49	5500	5330.49	4923.53	5061.91	4856.18	4972.31	4856.38	4661.75	4671.93	4653.43	4589.08	4444.18	4399.09	4270.45	4085.4	4059.99	4011.34	4035.85	3968.34	3934.45	3836.94	3831.88	3861.41	3839.13	3806.07	3829.1	3829.9	3996.64	4144.83	4292.67	4577.9	4767.17
507	Ind	13335.9	14868.2	12933.1	11743.7	11306.9	9986.28	9360.79	8867.83	8541.38	7774.1	7062.51	6853.81	6935.64	6520.58	6117.39	5882.92	5854.26	5649.06	5202.7	5322.3	5005.35	5074.17	5039.22	4836.63	4842.77	4816.32	4757.67	4590.7	4550.74	4446.39	4260.65	4137.67	4092.68	4184.11	4122.48	4089.23	3994.49	4013.95	4052.6	4045.82	4054.03	4092.52	4067.39	4256.09	4481.18	4664.16	4991.37	5211.83
508	Ind	14504.5	15786.4	13861.2	12786.7	12270.2	10982.2	10192.4	9600.36	9385.9	8599.74	7825.19	7551.51	7644.02	7250.42	6793.44	6551.09	6542.26	6312.05	5806.98	5943.74	5599.16	5627.35	5632.74	5389.07	5347.59	5344.71	5281.74	5105.33	5057.64	4930.59	4699.98	4587.46	4517.31	4621.24	4540.38	4497.35	4373.64	4367.81	4405.58	4384.08	4357.25	4362.96	4295.56	4456.85	4652.28	4779.4	5088.02	5242.1
509	Ind	11350.2	12462.8	10879.1	10116.5	9595.79	8647.41	7970.78	7448.77	7294.58	6635.59	6098.62	5857.76	5883.73	5548.01	5173.22	5015.75	4964.76	4742.85	4384.16	4497	4207.25	4235.85	4201.77	4014.85	3975.42	3969.16	3892.82	3772.05	3733.06	3671.84	3467.06	3391.59	3325.69	3402.78	3345.73	3314.59	3240.86	3226.1	3245.38	3228.99	3199.2	3203.83	3150.02	3274.43	3404.34	3491.87	3715.63	3834.66
511	Ind	9768.99	11380.6	9426.96	8542.3	8164.14	7367.41	6746.56	6318.18	6155.53	5867.81	5426.87	5100.12	5076.9	4861.01	4526.23	4395.57	4351.37	4190.27	3805.25	3927.01	3774.03	3854.33	3756.92	3569.86	3541.67	3564.83	3493.64	3386.98	3332.33	3235.52	3055	3056.21	2997.35	3031.9	2981.24	2945.95	2866.46	2845.36	2858.87	2840.37	2772.28	2775.97	2746.37	2852.63	2934.15	2972.39	3148.93	3201.92
512	Ind	13636.5	13933.1	12583.8	11664.5	11217	10072.2	9403.01	8818.59	8617.29	8415.15	8165.97	7533.41	7472.81	7114.86	6744.33	6585.69	6575.44	6363.64	5874.76	6041.08	5964.01	6130.23	5919.68	5661.27	5642.15	5639.88	5550.56	5397.46	5310.71	5171.03	4938.78	5006.8	4967.98	4902.99	4818.8	4767.77	4669.83	4649.82	4671.77	4616.82	4567.99	4573.97	4611.92	4803.88	4900.66	5027.53	5312.39	5471.37
513	Jap	9183.54	9952.58	8854.03	8245.43	7921.41	7016.39	6575.73	6232.01	6067.5	5518.13	5100.12	4906.7	4970.76	4757.76	4474.95	4344.73	4334.66	4210.04	3897.6	3985.64	3766.43	3781.5	3764.18	3643.09	3599.83	3582.64	3547.19	3446.07	3401.04	3318.05	3171.7	3092.07	3037.53	3093.97	3025.05	3007.55	2912.34	2914.96	2912.32	2891.04	2858.08	2842.69	2779.82	2863.78	2973.73	3027.81	3190.77	3270.57
514	Ind	11843	12835.7	11174.2	10246.1	9798.5	8869.32	8134.4	7594.63	7533.96	7034.8	6492.33	6082.59	6071.47	5797.43	5399.96	5261.02	5209.43	5029.99	4575.85	4778.02	4548.17	4643.86	4597.02	4327.69	4298.21	4325.65	4255.63	4132.71	4083.42	3984.3	3756.23	3749.47	3728.11	3791.44	3731.13	3703.67	3620.95	3619.99	3654.64	3640.15	3622.76	3636.81	3632.27	3817.42	3972.86	4094.81	4388.17	4560.51
515	Ind	13580.1	13936.9	12736.8	11709.2	11313.4	10066.8	9417.01	8872.35	8603.89	8111.55	7741.23	7259.57	7196.32	6868.24	6425.12	6236.6	6235.2	6054.47	5627.85	5686.19	5514.26	5631.2	5458.39	5256.08	5228.37	5207.8	5128.11	4987.58	4932.21	4794.46	4585.05	4566.79	4508.05	4525.79	4435.84	4389.23	4285.36	4292.26	4310.52	4279.42	4248.54	4251.52	4246	4405.99	4539.49	4672.2	4931.07	5097.3
516	Ind	13905.7	13563.3	12945.8	12100.1	11036	10105.1	9593.76	8791.74	8242.02	8149.69	7643.9	7831.56	7822.12	7396.9	7152.62	6737.33	6630.36	6212.53	5766.94	5769.73	5673.01	5534.01	5338.02	5418.3	5242.35	5084.2	4991.84	4990.12	4876.97	4778.67	4576.91	4710.55	4381.81	4510.29	4384.72	4316.88	4282.4	4249.32	4247.58	4180.23	4202.53	4305.23	4437.32	4394.99	4558.45	4741.06	4876.06	5209.08
517	Jap	8534.14	8254.84	7844.46	7350.64	6642.63	6114.2	5889.33	5332.12	4924.04	5036.34	4899.58	4931.38	4884.11	4598.15	4474.61	4207.68	4142.29	3853.41	3573.92	3555.67	3555.79	3529.14	3329.62	3385.73	3258.27	3155.43	3108.1	3115.59	3033.85	2958.44	2822.48	2963.7	2743	2806.08	2733.83	2683.09	2649.7	2630.04	2623.91	2567.2	2555.4	2604.55	2712.25	2663.9	2722.75	2819.74	2874.94	3062.36
518	Ind	9110.85	8474.32	7934.15	7556.04	6850.01	6316.59	5919.44	5335.26	4980.02	5187.85	5299.37	5146.63	5006.59	4697.17	4585.81	4264.6	4211.37	3889.15	3547.18	3556.37	3610.6	3666.84	3375.1	3396.88	3236.46	3141.28	3076.31	3087.75	2994.15	2920.12	2749.01	2958.56	2761.23	2765.32	2681.61	2640.05	2595	2572.03	2562.37	2514.63	2487.9	2519.49	2664.67	2620.4	2643.07	2737.36	2788.63	2966.93
519	Jap	8036.65	7602.4	7283.84	6842.42	6154.12	5696.36	5445.78	4980.57	4587.87	4677.27	4557.52	4505.31	4400.44	4201.74	4054.97	3808.74	3724.84	3492.29	3235.06	3245.41	3229.87	3191.64	3009.38	3021.92	2915.39	2825.12	2768.43	2769.55	2700.68	2633.97	2508.53	2616.4	2446.39	2467.32	2392.07	2348.93	2319.56	2291.54	2278.92	2232.53	2227.28	2268.93	2344.34	2314.98	2354.8	2435.62	2481.54	2647.91
520	Jap	8192.92	7887.6	7443.23	7014.22	6425.8	5942.54	5642.36	5266.33	4863.62	4847.1	4603.18	4654.02	4678.48	4484.58	4338.37	4096.09	4009.18	3775.38	3516.36	3533.63	3436.27	3369.71	3252.69	3292.55	3162.21	3078.26	3016.06	3013.97	2947.42	2873.84	2745.71	2819.43	2616.59	2692.62	2608.77	2547.04	2511.84	2488.53	2467.11	2402.04	2401.05	2428.53	2473.18	2416.47	2476.54	2554.16	2578.02	2727.21
521	Ind	11421.6	11272.1	10665.3	10016.8	9165.76	8433.66	7980.52	7326.27	6804.61	6819.68	6395.92	6567.46	6538.71	6204.52	6004.89	5667.89	5553.85	5200.16	4830.56	4854.13	4725.24	4652.03	4475.12	4543.87	4376.29	4239.47	4161.64	4160.48	4079.64	3981.15	3804.46	3923.12	3637.42	3740.81	3635.05	3574.23	3527.11	3498.5	3476.91	3406.92	3408.48	3482.76	3568.34	3511.26	3606.56	3737.05	3815.98	4062.62
522	Ind	18518.9	17692.5	16698.7	15676.4	14460.7	13313.3	12516.3	11559.2	10858.5	10971.2	10811.9	10723	10528.8			9242	9108.77	8615.35	8057.86	8054.68	8044.52	7971.65	7577.14	7600.44	7370.29	7173.35	7037.97	7021.38	6859.19	6697.13	6397.61	6612.77	6265.95	6263.44	6081.65	5962.56	5889.91	5820.73	5784.95	5661.94	5654.48	5729.94	5905.24	5842.06	5930.83	6095.9	6212.18	6554.33
523	Ind	13640.5	13433.9	12619.8	11975.5	10956.9	10045.4	9480.61	8734.96	8121.35	8124.15	7670.37	7781.8	7782.29	7427.13	7148.77	6752.26	6653.18	6218.52	5809.16	5792.16	5719.31	5589.54	5408.02	5499.52	5306.89	5158.37	5081.66	5074.09	4980.04	4876.65	4661.9	4778.77	4473.58	4610.07	4482.96	4404.89	4372.06	4348.14	4358.96	4305	4337.88	4451.06	4602.2	4587.59	4790.83	5021.54	5200.28	5580.78
524	Jap	9314.42	8912.1	8333.14	7928.14	7262.72	6744.39	6448.95	6021.62	5608.75	5791.14	5670	5661.86	5623.62	5354.54	5283.24	5005.68	4953.49	4644.34	4340.28	4367.95	4368.58	4329.46	4120.46	4148.81	4012.44	3912.48	3816.07	3816.71	3711.16	3628.67	3473.16	3591.04	3366.2	3394.36	3301.22	3222.31	3164.65	3123.87	3092.72	3003.85	2972.69	2993.96	3056.02	2989.28	2997.55	3057.01	3062.19	3203.33
525	Jap	10070	9719.61	9178.26	8618.11	7980.11	7406.94	7019.32	6592.76	6230.36	6335.92	6257.41	6270.16	6253.66	6030.98	5880.89	5628.22	5551.6	5306.21	4981.98	4992.33	4996.58	4968.48	4759.89	4782.52	4648.5	4537.33	4454.15	4435.09	4325.66	4203.99	4040.56	4151.75	3949.31	3939.76	3827.4	3726.78	3678.96	3625.78	3591.05	3485.57	3459.39	3471.23	3553.39	3498.95	3519.82	3591.9	3616.03	3783.41
526	Jap	12336.2	11978	11312.7	10605.3	9614.68	8864.53	8373.56	7708.06	7149.22	7061.26	6707.18	6834.51	6767.83	6413.31	6170.75	5799.96	5669.26	5329.01	4966.55	4938.22	4835.26	4731.17	4532.48	4574.14	4406.67	4282.92	4189.93	4192.33	4094	4022.73	3820.89	3920.04	3670.89	3751.62	3644.46	3572.8	3534.98	3508.67	3493.96	3415.08	3422.15	3493.74	3572.68	3525.82	3618.11	3740.95	3823.47	4057.67
527	Jap	9149.85	8503.46	8058.79	7635.15	6948.84	6410.64	6050.99	5497.89	5098.93	5291.9	5326.11	5146.65	5018.47	4765.69	4599.1	4357.96	4264.32	3985.66	3717.33	3676.94	3739.87	3759.5	3491.71	3502.42	3372.04	3280.36	3219.23	3214.91	3131.02	3041.86	2907.4	3050.28	2892.03	2871.1	2782.02	2726.28	2702.76	2670.71	2656.35	2596.87	2582	2618.84	2734.46	2707.92	2724.29	2802.89	2851.41	3029.47
528	Jap	7147.95	6982.61	6647.01	6288.9	5741.37	5286.02	5001.41	4638.34	4330.65	4278.65	4112.56	4159.73	4150.3	3923.3	3797.15	3607.23	3537.74	3358.68	3127.32	3138.05	3034.81	2973.25	2889.46	2903.35	2816.34	2715.66	2658.04	2657.41	2590.85	2547.11	2438.91	2475.48	2295.47	2351.96	2290.46	2226.79	2207.42	2178.52	2166.22	2112.67	2111.26	2135.85	2164.92	2119.13	2169.53	2227.73	2250.71	2388.28
529	Jap	7309.23	7184.49	6767.09	6384.22	5861.81	5445.2	5110.72	4726.35	4412.68	4376.35	4118.52	4154.5	4159.57	3948.9	3794.54	3600.75	3525.99	3318.06	3080.89	3087.5	3005.83	2916.4	2831.1	2855.43	2759.14	2666.48	2625.59	2614.52	2557.97	2499.96	2391.41	2437.02	2278.01	2337.28	2272.63	2219.12	2207.45	2180.97	2171.99	2136.56	2137.42	2175.54	2213.84	2192.02	2245.02	2316.26	2364.24	2511.83
530	Jap	8779.14	8357.93	7881.77	7365.88	6795.62	6271.97	5935.24	5371.06	4951.06	5163.05	5181.48	5006.27	4883.7	4632.65	4503.06	4231.06	4173.31	3924.25	3638.49	3604.12	3664.25	3685.8	3443.78	3452.81	3326.95	3209.77	3172.74	3158.83	3077.38	2989.54	2883.09	3026.01	2875.39	2853.36	2783.88	2723.35	2706.16	2687.25	2664.17	2594.73	2587.18	2629.44	2759.59	2740.61	2758.12	2836.92	2887.37	3064.93
531	Jap	10771.2	10480.9	9898.81	9375.92	8584.96	7883.14	7411.4	6806.13	6355.86	6280.69	6010.05	6079.2	6060.45	5718.79	5521.5	5208.51	5122.02	4825.03	4486.75	4498.69	4376.97	4274.76	4118.93	4158.78	4009.58	3891.25	3820.28	3808.62	3724.59	3653.34	3499.06	3570.87	3319.12	3407.31	3309.4	3239.46	3212.43	3171.26	3157.29	3096.81	3093.72	3158.15	3220.56	3164.3	3245.69	3356.41	3419.91	3630.11
532	Jap	5923.54	5607.91	5298.88	5023.57	4568.41	4220.57	3970.24	3689.38	3420.65	3483.1	3423.97	3363.57	3352.45	3175.72	3071.53	2914.81	2864.63	2678.94	2466.1	2475.86	2457.3	2431.62	2297.67	2314.01	2221.24	2149.81	2099.09	2107.1	2040.71	1992.04	1889.94	1973.05	1829.69	1850.32	1793.43	1746.79	1730.83	1701.14	1686.48	1641.19	1622.6	1656.77	1700.44	1660.06	1676.92	1724.67	1744.33	1838.68
533	Jap	8323.7	7990.14	7483.24	7055.16	6436.66	5976.01	5627.87	5199.2	4844.42	4950.27	4792.36	4781.72	4699.9	4512.42	4363.45	4135.96	4066.28	3795.52	3543.07	3548.02	3517.83	3520.21	3317.95	3355.92	3235.7	3137.96	3083.79	3091.95	3013.88	2936.86	2819.39	2918.74	2746.27	2762.44	2680.89	2627.97	2597.58	2571	2562.04	2505.63	2498.7	2528.28	2609.25	2570.58	2618.24	2690.92	2728.65	2880.61
[truncated: 206 more columns]
