# Supplementary material for: An integrated hyperspectral imaging and genome-wide association analysis platform provides spectral and genetic insights into the natural variation in rice
Source: Sci Rep. 2017 Jun 30;7:4401. doi: 10.1038/s41598-017-04668-8 (PMC5493659; doi:10.1038/s41598-017-04668-8)
Supplement: Supplementary file 2 — Supplementary Table 10 [file 41598_2017_4668_MOESM2_ESM.xls]

## Sheet: 重要Index
Supplementary Table 10 The heritability and genetic correlation with traditional agronomic traits of hyper-traits
Hyper-traits	Wavelength	Agronomic traits	h2	rG	Pval
dA139_Tillering	732	Chl_heading	0.663387	0.753457	3.261e-10
T76_Heading	580.61	Chl_heading	0.872279	-0.72883	1.975e-13
T77_Heading	583.01	Chl_heading	0.881607	-0.727011	2.054e-13
T78_Heading	585.41	Chl_heading	0.888461	-0.728334	1.598e-13
T79_Heading	587.81	Chl_heading	0.893781	-0.728396	1.407e-13
T80_Heading	590.22	Chl_heading	0.899496	-0.729029	1.195e-13
T81_Heading	592.62	Chl_heading	0.903421	-0.729578	1.049e-13
T82_Heading	595.02	Chl_heading	0.908554	-0.730431	8.81e-14
T84_Heading	599.83	Chl_heading	0.915965	-0.731562	7.161e-14
T85_Heading	602.23	Chl_heading	0.919392	-0.732025	6.628e-14
dA140_Tillering	734.4	Chl_heading	0.672263	0.753256	1.34e-10
T86_Heading	604.64	Chl_heading	0.923926	-0.732034	5.967e-14
T87_Heading	607.04	Chl_heading	0.929237	-0.732511	5.101e-14
T88_Heading	609.44	Chl_heading	0.934923	-0.73209	4.857e-14
T89_Heading	611.85	Chl_heading	0.941446	-0.731737	4.396e-14
T90_Heading	614.25	Chl_heading	0.948607	-0.730337	4.469e-14
T91_Heading	616.65	Chl_heading	0.955368	-0.729101	0
T92_Heading	619.05	Chl_heading	0.961627	-0.727663	0
T93_Heading	621.46	Chl_heading	0.966311	-0.725872	0
T94_Heading	623.86	Chl_heading	0.971567	-0.725643	0
T95_Heading	626.26	Chl_heading	0.975247	-0.724233	0
dA141_Tillering	736.8	Chl_heading	0.706612	0.740194	7.522e-11
T96_Heading	628.67	Chl_heading	0.978399	-0.724252	0
T97_Heading	631.07	Chl_heading	0.979721	-0.723741	0
T98_Heading	633.47	Chl_heading	0.982319	-0.723353	0
T99_Heading	635.88	Chl_heading	0.986625	-0.723302	0
dA142_Tillering	739.21	Chl_heading	0.745403	0.704407	4.098e-10
T111_Heading	664.71	Chl_heading	0.999998	-0.582545	0
T112_Heading	667.12	Chl_heading	0.999998	-0.5806	0
dA143_Tillering	741.61	Chl_heading	0.735296	0.732978	2.689e-10
T125_Heading	698.36	Chl_heading	0.945397	-0.716096	1.899e-13
dA144_Tillering	744.01	Chl_heading	0.75072	0.714285	2.14e-10
T126_Heading	700.76	Chl_heading	0.915047	-0.71222	4.71e-13
T127_Heading	703.16	Chl_heading	0.888655	-0.705473	1.416e-12
T128_Heading	705.56	Chl_heading	0.865806	-0.697281	4.378e-12
T129_Heading	707.97	Chl_heading	0.846864	-0.687576	1.365e-11
T130_Heading	710.37	Chl_heading	0.830754	-0.677395	3.985e-11
T131_Heading	712.77	Chl_heading	0.815845	-0.667086	1.115e-10
T132_Heading	715.18	Chl_heading	0.802854	-0.656163	3.059e-10
T133_Heading	717.58	Chl_heading	0.790662	-0.644871	8.055e-10
T134_Heading	719.98	Chl_heading	0.778911	-0.633176	2.084e-09
T135_Heading	722.39	Chl_heading	0.768843	-0.621794	4.995e-09
dA145_Tillering	746.42	Chl_heading	0.795219	0.663731	1.375e-09
A34_Heading	479.68	Chl_heading	0.534626	-0.735959	1.287e-08
A35_Heading	482.08	Chl_heading	0.534284	-0.73652	1.342e-08
A36_Heading	484.48	Chl_heading	0.554633	-0.722809	1.424e-08
A37_Heading	486.89	Chl_heading	0.552838	-0.734534	6.063e-09
A38_Heading	489.29	Chl_heading	0.553665	-0.740278	3.592e-09
A39_Heading	491.69	Chl_heading	0.573259	-0.735326	3.052e-09
A40_Heading	494.09	Chl_heading	0.56436	-0.754317	1.19e-09
dA146_Tillering	748.82	Chl_heading	0.800768	0.738779	1.681e-10
A41_Heading	496.5	Chl_heading	0.607008	-0.747648	2.829e-10
A42_Heading	498.9	Chl_heading	0.599394	-0.752622	2.405e-10
A43_Heading	501.3	Chl_heading	0.585139	-0.763893	1.436e-10
A46_Heading	508.51	Chl_heading	0.573655	-0.77632	3.344e-11
A47_Heading	510.92	Chl_heading	0.556227	-0.785924	2.023e-11
A48_Heading	513.32	Chl_heading	0.53389	-0.78336	2.483e-11
A49_Heading	515.72	Chl_heading	0.517915	-0.784038	3.232e-11
dA147_Tillering	751.22	Chl_heading	0.660923	0.811783	3.568e-11
A76_Heading	580.61	Chl_heading	0.506732	-0.760736	1.889e-10
A77_Heading	583.01	Chl_heading	0.51071	-0.760414	2.009e-10
A78_Heading	585.41	Chl_heading	0.522021	-0.758713	1.726e-10
A79_Heading	587.81	Chl_heading	0.530031	-0.757324	1.575e-10
A80_Heading	590.22	Chl_heading	0.538326	-0.758166	1.267e-10
A81_Heading	592.62	Chl_heading	0.545171	-0.756827	1.238e-10
A82_Heading	595.02	Chl_heading	0.553799	-0.755455	1.178e-10
A83_Heading	597.43	Chl_heading	0.557745	-0.755298	1.106e-10
A84_Heading	599.83	Chl_heading	0.56211	-0.754214	1.059e-10
A85_Heading	602.23	Chl_heading	0.566678	-0.753635	1.059e-10
A86_Heading	604.64	Chl_heading	0.574094	-0.752121	9.85e-11
A87_Heading	607.04	Chl_heading	0.58166	-0.751173	9.602e-11
A88_Heading	609.44	Chl_heading	0.590472	-0.746596	1.136e-10
A89_Heading	611.85	Chl_heading	0.600794	-0.751657	4.739e-11
ddA126_Tillering	700.76	Chl_heading	0.79113	0.969457	5.574e-12
A91_Heading	616.65	Chl_heading	0.640245	-0.736194	8.134e-11
A92_Heading	619.05	Chl_heading	0.649552	-0.730692	9.85e-11
A93_Heading	621.46	Chl_heading	0.656845	-0.725831	1.175e-10
A94_Heading	623.86	Chl_heading	0.66518	-0.723376	1.167e-10
A95_Heading	626.26	Chl_heading	0.673115	-0.717772	1.465e-10
A96_Heading	628.67	Chl_heading	0.675027	-0.716933	1.537e-10
A97_Heading	631.07	Chl_heading	0.674575	-0.717654	1.431e-10
A98_Heading	633.47	Chl_heading	0.677513	-0.716494	1.521e-10
A100_Heading	638.28	Chl_heading	0.687491	-0.710832	1.969e-10
ddA127_Tillering	703.16	Chl_heading	0.694616	1	7.67e-12
A101_Heading	640.68	Chl_heading	0.695856	-0.70779	2.259e-10
A102_Heading	643.09	Chl_heading	0.692347	-0.70224	3.732e-10
A103_Heading	645.49	Chl_heading	0.703485	-0.694998	5.184e-10
A104_Heading	647.89	Chl_heading	0.713423	-0.687375	7.613e-10
A105_Heading	650.29	Chl_heading	0.724438	-0.678832	1.145e-09
652.7_A106_Heading	652.7	Chl_heading	0.733354	-0.671349	1.625e-09
655.1_A107_Heading	655.1	Chl_heading	0.741294	-0.663679	2.312e-09
657.5_A108_Heading	657.5	Chl_heading	0.748057	-0.658554	3.008e-09
A109_Heading	659.91	Chl_heading	0.757449	-0.646945	5.37e-09
A110_Heading	662.31	Chl_heading	0.75752	-0.629879	2.282e-08
A111_Heading	664.71	Chl_heading	0.769636	-0.614737	4.519e-08
A112_Heading	667.12	Chl_heading	0.781634	-0.599473	9.149e-08
A113_Heading	669.52	Chl_heading	0.777815	-0.586278	1.858e-07
A114_Heading	671.92	Chl_heading	0.782103	-0.576282	2.912e-07
A116_Heading	676.73	Chl_heading	0.732598	-0.594603	1.744e-07
A117_Heading	679.13	Chl_heading	0.730857	-0.594524	1.792e-07
A119_Heading	683.94	Chl_heading	0.779281	-0.578624	2.626e-07
A120_Heading	686.34	Chl_heading	0.767169	-0.599242	9.562e-08
ddA129_Tillering	707.97	Chl_heading	0.562163	1	5.468e-14
A121_Heading	688.74	Chl_heading	0.764124	-0.632727	9.231e-09
A122_Heading	691.15	Chl_heading	0.734263	-0.666057	1.522e-09
A123_Heading	693.55	Chl_heading	0.69264	-0.700361	2.74e-10
A124_Heading	695.95	Chl_heading	0.668225	-0.729321	5.053e-11
A125_Heading	698.36	Chl_heading	0.614201	-0.748716	3.336e-11
A126_Heading	700.76	Chl_heading	0.560175	-0.759779	4.753e-11
A127_Heading	703.16	Chl_heading	0.509152	-0.760619	1.565e-10
ddA130_Tillering	710.37	Chl_heading	0.545112	0.997915	2.639e-09
dT39_Heading	491.69	Chl_heading	0.54419	-0.790787	7.076e-11
dT40_Heading	494.09	Chl_heading	0.505621	-0.936244	8.882e-16
496.5_dT41_Heading	496.5	Chl_heading	0.511103	-0.806888	1.356e-11
498.9_dT42_Heading	498.9	Chl_heading	0.50996	-0.734588	5.599e-09
501.3_dT43_Heading	501.3	Chl_heading	0.7056	-0.745186	5.311e-12
dT44_Heading	503.71	Chl_heading	0.732915	-0.823853	1.887e-15
dT45_Heading	506.11	Chl_heading	0.687013	-0.764498	2.062e-12
ddA131_Tillering	712.77	Chl_heading	0.507701	1	2.185e-10
dT46_Heading	508.51	Chl_heading	0.748063	-0.724883	5.662e-12
dT47_Heading	510.92	Chl_heading	0.712962	-0.700529	6.352e-11
dT48_Heading	513.32	Chl_heading	0.695513	-0.663821	7.833e-10
dT49_Heading	515.72	Chl_heading	0.633306	-0.678252	1.25e-09
dT50_Heading	518.13	Chl_heading	0.581895	-0.666661	8.183e-09
dT51_Heading	520.53	Chl_heading	0.614277	-0.616362	7.293e-08
dT58_Heading	537.35	Chl_heading	0.70544	-0.657	1.433e-09
dT59_Heading	539.75	Chl_heading	0.700775	-0.621157	3.723e-09
ddA132_Tillering	715.18	Chl_heading	0.529051	1	2.498e-15
dT103_Heading	645.49	Chl_heading	0.620333	0.641936	1.714e-08
dT104_Heading	647.89	Chl_heading	0.659161	0.653404	3.465e-09
dT105_Heading	650.29	Chl_heading	0.627844	0.657736	5.311e-09
652.7_dT106_Heading	652.7	Chl_heading	0.575141	0.631174	4.825e-08
655.1_dT107_Heading	655.1	Chl_heading	0.595688	0.585182	3.443e-07
657.5_dT108_Heading	657.5	Chl_heading	0.592013	0.707057	1.028e-09
dT109_Heading	659.91	Chl_heading	0.681244	0.752476	3.054e-12
dT110_Heading	662.31	Chl_heading	0.695237	0.758042	6.201e-13
dT111_Heading	664.71	Chl_heading	0.676893	0.788146	7.983e-14
dT112_Heading	667.12	Chl_heading	0.682729	0.79195	5.54e-14
ddA133_Tillering	717.58	Chl_heading	0.642911	0.875642	2.369e-10
dT113_Heading	669.52	Chl_heading	0.692538	0.782941	1.356e-13
dT114_Heading	671.92	Chl_heading	0.664971	0.714358	8.024e-11
dT118_Heading	681.53	Chl_heading	0.883298	-0.727105	6.193e-13
dT119_Heading	683.94	Chl_heading	0.856477	-0.764539	1.776e-14
dT120_Heading	686.34	Chl_heading	0.847719	-0.771853	9.326e-15
dT121_Heading	688.74	Chl_heading	0.815181	-0.761878	6.345e-14
dT122_Heading	691.15	Chl_heading	0.762749	-0.735481	2.315e-12
dT123_Heading	693.55	Chl_heading	0.718146	-0.694922	1.283e-10
dT124_Heading	695.95	Chl_heading	0.678779	-0.643618	7.572e-09
ddT93_Heading	621.46	Chl_heading	0.500658	-0.775246	6.401e-11
ddT_heading	635.88	Chl_heading	0.614633	0.655616	3.494e-09
ddT100_Heading	638.28	Chl_heading	0.651067	0.736415	4.05e-11
ddT101_Heading	640.68	Chl_heading	0.648938	0.788314	7.692e-13
ddT102_Heading	643.09	Chl_heading	0.541064	0.809272	3.613e-12
ddT105_Heading	650.29	Chl_heading	0.737008	-0.585451	5.41e-08
657.5_ddT108_Heading	657.5	Chl_heading	0.681983	0.834661	7.661e-15
ddT109_Heading	659.91	Chl_heading	0.720235	0.743103	5.043e-12
ddT110_Heading	662.31	Chl_heading	0.535198	0.799962	2.078e-11
ddT112_Heading	667.12	Chl_heading	0.592188	-0.754414	1.9e-11
ddA136_Tillering	724.79	Chl_heading	0.543416	0.776466	2.855e-07
ddT113_Heading	669.52	Chl_heading	0.678029	-0.765535	9.965e-13
ddT114_Heading	671.92	Chl_heading	0.699279	-0.797497	9.037e-14
ddT115_Heading	674.32	Chl_heading	0.763529	-0.793104	6.739e-14
ddT116_Heading	676.73	Chl_heading	0.81581	-0.772146	1.149e-14
ddT117_Heading	679.13	Chl_heading	0.80036	-0.7938	2.331e-15
ddT118_Heading	681.53	Chl_heading	0.798592	-0.792792	2.387e-15
ddT119_Heading	683.94	Chl_heading	0.814643	-0.778366	7.938e-15
ddT120_Heading	686.34	Chl_heading	0.768239	-0.753579	4.888e-13
ddT121_Heading	688.74	Chl_heading	0.671175	-0.672636	1.613e-09
ddT125_Heading	698.36	Chl_heading	0.896514	0.79674	0
CPT1_Tillering	CPT1	Chl_heading	0.72351	-0.508136	6.233e-06
ddT126_Heading	700.76	Chl_heading	0.916425	0.865973	0
ddT127_Heading	703.16	Chl_heading	0.82357	0.840125	0
ddT128_Heading	705.56	Chl_heading	0.715429	0.813766	6.495e-15
ddT129_Heading	707.97	Chl_heading	0.655407	0.788534	5.496e-13
ddT130_Heading	710.37	Chl_heading	0.701852	0.749816	1.074e-12
ddT131_Heading	712.77	Chl_heading	0.61202	0.800204	1.371e-13
ddT132_Heading	715.18	Chl_heading	0.604588	0.807789	3.473e-13
ddT133_Heading	717.58	Chl_heading	0.544998	0.795076	1.471e-12
CPT2_Tillering	CPT2	Chl_heading	0.514509	0.721253	2.549e-08
dA118_Heading	681.53	Chl_heading	0.609378	-0.850242	1.483e-08
dA119_Heading	683.94	Chl_heading	0.575874	-0.763222	7.604e-12
CPT3_Tillering	CPT3	Chl_heading	0.669411	-0.519108	5.506e-06
dA121_Heading	688.74	Chl_heading	0.531852	-0.665615	5.659e-09
dA129_Heading	707.97	Chl_heading	0.682115	0.757476	9.503e-12
dA130_Heading	710.37	Chl_heading	0.760942	0.78968	8.549e-14
dA131_Heading	712.77	Chl_heading	0.799823	0.801164	4.441e-15
dA132_Heading	715.18	Chl_heading	0.811041	0.820896	2.22e-16
dA133_Heading	717.58	Chl_heading	0.815713	0.834543	0
dA134_Heading	719.98	Chl_heading	0.814586	0.84232	0
dA135_Heading	722.39	Chl_heading	0.801576	0.84506	0
dA136_Heading	724.79	Chl_heading	0.788076	0.846913	0
dA137_Heading	727.19	Chl_heading	0.794594	0.855542	0
729.6_dA138_Heading	729.6	Chl_heading	0.7553	0.85827	0
732_dA139_Heading	732	Chl_heading	0.755557	0.86001	0
734.4_dA140_Heading	734.4	Chl_heading	0.749324	0.847617	0
736.8_dA141_Heading	736.8	Chl_heading	0.725161	0.837746	0
dA142_Heading	739.21	Chl_heading	0.723429	0.840873	0
dA143_Heading	741.61	Chl_heading	0.740362	0.837048	0
dA144_Heading	744.01	Chl_heading	0.718606	0.812003	5.551e-17
dA145_Heading	746.42	Chl_heading	0.614017	0.778632	7.605e-15
CPA1_Tillering	CPA1	Chl_heading	0.72351	-0.508136	6.233e-06
dA146_Heading	748.82	Chl_heading	0.569043	0.815903	2.776e-16
dA147_Heading	751.22	Chl_heading	0.507015	0.827711	3.331e-16
ddA116_Heading	676.73	Chl_heading	0.522594	-0.74327	3.81e-06
ddA117_Heading	679.13	Chl_heading	0.545244	-0.780628	4.946e-07
CPA2_Tillering	CPA2	Chl_heading	0.514507	0.721259	2.548e-08
ddA118_Heading	681.53	Chl_heading	0.556763	-0.775837	4.911e-09
ddA119_Heading	683.94	Chl_heading	0.625887	-0.716307	2.25e-13
ddA120_Heading	686.34	Chl_heading	0.521491	-0.645377	2.041e-05
ddA123_Heading	693.55	Chl_heading	0.801195	0.870772	1.031e-10
ddA124_Heading	695.95	Chl_heading	0.885355	0.855672	0
ddA125_Heading	698.36	Chl_heading	0.815276	0.864287	0
ddA126_Heading	700.76	Chl_heading	0.66175	0.838824	0
ddA127_Heading	703.16	Chl_heading	0.521304	0.779423	3.086e-13
CPA3_Tillering	CPA3	Chl_heading	0.669419	-0.519094	5.509e-06
734.4_ddA140_Heading	734.4	Chl_heading	0.572898	-0.95246	5.262e-14
736.8_ddA141_Heading	736.8	Chl_heading	0.664145	-0.937724	2.459e-11
ddA142_Heading	739.21	Chl_heading	0.571084	-0.867342	3.168e-06
ddA143_Heading	741.61	Chl_heading	0.538082	-0.932085	1.795e-11
ddA144_Heading	744.01	Chl_heading	0.533058	-0.954516	1.678e-13
ddA145_Heading	746.42	Chl_heading	0.520269	-0.956227	5.372e-12
CPT2_Heading	CPT2	Chl_heading	0.634814	0.825867	0
CPT4_Heading	CPT4	Chl_heading	0.528946	0.798994	5.496e-15
CPT10_Heading	CPT10	Chl_heading	0.79934	-0.700662	4.844e-12
CPT11_Heading	CPT11	Chl_heading	0.519369	-0.787192	8.203e-07
CPT12_Heading	CPT12	Chl_heading	0.697076	0.85912	1.665e-16
CPT19_Heading	CPT19	Chl_heading	0.643443	-0.641163	1.276e-08
CPT20_Heading	CPT20	Chl_heading	0.688459	-0.68613	2.474e-10
CPA2_Heading	CPA2	Chl_heading	0.634811	0.825867	0
T14_Heading	431.61	Chl_heading	0.799428	-0.644233	1.029e-09
CPA4_Heading	CPA4	Chl_heading	0.528946	0.798994	5.496e-15
CPA8_Heading	CPA8	Chl_heading	0.787334	-0.568755	4.033e-07
CPA12_Heading	CPA12	Chl_heading	0.76109	0.847805	3.886e-16
CPA14_Heading	CPA14	Chl_heading	0.693102	0.755702	1.111e-11
T1_Mature	400.38	Chl_heading	0.772353	-0.683327	3.855e-10
T2_Mature	402.78	Chl_heading	0.736953	-0.668224	8.191e-10
T3_Mature	405.18	Chl_heading	0.666336	-0.690736	7.513e-10
T4_Mature	407.58	Chl_heading	0.711646	-0.669725	1.234e-09
T17_Heading	438.82	Chl_heading	0.79807	-0.658287	4.503e-10
T5_Mature	409.99	Chl_heading	0.756906	-0.678311	3.649e-10
T6_Mature	412.39	Chl_heading	0.755658	-0.665997	7.824e-10
T7_Mature	414.79	Chl_heading	0.774373	-0.677008	3.37e-10
417.2_T8_Mature	417.2	Chl_heading	0.771752	-0.678693	3.587e-10
419.6_T9_Mature	419.6	Chl_heading	0.76701	-0.686301	1.543e-10
422_T10_Mature	422	Chl_heading	0.763908	-0.682982	2.156e-10
T11_Mature	424.41	Chl_heading	0.80601	-0.698601	4.458e-11
T12_Mature	426.81	Chl_heading	0.791996	-0.69396	7.199e-11
T13_Mature	429.21	Chl_heading	0.77862	-0.706051	3.181e-11
T14_Mature	431.61	Chl_heading	0.804433	-0.701365	2.701e-11
T18_Heading	441.23	Chl_heading	0.811732	-0.653242	5.672e-10
T15_Mature	434.02	Chl_heading	0.806501	-0.704546	2.465e-11
T16_Mature	436.42	Chl_heading	0.650219	-0.733669	3.26e-10
T17_Mature	438.82	Chl_heading	0.762231	-0.7026	7.271e-11
T18_Mature	441.23	Chl_heading	0.820028	-0.70573	1.368e-11
T19_Mature	443.63	Chl_heading	0.816486	-0.698108	2.718e-11
T20_Mature	446.03	Chl_heading	0.824211	-0.701431	1.728e-11
T21_Mature	448.44	Chl_heading	0.821359	-0.692475	4.484e-11
T22_Mature	450.84	Chl_heading	0.834954	-0.700506	1.891e-11
T23_Mature	453.24	Chl_heading	0.825829	-0.702414	1.68e-11
T24_Mature	455.65	Chl_heading	0.830038	-0.70303	1.566e-11
T19_Heading	443.63	Chl_heading	0.812492	-0.65743	3.994e-10
T25_Mature	458.05	Chl_heading	0.830535	-0.706903	1e-11
T26_Mature	460.45	Chl_heading	0.832652	-0.703413	1.408e-11
T27_Mature	462.85	Chl_heading	0.83968	-0.704334	1.038e-11
T28_Mature	465.26	Chl_heading	0.839498	-0.698611	1.659e-11
T29_Mature	467.66	Chl_heading	0.84217	-0.696866	1.513e-11
T30_Mature	470.06	Chl_heading	0.841145	-0.691835	2.198e-11
T31_Mature	472.47	Chl_heading	0.846642	-0.691828	1.867e-11
T32_Mature	474.87	Chl_heading	0.841525	-0.69349	2.272e-11
T33_Mature	477.27	Chl_heading	0.85078	-0.69186	1.85e-11
T34_Mature	479.68	Chl_heading	0.84892	-0.690156	1.996e-11
T20_Heading	446.03	Chl_heading	0.815655	-0.664911	1.989e-10
T35_Mature	482.08	Chl_heading	0.848127	-0.690577	1.762e-11
T36_Mature	484.48	Chl_heading	0.847615	-0.687824	2.33e-11
T37_Mature	486.89	Chl_heading	0.850994	-0.68485	2.785e-11
T38_Mature	489.29	Chl_heading	0.851924	-0.687644	2.22e-11
T39_Mature	491.69	Chl_heading	0.851733	-0.684377	2.868e-11
T40_Mature	494.09	Chl_heading	0.850787	-0.685314	2.7e-11
496.5_T41_Mature	496.5	Chl_heading	0.848231	-0.687383	2.284e-11
498.9_T42_Mature	498.9	Chl_heading	0.847642	-0.683424	3.097e-11
501.3_T43_Mature	501.3	Chl_heading	0.84978	-0.684633	2.88e-11
T44_Mature	503.71	Chl_heading	0.84788	-0.685066	2.946e-11
T21_Heading	448.44	Chl_heading	0.838251	-0.659054	1.902e-10
T45_Mature	506.11	Chl_heading	0.84491	-0.685562	2.884e-11
T46_Mature	508.51	Chl_heading	0.842658	-0.684283	3.31e-11
T47_Mature	510.92	Chl_heading	0.842073	-0.681875	4.084e-11
T48_Mature	513.32	Chl_heading	0.839209	-0.679781	5.396e-11
T49_Mature	515.72	Chl_heading	0.84673	-0.679372	4.948e-11
T50_Mature	518.13	Chl_heading	0.84468	-0.675627	6.863e-11
T51_Mature	520.53	Chl_heading	0.841144	-0.669609	1.238e-10
T52_Mature	522.93	Chl_heading	0.839407	-0.665059	1.842e-10
T53_Mature	525.33	Chl_heading	0.833538	-0.660318	2.964e-10
T54_Mature	527.74	Chl_heading	0.828906	-0.656704	4.318e-10
T22_Heading	450.84	Chl_heading	0.845307	-0.655342	2.228e-10
T55_Mature	530.14	Chl_heading	0.828238	-0.652248	5.976e-10
T56_Mature	532.54	Chl_heading	0.826687	-0.648097	7.876e-10
T57_Mature	534.95	Chl_heading	0.826025	-0.644947	9.779e-10
T58_Mature	537.35	Chl_heading	0.823982	-0.643106	1.126e-09
T59_Mature	539.75	Chl_heading	0.824746	-0.640111	1.339e-09
T60_Mature	542.16	Chl_heading	0.824784	-0.638529	1.446e-09
T61_Mature	544.56	Chl_heading	0.825014	-0.636972	1.514e-09
T62_Mature	546.96	Chl_heading	0.78989	-0.632334	3.179e-09
T63_Mature	549.37	Chl_heading	0.82174	-0.632473	2.001e-09
T64_Mature	551.77	Chl_heading	0.823505	-0.631608	2.254e-09
T23_Heading	453.24	Chl_heading	0.831233	-0.670921	9.947e-11
T65_Mature	554.17	Chl_heading	0.824989	-0.630447	2.37e-09
T66_Mature	556.57	Chl_heading	0.824643	-0.629367	2.511e-09
T67_Mature	558.98	Chl_heading	0.826295	-0.628464	2.504e-09
T68_Mature	561.38	Chl_heading	0.828228	-0.628453	2.345e-09
T69_Mature	563.78	Chl_heading	0.830162	-0.628188	2.208e-09
T70_Mature	566.19	Chl_heading	0.830991	-0.628986	1.989e-09
T71_Mature	568.59	Chl_heading	0.832761	-0.630306	1.684e-09
T72_Mature	570.99	Chl_heading	0.835264	-0.631266	1.457e-09
573.4_T73_Mature	573.4	Chl_heading	0.837435	-0.632488	1.226e-09
575.8_T74_Mature	575.8	Chl_heading	0.838006	-0.632419	1.166e-09
T24_Heading	455.65	Chl_heading	0.84564	-0.671275	7.918e-11
578.2_T75_Mature	578.2	Chl_heading	0.837597	-0.632683	1.017e-09
T76_Mature	580.61	Chl_heading	0.838946	-0.633757	9.365e-10
T77_Mature	583.01	Chl_heading	0.842196	-0.633494	9.636e-10
T78_Mature	585.41	Chl_heading	0.842185	-0.634336	8.838e-10
T79_Mature	587.81	Chl_heading	0.843772	-0.633717	8.83e-10
T80_Mature	590.22	Chl_heading	0.833694	-0.631464	1.249e-09
T81_Mature	592.62	Chl_heading	0.833871	-0.631355	1.228e-09
T82_Mature	595.02	Chl_heading	0.834335	-0.631201	1.217e-09
T83_Mature	597.43	Chl_heading	0.833887	-0.63042	1.261e-09
T84_Mature	599.83	Chl_heading	0.833432	-0.630613	1.228e-09
T25_Heading	458.05	Chl_heading	0.85324	-0.671258	6.373e-11
T85_Mature	602.23	Chl_heading	0.832656	-0.630178	1.258e-09
T86_Mature	604.64	Chl_heading	0.832511	-0.629475	1.269e-09
T87_Mature	607.04	Chl_heading	0.83183	-0.630215	1.209e-09
T88_Mature	609.44	Chl_heading	0.831487	-0.629236	1.254e-09
T89_Mature	611.85	Chl_heading	0.831264	-0.629271	1.2e-09
T90_Mature	614.25	Chl_heading	0.830367	-0.629492	1.176e-09
T91_Mature	616.65	Chl_heading	0.83016	-0.629362	1.187e-09
T92_Mature	619.05	Chl_heading	0.830452	-0.628914	1.208e-09
T93_Mature	621.46	Chl_heading	0.829754	-0.628956	1.228e-09
T94_Mature	623.86	Chl_heading	0.830073	-0.628614	1.247e-09
T26_Heading	460.45	Chl_heading	0.914613	-0.678723	1.049e-11
T95_Mature	626.26	Chl_heading	0.830623	-0.628028	1.28e-09
T96_Mature	628.67	Chl_heading	0.829919	-0.627344	1.344e-09
T97_Mature	631.07	Chl_heading	0.829483	-0.627568	1.362e-09
T98_Mature	633.47	Chl_heading	0.829442	-0.628095	1.339e-09
T99_Mature	635.88	Chl_heading	0.829887	-0.627656	1.369e-09
T100_Mature	638.28	Chl_heading	0.829856	-0.627936	1.336e-09
T101_Mature	640.68	Chl_heading	0.830345	-0.62822	1.326e-09
T102_Mature	643.09	Chl_heading	0.831139	-0.627571	1.352e-09
T103_Mature	645.49	Chl_heading	0.831478	-0.627482	1.337e-09
T104_Mature	647.89	Chl_heading	0.83125	-0.626191	1.467e-09
T27_Heading	462.85	Chl_heading	0.867375	-0.67945	2.82e-11
T105_Mature	650.29	Chl_heading	0.83169	-0.624994	1.574e-09
652.7_T106_Mature	652.7	Chl_heading	0.831549	-0.62364	1.702e-09
655.1_T107_Mature	655.1	Chl_heading	0.83186	-0.621811	1.904e-09
657.5_T108_Mature	657.5	Chl_heading	0.831033	-0.620359	2.138e-09
T109_Mature	659.91	Chl_heading	0.831294	-0.617941	2.513e-09
T110_Mature	662.31	Chl_heading	0.831467	-0.614748	3.034e-09
T111_Mature	664.71	Chl_heading	0.821434	-0.616708	3.021e-09
T112_Mature	667.12	Chl_heading	0.822428	-0.611679	4.175e-09
T113_Mature	669.52	Chl_heading	0.82272	-0.60763	5.415e-09
T114_Mature	671.92	Chl_heading	0.823453	-0.604284	6.655e-09
T28_Heading	465.26	Chl_heading	0.866124	-0.681865	2.276e-11
T115_Mature	674.32	Chl_heading	0.823749	-0.60208	7.763e-09
T116_Mature	676.73	Chl_heading	0.823875	-0.60026	8.709e-09
T117_Mature	679.13	Chl_heading	0.824124	-0.600132	8.845e-09
T118_Mature	681.53	Chl_heading	0.823983	-0.601755	7.938e-09
T119_Mature	683.94	Chl_heading	0.822401	-0.606918	5.914e-09
T120_Mature	686.34	Chl_heading	0.82049	-0.615482	3.54e-09
T121_Mature	688.74	Chl_heading	0.828174	-0.618936	2.596e-09
T122_Mature	691.15	Chl_heading	0.825307	-0.627886	1.469e-09
T123_Mature	693.55	Chl_heading	0.822382	-0.632687	1.099e-09
T124_Mature	695.95	Chl_heading	0.819376	-0.634011	1.047e-09
T29_Heading	467.66	Chl_heading	0.92998	-0.686551	4.285e-12
T125_Mature	698.36	Chl_heading	0.815554	-0.631509	1.323e-09
T126_Mature	700.76	Chl_heading	0.811404	-0.626905	1.943e-09
T127_Mature	703.16	Chl_heading	0.817031	-0.623393	2.224e-09
T128_Mature	705.56	Chl_heading	0.811925	-0.617006	3.776e-09
T129_Mature	707.97	Chl_heading	0.806794	-0.611629	5.902e-09
T130_Mature	710.37	Chl_heading	0.801163	-0.605909	9.538e-09
T131_Mature	712.77	Chl_heading	0.795993	-0.600989	1.436e-08
T30_Heading	470.06	Chl_heading	0.871775	-0.688971	1.262e-11
dT1_Mature	400.38	Chl_heading	0.736953	-0.668224	8.191e-10
dT44_Mature	503.71	Chl_heading	0.60083	-0.644968	5.614e-08
dT118_Mature	681.53	Chl_heading	0.739022	-0.734219	3.434e-12
dT119_Mature	683.94	Chl_heading	0.738865	-0.751918	2.127e-12
dT120_Mature	686.34	Chl_heading	0.712863	-0.738858	1.513e-11
T31_Heading	472.47	Chl_heading	0.878174	-0.689433	1.069e-11
dT121_Mature	688.74	Chl_heading	0.684545	-0.704612	3.103e-10
dT159_Mature	780.06	Chl_heading	0.660094	-0.760019	4.587e-11
dT165_Mature	794.48	Chl_heading	0.680204	-0.732563	8.717e-10
dT166_Mature	796.88	Chl_heading	0.631712	-0.770909	4.941e-11
dT167_Mature	799.28	Chl_heading	0.53527	-0.737159	2.381e-10
dT210_Mature	902.62	Chl_heading	0.507456	-0.78855	6.385e-09
ddT2_Mature	402.78	Chl_heading	0.730577	0.668545	8.338e-10
ddT110_Mature	662.31	Chl_heading	0.617683	0.796177	3.667e-13
T32_Heading	474.87	Chl_heading	0.880732	-0.685671	1.317e-11
ddT113_Mature	669.52	Chl_heading	0.610375	-0.760408	2.478e-10
ddT114_Mature	671.92	Chl_heading	0.676541	-0.676477	7.089e-09
ddT115_Mature	674.32	Chl_heading	0.649615	-0.67661	5.168e-09
ddT116_Mature	676.73	Chl_heading	0.701087	-0.771936	2.563e-12
ddT117_Mature	679.13	Chl_heading	0.6999	-0.764032	3.517e-12
ddT118_Mature	681.53	Chl_heading	0.673628	-0.75581	1.464e-11
ddT119_Mature	683.94	Chl_heading	0.65289	-0.726882	2.37e-10
ddT124_Mature	695.95	Chl_heading	0.506873	0.844516	1.44e-13
ddT125_Mature	698.36	Chl_heading	0.599354	0.862446	2.22e-16
ddT126_Mature	700.76	Chl_heading	0.629229	0.750836	9.494e-12
T33_Heading	477.27	Chl_heading	0.940378	-0.695129	1.355e-12
T34_Heading	479.68	Chl_heading	0.949871	-0.698242	9.197e-13
ddA123_Mature	693.55	Chl_heading	0.512449	0.868195	2.576e-14
ddA124_Mature	695.95	Chl_heading	0.522909	0.874246	1.61e-15
T35_Heading	482.08	Chl_heading	0.951987	-0.698748	9.198e-13
CPT8_Mature	CPT8	Chl_heading	0.822994	-0.602412	7.588e-09
CPT10_Mature	CPT10	Chl_heading	0.808431	-0.6134	7.467e-09
CPT11_Mature	CPT11	Chl_heading	0.524007	-0.736177	3.037e-05
T36_Heading	484.48	Chl_heading	0.956371	-0.698676	7.198e-13
T37_Heading	486.89	Chl_heading	0.908903	-0.694022	3.632e-12
T38_Heading	489.29	Chl_heading	0.907673	-0.694433	3.457e-12
ddT126_Tillering	700.76	Chl_heading	0.624135	0.914382	4.151e-12
ddT127_Tillering	703.16	Chl_heading	0.506058	1	7.088e-13
ddT131_Tillering	712.77	Chl_heading	0.502745	0.982368	1.034e-11
ddT132_Tillering	715.18	Chl_heading	0.50325	1	5.551e-17
ddT133_Tillering	717.58	Chl_heading	0.556393	0.875626	3.976e-12
T39_Heading	491.69	Chl_heading	0.910255	-0.698131	2.331e-12
T40_Heading	494.09	Chl_heading	0.910574	-0.700451	1.895e-12
498.9_T42_Heading	498.9	Chl_heading	0.914825	-0.707573	8.699e-13
501.3_T43_Heading	501.3	Chl_heading	0.908512	-0.707799	8.87e-13
T44_Heading	503.71	Chl_heading	0.906162	-0.713958	4.987e-13
T45_Heading	506.11	Chl_heading	0.903464	-0.719482	3.592e-13
T46_Heading	508.51	Chl_heading	0.896078	-0.721507	3.252e-13
T47_Heading	510.92	Chl_heading	0.889219	-0.724698	2.724e-13
T48_Heading	513.32	Chl_heading	0.878842	-0.723944	3.453e-13
T49_Heading	515.72	Chl_heading	0.870281	-0.722953	4.272e-13
T50_Heading	518.13	Chl_heading	0.855793	-0.722493	5.964e-13
T51_Heading	520.53	Chl_heading	0.841774	-0.722294	8.131e-13
T52_Heading	522.93	Chl_heading	0.83192	-0.719262	1.268e-12
T54_Heading	527.74	Chl_heading	0.817037	-0.712777	2.611e-12
T55_Heading	530.14	Chl_heading	0.808272	-0.710645	3.803e-12
dA137_Tillering	727.19	Chl_heading	0.65641	0.801243	1.174e-10
T56_Heading	532.54	Chl_heading	0.805301	-0.709745	4.436e-12
T57_Heading	534.95	Chl_heading	0.801467	-0.707654	5.587e-12
T58_Heading	537.35	Chl_heading	0.800795	-0.707017	6.134e-12
T59_Heading	539.75	Chl_heading	0.800881	-0.706483	6.305e-12
T60_Heading	542.16	Chl_heading	0.800799	-0.705164	6.679e-12
T61_Heading	544.56	Chl_heading	0.801449	-0.704255	6.454e-12
T62_Heading	546.96	Chl_heading	0.773808	-0.707731	5.247e-12
T63_Heading	549.37	Chl_heading	0.798715	-0.704883	6.023e-12
T64_Heading	551.77	Chl_heading	0.801877	-0.702801	7.471e-12
729.6_dA138_Tillering	729.6	Chl_heading	0.683805	0.7648	2.978e-10
T66_Heading	556.57	Chl_heading	0.807118	-0.703439	6.02e-12
T67_Heading	558.98	Chl_heading	0.811117	-0.706901	4.361e-12
T69_Heading	563.78	Chl_heading	0.820721	-0.712177	2.398e-12
T70_Heading	566.19	Chl_heading	0.827368	-0.715976	1.572e-12
T71_Heading	568.59	Chl_heading	0.835403	-0.719074	1.041e-12
T72_Heading	570.99	Chl_heading	0.843565	-0.722314	6.991e-13
573.4_T73_Heading	573.4	Chl_heading	0.853306	-0.725063	4.506e-13
575.8_T74_Heading	575.8	Chl_heading	0.862183	-0.726334	3.364e-13
578.2_T75_Heading	578.2	Chl_heading	0.8665	-0.727547	2.543e-13
ddA124_Mature	695.95	Chl_ripening	0.559665	0.548523	4.247e-05
ddT124_Mature	695.95	Chl_ripening	0.542772	0.535088	6.234e-06
ddA123_Mature	693.55	Chl_ripening	0.559065	0.510188	0.0002455
dA110_Tillering	662.31	Chl_tillering	0.50809	0.774108	1.839e-07
dA119_Tillering	683.94	Chl_tillering	0.794226	-0.687396	1.022e-10
dA121_Tillering	688.74	Chl_tillering	0.543735	-0.770765	2.05e-11
734.4_dA140_Tillering	734.4	Chl_tillering	0.711952	0.687503	3.273e-08
736.8_dA141_Tillering	736.8	Chl_tillering	0.737449	0.6766	3.579e-08
dA142_Tillering	739.21	Chl_tillering	0.773105	0.6731	3.633e-08
dA143_Tillering	741.61	Chl_tillering	0.771348	0.696373	1.127e-08
dA144_Tillering	744.01	Chl_tillering	0.784766	0.690355	5.153e-09
dA145_Tillering	746.42	Chl_tillering	0.819088	0.68676	7.536e-09
dA146_Tillering	748.82	Chl_tillering	0.83148	0.708464	1.16e-09
ddA118_Tillering	681.53	Chl_tillering	0.594204	-0.824329	2.935e-07
ddA121_Tillering	688.74	Chl_tillering	0.545475	-0.854276	3.747e-14
ddA126_Tillering	700.76	Chl_tillering	0.812059	0.75571	1.046e-10
ddA127_Tillering	703.16	Chl_tillering	0.75528	0.882308	0
ddA128_Tillering	705.56	Chl_tillering	0.56312	0.908103	0
ddA129_Tillering	707.97	Chl_tillering	0.528009	0.881997	2.814e-14
ddA130_Tillering	710.37	Chl_tillering	0.637704	0.844917	4.394e-11
ddA131_Tillering	712.77	Chl_tillering	0.636244	0.875656	2.372e-11
ddA132_Tillering	715.18	Chl_tillering	0.620253	0.858835	2.684e-10
ddA133_Tillering	717.58	Chl_tillering	0.674706	0.798349	4.295e-12
ddA135_Tillering	722.39	Chl_tillering	0.513887	0.845645	8.894e-11
ddA136_Tillering	724.79	Chl_tillering	0.607792	0.864632	1.071e-10
CPT1_Tillering	CPT1	Chl_tillering	0.735664	-0.588699	9.834e-07
CPT2_Tillering	CPT2	Chl_tillering	0.575355	0.759665	2.77e-10
CPT3_Tillering	CPT3	Chl_tillering	0.681891	-0.546958	7.342e-06
CPA1_Tillering	CPA1	Chl_tillering	0.735663	-0.588698	9.834e-07
CPA2_Tillering	CPA2	Chl_tillering	0.575352	0.759669	2.769e-10
CPA3_Tillering	CPA3	Chl_tillering	0.681897	-0.546963	7.341e-06
ddT126_Heading	700.76	Chl_tillering	0.910203	0.718211	1.834e-10
ddT127_Heading	703.16	Chl_tillering	0.828781	0.713793	1.529e-09
ddA124_Heading	695.95	Chl_tillering	0.872613	0.720147	8.389e-11
ddA125_Heading	698.36	Chl_tillering	0.784688	0.7149	2.476e-10
ddA126_Heading	700.76	Chl_tillering	0.699372	0.674126	6.299e-06
CPT2_Heading	CPT2	Chl_tillering	0.636113	0.704346	6.653e-09
CPT4_Heading	CPT4	Chl_tillering	0.540963	0.700447	2.605e-08
CPA2_Heading	CPA2	Chl_tillering	0.63611	0.704346	6.653e-09
CPA4_Heading	CPA4	Chl_tillering	0.540963	0.700448	2.604e-08
A_Tillering	693.55	Chl_tillering	0.510615	-0.564513	1.397e-05
dT_Tillering	681.54	Chl_tillering	0.636929	-0.714738	8.984e-09
dT_Tillering	683.94	Chl_tillering	0.574724	-0.719546	6.062e-09
dT120_Tillering	686.34	Chl_tillering	0.524565	-0.776626	2.095e-10
ddT117_Tillering	679.13	Chl_tillering	0.575456	-0.680896	2.951e-07
ddT126_Tillering	700.76	Chl_tillering	0.712097	0.725551	1.551e-09
ddT127_Tillering	703.16	Chl_tillering	0.622966	0.829623	1.704e-14
ddT128_Tillering	705.56	Chl_tillering	0.511443	0.854781	1.003e-13
ddT129_Tillering	707.97	Chl_tillering	0.529473	0.832162	1.091e-12
ddT130_Tillering	710.37	Chl_tillering	0.565919	0.836947	5.819e-12
ddT131_Tillering	712.77	Chl_tillering	0.635898	0.810356	6.378e-11
ddT132_Tillering	715.18	Chl_tillering	0.58861	0.814615	1.623e-11
ddT133_Tillering	717.58	Chl_tillering	0.606094	0.758862	1.923e-11
dT66_Heading	556.57	DPW	0.53532	-0.656035	0.0002946
dT67_Heading	558.98	DPW	0.580851	-0.772552	4.783e-06
dT72_Heading	570.99	DPW	0.50826	-0.639801	0.0001137
dT_heading	573.4	DPW	0.5249	-0.605882	0.0003348
dT76_Heading	580.61	DPW	0.51619	-0.560623	0.001722
dT_heading	585.42	DPW	0.509806	-0.604973	0.0006701
dT79_Heading	587.81	DPW	0.514398	-0.623368	0.0006275
dT80_Heading	590.22	DPW	0.539924	-0.662886	0.000117
dT81_Heading	592.62	DPW	0.548693	-0.697884	4.096e-05
dT82_Heading	595.02	DPW	0.535482	-0.728541	5.133e-05
dT83_Heading	597.43	DPW	0.51502	-0.778895	1.097e-05
dT84_Heading	599.83	DPW	0.536911	-0.746043	1.712e-05
dT99_Heading	635.88	DPW	0.619332	-0.524012	0.001617
dT127_Heading	703.16	DPW	0.633168	0.522096	0.0007677
dT128_Heading	705.56	DPW	0.62825	0.559369	0.0003019
dT129_Heading	707.97	DPW	0.635	0.583996	0.0001304
dT130_Heading	710.37	DPW	0.634188	0.600233	7.689e-05
dT131_Heading	712.77	DPW	0.624204	0.62444	4.639e-05
dT132_Heading	715.18	DPW	0.62195	0.642541	2.52e-05
dT133_Heading	717.58	DPW	0.616241	0.648056	1.942e-05
dT134_Heading	719.98	DPW	0.615522	0.659409	1.463e-05
dT135_Heading	722.39	DPW	0.612092	0.689546	5.42e-06
dT136_Heading	724.79	DPW	0.597026	0.699573	5.13e-06
dT137_Heading	727.19	DPW	0.583422	0.712231	5.154e-06
729.6_dT138_Heading	729.6	DPW	0.565278	0.747595	2.111e-06
732_dT139_Heading	732	DPW	0.55838	0.783786	8.798e-07
734.4_dT140_Heading	734.4	DPW	0.56034	0.805109	6.266e-07
736.8_dT141_Heading	736.8	DPW	0.538561	0.813325	6.016e-07
dT142_Heading	739.21	DPW	0.513192	0.848311	2.147e-07
dT143_Heading	741.61	DPW	0.552441	0.84648	2.823e-07
dT144_Heading	744.01	DPW	0.535087	0.834607	9.166e-07
dT231_Heading	953.08	DPW	0.589103	-0.625169	0.0001139
dT232_Heading	955.48	DPW	0.568112	-0.623981	0.000165
dT235_Heading	962.69	DPW	0.512696	-0.614918	0.0004866
ddT123_Heading	693.55	DPW	0.567783	0.625004	0.0001129
ddT124_Heading	695.95	DPW	0.747742	0.66577	2.93e-06
ddT136_Heading	724.79	DPW	0.700266	-0.585897	0.0001549
736.8_ddT141_Heading	736.8	DPW	0.542732	-0.69654	0.0001023
ddT144_Heading	744.01	DPW	0.509164	-0.910249	7.926e-08
CPT14_Heading	CPT14	DPW	0.622348	0.583419	0.0001431
CPT17_Heading	CPT17	DPW	0.560099	-0.598848	0.0004804
dT58_Mature	537.35	DPW	0.690284	0.582997	0.0001231
dT125_Mature	698.36	DPW	0.512802	0.564056	0.0006651
ddT121_Mature	688.74	DPW	0.548158	0.548906	0.00085
T143_Heading	741.61	FPW	0.733033	0.539805	0.0001162
T233_Heading	957.89	FPW	0.750044	0.533743	0.0001331
T234_Heading	960.29	FPW	0.751969	0.533384	0.0001319
T235_Heading	962.69	FPW	0.752599	0.533193	0.0001333
965.1_T236_Heading	965.1	FPW	0.751955	0.5322	0.0001371
967.5_T237_Heading	967.5	FPW	0.75354	0.53133	0.0001417
969.9_T238_Heading	969.9	FPW	0.754206	0.53182	0.0001394
T239_Heading	972.31	FPW	0.75437	0.530116	0.0001464
T240_Heading	974.71	FPW	0.753534	0.530411	0.0001453
T241_Heading	977.11	FPW	0.753546	0.530746	0.0001448
T242_Heading	979.51	FPW	0.754674	0.530172	0.0001466
T144_Heading	744.01	FPW	0.730208	0.542575	0.0001084
T243_Heading	981.92	FPW	0.754478	0.529489	0.0001509
T244_Heading	984.32	FPW	0.755405	0.528922	0.0001521
T245_Heading	986.72	FPW	0.75551	0.528616	0.0001532
T246_Heading	989.13	FPW	0.755612	0.528179	0.0001565
T247_Heading	991.53	FPW	0.755611	0.527349	0.0001603
T248_Heading	993.93	FPW	0.755275	0.527275	0.0001614
T249_Heading	996.34	FPW	0.754109	0.525444	0.0001728
T250_Heading	998.74	FPW	0.752261	0.524472	0.0001772
T145_Heading	746.42	FPW	0.72772	0.543968	0.0001052
dT67_Heading	558.98	FPW	0.584962	-0.667986	2.098e-05
T146_Heading	748.82	FPW	0.725489	0.544669	0.0001041
dT72_Heading	570.99	FPW	0.508432	-0.634903	5.846e-05
dT_heading	573.4	FPW	0.525573	-0.598088	0.0001853
dT76_Heading	580.61	FPW	0.517881	-0.573228	0.0008243
dT_heading	585.42	FPW	0.509751	-0.578595	0.0005688
dT79_Heading	587.81	FPW	0.517972	-0.565952	0.001037
dT80_Heading	590.22	FPW	0.540202	-0.613143	0.0002035
dT81_Heading	592.62	FPW	0.547437	-0.645359	7.222e-05
dT82_Heading	595.02	FPW	0.536296	-0.631462	0.0002271
dT84_Heading	599.83	FPW	0.544234	-0.609592	0.0003268
T147_Heading	751.22	FPW	0.724648	0.54618	9.948e-05
dT99_Heading	635.88	FPW	0.607055	-0.554553	0.0005275
dT100_Heading	638.28	FPW	0.570031	-0.505166	0.001728
dT125_Heading	698.36	FPW	0.663924	0.503045	0.0006046
dT126_Heading	700.76	FPW	0.643614	0.534709	0.0002784
dT127_Heading	703.16	FPW	0.628121	0.559826	0.0001473
dT128_Heading	705.56	FPW	0.622947	0.591766	5.673e-05
dT129_Heading	707.97	FPW	0.628953	0.611433	2.487e-05
dT130_Heading	710.37	FPW	0.626746	0.623729	1.568e-05
dT131_Heading	712.77	FPW	0.615775	0.650807	7.911e-06
dT132_Heading	715.18	FPW	0.612425	0.674168	3.463e-06
T148_Heading	753.63	FPW	0.723342	0.546443	9.918e-05
dT133_Heading	717.58	FPW	0.605201	0.685263	2.266e-06
dT134_Heading	719.98	FPW	0.605381	0.687949	2.191e-06
dT135_Heading	722.39	FPW	0.603985	0.703192	1.25e-06
dT136_Heading	724.79	FPW	0.589361	0.710653	1.333e-06
dT137_Heading	727.19	FPW	0.576236	0.720873	1.379e-06
729.6_dT138_Heading	729.6	FPW	0.560449	0.738957	9.04e-07
732_dT139_Heading	732	FPW	0.556313	0.750016	9.019e-07
734.4_dT140_Heading	734.4	FPW	0.559438	0.757021	1.116e-06
736.8_dT141_Heading	736.8	FPW	0.537863	0.756973	1.495e-06
dT142_Heading	739.21	FPW	0.511772	0.802204	4.326e-07
T149_Heading	756.03	FPW	0.722439	0.546416	9.984e-05
dT143_Heading	741.61	FPW	0.551421	0.793898	7.345e-07
dT144_Heading	744.01	FPW	0.534282	0.762383	4.662e-06
T150_Heading	758.43	FPW	0.722122	0.546933	9.796e-05
dT231_Heading	953.08	FPW	0.591176	-0.655027	2.704e-05
dT232_Heading	955.48	FPW	0.567272	-0.657511	3.025e-05
dT235_Heading	962.69	FPW	0.512704	-0.614717	0.0002477
dT250_Heading	998.74	FPW	0.754113	-0.525447	0.0001728
T151_Heading	760.84	FPW	0.721431	0.547362	9.552e-05
ddT122_Heading	691.15	FPW	0.615564	0.528726	0.0003364
ddT123_Heading	693.55	FPW	0.562513	0.622742	4.57e-05
ddT124_Heading	695.95	FPW	0.731874	0.622651	1.606e-05
ddT136_Heading	724.79	FPW	0.698474	-0.582868	6.39e-05
ddT137_Heading	727.19	FPW	0.500504	-0.561008	0.0005064
736.8_ddT141_Heading	736.8	FPW	0.541909	-0.642024	0.0001213
T152_Heading	763.24	FPW	0.720501	0.546363	9.823e-05
ddT144_Heading	744.01	FPW	0.504817	-0.858008	7.241e-07
ddT249_Heading	996.34	FPW	0.752467	-0.523472	0.0001869
CPT13_Heading	CPT13	FPW	0.667114	0.518039	0.0003951
CPT14_Heading	CPT14	FPW	0.617161	0.616285	2.526e-05
CPT17_Heading	CPT17	FPW	0.558189	-0.592479	0.0002743
T153_Heading	765.64	FPW	0.72126	0.546681	9.636e-05
T136_Mature	724.79	FPW	0.771095	0.501336	0.0001164
T137_Mature	727.19	FPW	0.76679	0.505053	0.0001105
729.6_T138_Mature	729.6	FPW	0.762628	0.508221	0.0001061
732_T139_Mature	732	FPW	0.753192	0.509972	0.0001541
734.4_T140_Mature	734.4	FPW	0.75022	0.511639	0.0001524
736.8_T141_Mature	736.8	FPW	0.747259	0.51332	0.0001508
T142_Mature	739.21	FPW	0.744943	0.515371	0.0001464
T154_Heading	768.04	FPW	0.723308	0.547335	9.372e-05
T143_Mature	741.61	FPW	0.743018	0.51474	0.0001527
T144_Mature	744.01	FPW	0.741511	0.514594	0.0001561
T145_Mature	746.42	FPW	0.740454	0.514614	0.0001592
T146_Mature	748.82	FPW	0.739937	0.513618	0.0001661
T147_Mature	751.22	FPW	0.739258	0.513275	0.0001694
T148_Mature	753.63	FPW	0.738933	0.511863	0.0001772
T149_Mature	756.03	FPW	0.738428	0.511534	0.0001808
T150_Mature	758.43	FPW	0.73777	0.510809	0.0001852
T151_Mature	760.84	FPW	0.736919	0.512455	0.0001776
T152_Mature	763.24	FPW	0.736023	0.513405	0.0001749
T155_Heading	770.45	FPW	0.725142	0.547824	9.115e-05
T153_Mature	765.64	FPW	0.73722	0.512258	0.0001788
T154_Mature	768.04	FPW	0.73756	0.511028	0.0001842
T155_Mature	770.45	FPW	0.738324	0.510027	0.0001879
T156_Mature	772.85	FPW	0.738161	0.509645	0.0001893
T157_Mature	775.25	FPW	0.738023	0.509865	0.0001878
T158_Mature	777.66	FPW	0.738533	0.51	0.0001861
T159_Mature	780.06	FPW	0.738567	0.509671	0.0001871
T160_Mature	782.46	FPW	0.738766	0.509701	0.000186
T161_Mature	784.87	FPW	0.738509	0.509138	0.0001882
T162_Mature	787.27	FPW	0.739007	0.508957	0.0001875
T156_Heading	772.85	FPW	0.725409	0.548274	8.973e-05
T163_Mature	789.67	FPW	0.739321	0.50961	0.0001837
T164_Mature	792.08	FPW	0.740069	0.508805	0.0001864
T165_Mature	794.48	FPW	0.740691	0.507821	0.0001902
T166_Mature	796.88	FPW	0.740938	0.507203	0.000192
T167_Mature	799.28	FPW	0.741786	0.506312	0.0001955
T168_Mature	801.69	FPW	0.742221	0.504611	0.0002033
T169_Mature	804.09	FPW	0.743306	0.504502	0.0002023
T170_Mature	806.49	FPW	0.743651	0.503315	0.0002082
808.9_T171_Mature	808.9	FPW	0.744938	0.502903	0.0002088
811.3_T172_Mature	811.3	FPW	0.74523	0.50083	0.0002193
T157_Heading	775.25	FPW	0.726208	0.548327	8.928e-05
813.7_T173_Mature	813.7	FPW	0.745387	0.500235	0.0002224
T174_Mature	816.11	FPW	0.745347	0.500445	0.0002214
T158_Heading	777.66	FPW	0.72735	0.549398	8.547e-05
T159_Heading	780.06	FPW	0.727616	0.549205	8.616e-05
T160_Heading	782.46	FPW	0.727707	0.549479	8.533e-05
T161_Heading	784.87	FPW	0.72856	0.549889	8.406e-05
T162_Heading	787.27	FPW	0.728217	0.549969	8.414e-05
T163_Heading	789.67	FPW	0.72891	0.549846	8.388e-05
T164_Heading	792.08	FPW	0.728909	0.54929	8.571e-05
dT48_Mature	513.32	FPW	0.58632	0.598156	0.0001063
dT50_Mature	518.13	FPW	0.532158	0.645932	0.0001008
T165_Heading	794.48	FPW	0.729167	0.549266	8.615e-05
dT51_Mature	520.53	FPW	0.541586	0.654958	5.661e-05
dT54_Mature	527.74	FPW	0.529031	0.788419	1.855e-06
dT55_Mature	530.14	FPW	0.580744	0.548989	0.001053
dT56_Mature	532.54	FPW	0.624623	0.536717	0.001019
dT57_Mature	534.95	FPW	0.607608	0.633512	6.189e-05
dT58_Mature	537.35	FPW	0.68888	0.610103	3.392e-05
dT59_Mature	539.75	FPW	0.685039	0.595252	4.02e-05
dT124_Mature	695.95	FPW	0.565714	0.540944	0.000551
T166_Heading	796.88	FPW	0.72901	0.548913	8.8e-05
dT125_Mature	698.36	FPW	0.512637	0.607445	0.000187
T167_Heading	799.28	FPW	0.728754	0.54844	8.999e-05
T168_Heading	801.69	FPW	0.729147	0.548189	9.058e-05
ddT121_Mature	688.74	FPW	0.548441	0.578587	0.0003436
T169_Heading	804.09	FPW	0.728593	0.547216	9.427e-05
CPT13_Mature	CPT13	FPW	0.566398	0.539646	0.0005842
CPT19_Mature	CPT19	FPW	0.549108	0.638517	7.616e-05
CPT20_Mature	CPT20	FPW	0.657596	0.598858	8.563e-05
T170_Heading	806.49	FPW	0.729368	0.546756	9.567e-05
808.9_T171_Heading	808.9	FPW	0.728781	0.54638	9.785e-05
811.3_T172_Heading	811.3	FPW	0.728248	0.54473	0.0001028
T137_Heading	727.19	FPW	0.764656	0.510205	0.0002486
813.7_T173_Heading	813.7	FPW	0.728077	0.543917	0.0001052
T174_Heading	816.11	FPW	0.728251	0.543431	0.0001067
T175_Heading	818.51	FPW	0.728495	0.54251	0.0001097
T176_Heading	820.91	FPW	0.729187	0.542485	0.0001096
T177_Heading	823.32	FPW	0.729794	0.5421	0.0001102
T178_Heading	825.72	FPW	0.729912	0.541315	0.0001127
T179_Heading	828.12	FPW	0.730709	0.541286	0.0001118
T180_Heading	830.52	FPW	0.7316	0.541582	0.0001102
T181_Heading	832.93	FPW	0.732291	0.541203	0.0001106
T182_Heading	835.33	FPW	0.733323	0.540979	0.0001107
729.6_T138_Heading	729.6	FPW	0.757319	0.516978	0.0002083
T183_Heading	837.73	FPW	0.733969	0.541434	0.0001085
T184_Heading	840.14	FPW	0.735235	0.541465	0.0001073
T185_Heading	842.54	FPW	0.735283	0.540643	0.0001093
T186_Heading	844.94	FPW	0.735948	0.540935	0.0001079
T187_Heading	847.35	FPW	0.736813	0.541448	0.0001062
T188_Heading	849.75	FPW	0.73761	0.542194	0.0001034
T189_Heading	852.15	FPW	0.737381	0.541984	0.0001041
T190_Heading	854.56	FPW	0.737318	0.541489	0.000106
T191_Heading	856.96	FPW	0.738029	0.541748	0.0001048
T192_Heading	859.36	FPW	0.738507	0.541833	0.0001046
732_T139_Heading	732	FPW	0.751259	0.523177	0.0001767
T193_Heading	861.76	FPW	0.738648	0.541878	0.0001045
T194_Heading	864.17	FPW	0.738444	0.541244	0.0001072
T195_Heading	866.57	FPW	0.73894	0.541002	0.0001076
T196_Heading	868.97	FPW	0.738716	0.539955	0.0001115
T197_Heading	871.38	FPW	0.739056	0.540295	0.0001107
T198_Heading	873.78	FPW	0.739213	0.54001	0.0001123
T199_Heading	876.18	FPW	0.738989	0.539501	0.0001144
T200_Heading	878.59	FPW	0.739574	0.539444	0.0001144
T201_Heading	880.99	FPW	0.739707	0.539345	0.0001149
T202_Heading	883.39	FPW	0.73986	0.538867	0.0001171
734.4_T140_Heading	734.4	FPW	0.745735	0.528722	0.0001531
885.8_T203_Heading	885.8	FPW	0.740096	0.538931	0.0001167
888.2_T204_Heading	888.2	FPW	0.740284	0.53855	0.0001183
890.6_T205_Heading	890.6	FPW	0.739967	0.537671	0.0001215
893_T206_Heading	893	FPW	0.740105	0.536899	0.0001242
T207_Heading	895.41	FPW	0.739345	0.535955	0.0001282
T208_Heading	897.81	FPW	0.739931	0.536781	0.0001248
T209_Heading	900.21	FPW	0.739698	0.535927	0.0001285
T210_Heading	902.62	FPW	0.740428	0.536255	0.0001267
T211_Heading	905.02	FPW	0.741046	0.536031	0.0001273
T212_Heading	907.42	FPW	0.741546	0.535453	0.0001296
736.8_T141_Heading	736.8	FPW	0.741071	0.532567	0.0001388
T213_Heading	909.83	FPW	0.741305	0.536055	0.000127
T214_Heading	912.23	FPW	0.741553	0.535952	0.0001274
T215_Heading	914.63	FPW	0.741401	0.535071	0.0001312
T216_Heading	917.04	FPW	0.742711	0.535974	0.0001263
T217_Heading	919.44	FPW	0.742852	0.535735	0.000127
T218_Heading	921.84	FPW	0.743463	0.535106	0.0001286
T219_Heading	924.24	FPW	0.74393	0.535706	0.0001265
T220_Heading	926.65	FPW	0.743358	0.535394	0.0001287
T221_Heading	929.05	FPW	0.744275	0.535791	0.0001262
T222_Heading	931.45	FPW	0.743599	0.53647	0.0001246
T142_Heading	739.21	FPW	0.736331	0.536406	0.0001261
T223_Heading	933.86	FPW	0.743389	0.537153	0.0001221
T224_Heading	936.26	FPW	0.743997	0.538677	0.0001162
T225_Heading	938.66	FPW	0.745332	0.538189	0.000117
T226_Heading	941.07	FPW	0.745599	0.537109	0.0001214
T227_Heading	943.47	FPW	0.746651	0.536887	0.000122
T228_Heading	945.87	FPW	0.747373	0.536197	0.0001228
T229_Heading	948.27	FPW	0.747224	0.535266	0.000126
T230_Heading	950.68	FPW	0.748361	0.535926	0.0001243
T231_Heading	953.08	FPW	0.748846	0.535388	0.000127
T232_Heading	955.48	FPW	0.749054	0.53411	0.0001315
