# Supplementary material for: An integrated hyperspectral imaging and genome-wide association analysis platform provides spectral and genetic insights into the natural variation in rice
Source: Sci Rep. 2017 Jun 30;7:4401. doi: 10.1038/s41598-017-04668-8 (PMC5493659; doi:10.1038/s41598-017-04668-8)
Supplement: Supplementary file 3 — Supplementary Table 11 [file 41598_2017_4668_MOESM3_ESM.xls]

## Sheet: Sheet1
Supplementary Table 11 The detailed information of GWAS results
Wavelength	Traita	Stage	Pop	Chromosome	SNP	Loci	Position (MSU 6.0)	P value	S0001b
400.38	ddA1	Tillering	whole	1	100001974	1	1974	4.83e-07	112
402.783	dA2	Tillering	whole	1	100001974	1	1974	4.84e-07	112
484.487	ddT36	Heading	whole	1	100027806	1	27806	5.44e-07	49
796.887	dT166	Heading	indica	1	100042649	1	42649	1.05e-06	423
825.723	dT178	Mature	indica	1	100043434	1	43434	7.43e-07	14
842.545	dT185	Mature	indica	1	100043434	1	43434	4.27e-07	43
842.545	dA185	Mature	indica	1	100043434	1	43434	1.22e-06	55
400.38	ddT1	Tillering	indica	1	100045442	1	45442	1.65e-06	5
402.783	dT2	Tillering	indica	1	100045442	1	45442	1.65e-06	5
563.789	ddA69	Mature	whole	1	100052464	1	52464	6.27e-07	771
780.065	dT159	Mature	indica	1	100078356	1	78356	1.12e-06	5
655.105	ddT107	Heading	indica	1	100093938	1	93938	2.52e-07	213
655.105	ddT107	Heading	whole	1	100093938	1	93938	2.64e-07	230
808.902	ddA171	Tillering	indica	1	100095170	1	95170	5.56e-07	47
854.56	dA190	Tillering	whole	1	100095170	1	95170	2.9e-07	155
484.487	ddT36	Mature	indica	1	100095276	1	95276	5.22e-07	858
486.891	dT37	Mature	indica	1	100104845	1	104845	1.25e-06	354
695.958	ddA124	Mature	indica	1	100132152	1	132152	8.84e-07	229
950.683	dA230	Heading	indica	1	100159642	1	159642	5.4e-08	637
948.28	dA229	Heading	indica	1	100176270	1	176270	1.5e-06	23
431.62	dT14	Mature	japonica	1	100177363	1	177363	2.8e-07	7
400.38	ddT1	Tillering	whole	1	100181233	1	181233	1.29e-08	124
400.38	ddT1	Tillering	indica	1	100181233	1	181233	6.13e-08	183
402.783	dT2	Tillering	whole	1	100181233	1	181233	1.29e-08	124
402.783	dT2	Tillering	indica	1	100181233	1	181233	6.13e-08	183
436.426	T16	Mature	indica	1	100197085	1	197085	5.87e-07	166
	CPT12	Mature	indica	1	100197085	1	197085	4.37e-07	275
	CPA12	Mature	indica	1	100197085	1	197085	4.37e-07	275
489.294	dT38	Heading	indica	1	100213454	1	213454	3.45e-07	21
840.142	dT184	Mature	whole	1	100214684	1	214684	9e-09	77
840.142	dT184	Mature	indica	1	100214684	1	214684	1.97e-09	127
645.493	ddA103	Heading	indica	1	100214739	1	214739	4.69e-07	1235
	CPT12	Mature	whole	1	100214748	1	214748	7.16e-07	256
	CPA12	Mature	whole	1	100214748	1	214748	7.16e-07	256
438.829	A17	Mature	whole	1	100214756	1	214756	8.39e-07	98
438.829	A17	Mature	indica	1	100214756	1	214756	3.27e-07	106
441.232	A18	Mature	indica	1	100214756	1	214756	1.1e-06	25
443.635	A19	Mature	indica	1	100214756	1	214756	5.64e-07	27
446.038	A20	Mature	whole	1	100214756	1	214756	8.43e-07	27
446.038	A20	Mature	indica	1	100214756	1	214756	2.76e-07	45
448.441	A21	Mature	whole	1	100214756	1	214756	5.18e-07	61
448.441	A21	Mature	indica	1	100214756	1	214756	1.12e-07	66
450.844	A22	Mature	indica	1	100214756	1	214756	5.78e-07	50
453.248	A23	Mature	indica	1	100214756	1	214756	2.29e-07	57
453.248	A23	Mature	whole	1	100214756	1	214756	1.03e-06	57
455.651	A24	Mature	indica	1	100214756	1	214756	2.56e-07	56
458.054	A25	Mature	whole	1	100214756	1	214756	6.52e-07	64
458.054	A25	Mature	indica	1	100214756	1	214756	9.04e-08	174
460.457	A26	Mature	whole	1	100214756	1	214756	8.18e-07	58
460.457	A26	Mature	indica	1	100214756	1	214756	1.05e-07	126
462.86	A27	Mature	whole	1	100214756	1	214756	5.39e-07	69
462.86	A27	Mature	indica	1	100214756	1	214756	5.29e-08	191
465.263	A28	Mature	whole	1	100214756	1	214756	1.04e-06	47
465.263	A28	Mature	indica	1	100214756	1	214756	1.31e-07	101
467.666	A29	Mature	whole	1	100214756	1	214756	7.26e-07	60
467.666	A29	Mature	indica	1	100214756	1	214756	8.33e-08	128
470.069	A30	Mature	indica	1	100214756	1	214756	4.25e-07	32
472.472	A31	Mature	whole	1	100214756	1	214756	4.6e-07	71
472.472	A31	Mature	indica	1	100214756	1	214756	2.88e-08	201
474.875	A32	Mature	indica	1	100214756	1	214756	6.73e-07	31
477.278	A33	Mature	indica	1	100214756	1	214756	5.81e-07	42
479.681	A34	Mature	indica	1	100214756	1	214756	7.83e-07	42
486.891	A37	Mature	indica	1	100214756	1	214756	7.51e-07	43
491.697	A39	Mature	indica	1	100214756	1	214756	7.7e-07	43
494.1	A40	Mature	indica	1	100214756	1	214756	7.73e-07	43
496.503	A41	Mature	indica	1	100214756	1	214756	9.37e-07	42
498.906	A42	Mature	indica	1	100214756	1	214756	1.11e-06	40
436.426	A16	Mature	whole	1	100214813	1	214813	5.43e-07	244
955.489	ddT232	Mature	whole	1	100289362	1	289362	7.64e-07	464
544.564	dA61	Heading	indica	1	100298990	1	298990	1.23e-06	211
506.115	dT45	Heading	indica	1	100316616	2	316616	4.76e-07	63
686.345	ddT120	Heading	indica	1	100316616	2	316616	1.24e-06	7
578.207	dT75	Mature	indica	1	100326031	2	326031	9.67e-07	202
482.084	ddT35	Tillering	indica	1	100333177	2	333177	7.74e-07	19
575.804	dT74	Mature	indica	1	100394986	2	394986	1.38e-06	6
578.207	dT75	Mature	indica	1	100394986	2	394986	1.16e-07	10
554.176	ddT65	Tillering	indica	1	100398325	2	398325	1.18e-06	63
542.161	ddT60	Heading	indica	1	100400732	2	400732	4.07e-07	26
645.493	ddT103	Heading	whole	1	100400901	2	400901	9.33e-07	101
645.493	ddT103	Heading	indica	1	100406995	2	406995	4.02e-07	1436
744.019	dT144	Mature	japonica	1	100435228	2	435228	1.01e-06	38
578.207	dT75	Mature	indica	1	100482581	2	482581	9.54e-07	70
542.161	ddT60	Heading	indica	1	100571950	2	571950	1.4e-06	163
616.656	dT91	Mature	indica	1	100617485	3	617485	4.75e-07	178
	CPT17	Mature	indica	1	100617485	3	617485	4.96e-07	71
566.192	dT70	Mature	indica	1	100617515	3	617515	5.7e-07	70
568.595	dT71	Mature	indica	1	100617515	3	617515	4.14e-07	58
570.998	dT72	Mature	indica	1	100617515	3	617515	6.75e-07	63
583.013	dT77	Mature	indica	1	100617515	3	617515	1.41e-06	67
635.881	dT99	Mature	indica	1	100617515	3	617515	1.58e-06	8
638.284	dT100	Mature	indica	1	100617515	3	617515	3.03e-07	35
698.361	dA125	Mature	indica	1	100617515	3	617515	4.24e-07	17
700.764	dA126	Mature	indica	1	100617515	3	617515	1.38e-06	5
	CPA13	Mature	indica	1	100617515	3	617515	6.87e-07	9
544.564	dA61	Heading	indica	1	100618325	3	618325	1.58e-06	44
645.493	ddT103	Heading	indica	1	100618325	3	618325	1.61e-07	279
645.493	ddA103	Heading	indica	1	100618325	3	618325	1.34e-06	64
402.783	ddA2	Heading	indica	1	100638920	3	638920	1.54e-06	155
414.798	A7	Heading	indica	1	100638920	3	638920	1.26e-06	222
890.606	dA205	Heading	whole	1	100647083	3	647083	2.24e-07	1644
546.967	dA62	Heading	indica	1	100687459	3	687459	1.61e-06	202
570.998	ddT72	Mature	japonica	1	100751825	3	751825	2.82e-06	29
	2012SPAD	Heading	whole	1	100777152	3	777152	1.08e-06	129
950.683	ddA230	Heading	indica	1	100840424	3	840424	9.6e-07	224
563.789	ddA69	Heading	indica	1	100841885	3	841885	1.25e-06	46
955.489	ddT232	Mature	indica	1	100856240	3	856240	1.03e-07	130
955.489	ddA232	Mature	indica	1	100856240	3	856240	5.97e-07	82
522.937	dA52	Mature	indica	1	100856501	3	856501	1.71e-07	368
957.892	dA233	Heading	indica	1	100956807	4	956807	6.9e-08	122
510.921	ddT47	Mature	indica	1	100969522	4	969522	2.16e-07	2409
510.921	A47	Heading	whole	1	101018532	4	1018532	1.15e-06	30
513.324	A48	Heading	whole	1	101018532	4	1018532	9.58e-07	31
515.727	A49	Heading	whole	1	101018532	4	1018532	1.06e-06	31
563.789	A69	Heading	whole	1	101018532	4	1018532	1.17e-06	27
566.192	A70	Heading	whole	1	101018532	4	1018532	9.75e-07	28
568.595	A71	Heading	whole	1	101018532	4	1018532	8.35e-07	29
570.998	A72	Heading	whole	1	101018532	4	1018532	7.14e-07	32
573.401	A73	Heading	whole	1	101018532	4	1018532	6.71e-07	34
575.804	A74	Heading	whole	1	101018532	4	1018532	6.32e-07	35
578.207	A75	Heading	whole	1	101018532	4	1018532	6.84e-07	50
580.61	A76	Heading	whole	1	101018532	4	1018532	6.72e-07	48
583.013	A77	Heading	whole	1	101018532	4	1018532	6.64e-07	38
585.416	A78	Heading	whole	1	101018532	4	1018532	5.76e-07	38
587.819	A79	Heading	whole	1	101018532	4	1018532	6.14e-07	37
590.223	A80	Heading	whole	1	101018532	4	1018532	6.15e-07	38
592.626	A81	Heading	whole	1	101018532	4	1018532	6.11e-07	37
595.029	A82	Heading	whole	1	101018532	4	1018532	6.09e-07	37
597.432	A83	Heading	whole	1	101018532	4	1018532	6.17e-07	37
599.835	A84	Heading	whole	1	101018532	4	1018532	6.04e-07	37
602.238	A85	Heading	whole	1	101018532	4	1018532	6.3e-07	37
604.641	A86	Heading	whole	1	101018532	4	1018532	5.77e-07	37
607.044	A87	Heading	whole	1	101018532	4	1018532	6.17e-07	37
609.447	A88	Heading	whole	1	101018532	4	1018532	6.14e-07	36
611.85	A89	Heading	whole	1	101018532	4	1018532	5.89e-07	30
614.253	A90	Heading	whole	1	101018532	4	1018532	7.69e-07	27
616.656	A91	Heading	whole	1	101018532	4	1018532	7.79e-07	27
619.059	A92	Heading	whole	1	101018532	4	1018532	8.5e-07	27
621.462	A93	Heading	whole	1	101018532	4	1018532	8.57e-07	27
623.866	A94	Heading	whole	1	101018532	4	1018532	9.05e-07	27
626.269	A95	Heading	whole	1	101018532	4	1018532	9.51e-07	27
628.672	A96	Heading	whole	1	101018532	4	1018532	9.66e-07	27
631.075	A97	Heading	whole	1	101018532	4	1018532	9.22e-07	27
633.478	A98	Heading	whole	1	101018532	4	1018532	1.07e-06	27
635.881	A99	Heading	whole	1	101018532	4	1018532	1.09e-06	27
638.284	A100	Heading	whole	1	101018532	4	1018532	1.17e-06	27
695.958	A124	Heading	whole	1	101018532	4	1018532	8.39e-07	26
698.361	A125	Heading	whole	1	101018532	4	1018532	6.44e-07	26
700.764	A126	Heading	whole	1	101018532	4	1018532	5.43e-07	27
703.167	A127	Heading	whole	1	101018532	4	1018532	5.15e-07	26
705.57	A128	Heading	whole	1	101018532	4	1018532	5.23e-07	25
707.973	A129	Heading	whole	1	101018532	4	1018532	5.8e-07	25
710.376	A130	Heading	whole	1	101018532	4	1018532	7.73e-07	25
712.779	A131	Heading	whole	1	101018532	4	1018532	1.02e-06	24
953.086	dA231	Heading	indica	1	101031228	4	1031228	1.63e-06	42
417.201	ddA8	Tillering	japonica	1	101116375	4	1116375	1.22e-06	5
506.115	ddA45	Tillering	japonica	1	101116466	4	1116466	9.08e-07	6
652.702	ddA106	Tillering	japonica	1	101140375	4	1140375	1.1e-06	5
611.85	ddT89	Mature	whole	1	101194890	4	1194890	8.3e-08	45
854.56	dA190	Tillering	japonica	1	101203100	4	1203100	1.09e-06	6
	2012SPAD	Heading	whole	1	101281187	5	1281187	3.88e-07	104
806.499	ddA170	Tillering	japonica	1	101290280	5	1290280	2.15e-06	17
938.668	ddA225	Heading	whole	1	101338375	5	1338375	8.35e-07	993
840.142	ddA184	Mature	japonica	1	101365989	5	1365989	2.06e-06	139
794.483	ddT165	Tillering	japonica	1	101389601	5	1389601	1.45e-06	5
813.708	ddT173	Mature	japonica	1	101438473	5	1438473	2.21e-06	5
431.62	A14	Tillering	whole	1	101476825	5	1476825	7.96e-07	17
431.62	A14	Tillering	indica	1	101476825	5	1476825	6.04e-07	246
434.023	A15	Tillering	whole	1	101476825	5	1476825	4.96e-07	17
434.023	A15	Tillering	indica	1	101476825	5	1476825	3.68e-07	258
436.426	A16	Tillering	whole	1	101476825	5	1476825	2.64e-07	42
436.426	A16	Tillering	indica	1	101476825	5	1476825	1.81e-07	354
438.829	A17	Tillering	whole	1	101476825	5	1476825	5.27e-07	34
438.829	A17	Tillering	indica	1	101476825	5	1476825	6.9e-07	225
441.232	A18	Tillering	whole	1	101476825	5	1476825	4.05e-07	65
443.635	A19	Tillering	whole	1	101476825	5	1476825	1.03e-07	59
446.038	A20	Tillering	whole	1	101476825	5	1476825	2.43e-07	52
453.248	A23	Tillering	whole	1	101476825	5	1476825	1.15e-06	34
455.651	A24	Tillering	whole	1	101476825	5	1476825	9.51e-07	35
458.054	A25	Tillering	whole	1	101476825	5	1476825	6.72e-07	38
465.263	A28	Tillering	whole	1	101476825	5	1476825	7.85e-07	35
467.666	A29	Tillering	whole	1	101476825	5	1476825	1.11e-06	25
470.069	A30	Tillering	whole	1	101476825	5	1476825	2.44e-07	61
472.472	A31	Tillering	whole	1	101476825	5	1476825	2.13e-07	43
441.232	A18	Tillering	indica	1	101489392	5	1489392	7.59e-07	284
465.263	A28	Tillering	indica	1	101489392	5	1489392	4e-07	307
467.666	A29	Tillering	indica	1	101489392	5	1489392	5.31e-07	257
472.472	A31	Tillering	indica	1	101489392	5	1489392	1.14e-07	284
479.681	A34	Tillering	indica	1	101489392	5	1489392	4.55e-07	300
482.084	A35	Tillering	indica	1	101489392	5	1489392	7.86e-07	261
486.891	A37	Tillering	indica	1	101489392	5	1489392	8.7e-07	197
510.921	ddT47	Heading	whole	1	101494320	5	1494320	1.06e-06	103
443.635	A19	Tillering	indica	1	101519072	5	1519072	4.52e-08	347
446.038	A20	Tillering	indica	1	101519072	5	1519072	1.1e-07	318
453.248	A23	Tillering	indica	1	101519072	5	1519072	4.07e-07	254
455.651	A24	Tillering	indica	1	101519072	5	1519072	5.41e-07	248
460.457	A26	Tillering	indica	1	101519072	5	1519072	9.26e-07	238
470.069	A30	Tillering	indica	1	101519072	5	1519072	5.57e-08	379
448.441	A21	Tillering	indica	1	101520648	5	1520648	4.12e-07	243
474.875	A32	Tillering	indica	1	101520648	5	1520648	7.26e-07	297
458.054	A25	Tillering	indica	1	101532187	5	1532187	2.01e-07	360
792.08	dA164	Tillering	whole	1	101542586	5	1542586	7.85e-07	14
799.29	dA167	Tillering	whole	1	101542586	5	1542586	6.15e-07	30
876.188	dT199	Tillering	whole	1	101542586	5	1542586	8.53e-07	15
876.188	dA199	Tillering	whole	1	101542586	5	1542586	6.3e-08	15
510.921	ddT47	Mature	indica	1	101545575	5	1545575	5.55e-07	153
734.407	ddA140	Heading	indica	1	101555943	5	1555943	7.34e-07	78
859.366	dT192	Tillering	whole	1	101604868	6	1604868	4.34e-07	91
804.096	ddT169	Heading	japonica	1	101604913	6	1604913	2.09e-06	393
878.591	dT200	Tillering	indica	1	101638948	6	1638948	8.3e-07	18
849.754	ddT188	Heading	indica	1	101662030	6	1662030	1.06e-06	138
890.606	dA205	Heading	whole	1	101714238	6	1714238	1.7e-07	65
753.631	ddT148	Mature	japonica	1	101714528	6	1714528	1.38e-06	32
852.157	dA189	Tillering	japonica	1	101720357	6	1720357	2.7e-06	232
619.059	dT92	Mature	japonica	1	101743937	6	1743937	3.49e-06	175
621.462	dT93	Mature	japonica	1	101743937	6	1743937	1.32e-06	181
652.702	dT106	Mature	japonica	1	101743937	6	1743937	3.19e-07	174
671.927	dT114	Mature	japonica	1	101746214	6	1746214	1.21e-06	321
498.906	dT42	Mature	japonica	1	101757909	6	1757909	2.1e-06	398
496.503	ddT41	Mature	japonica	1	101758379	6	1758379	3.18e-08	619
607.044	ddT87	Mature	japonica	1	101762177	6	1762177	1.21e-06	697
640.687	ddT101	Mature	whole	1	101773863	6	1773863	8.29e-07	414
667.121	ddT112	Mature	japonica	1	101782189	6	1782189	3.58e-06	33
960.295	dT234	Mature	japonica	1	101782189	6	1782189	1.14e-06	144
633.478	ddT98	Mature	whole	1	101783295	6	1783295	1.67e-07	267
688.748	ddT121	Mature	japonica	1	101783856	6	1783856	2.48e-06	274
698.361	dT125	Mature	japonica	1	101783856	6	1783856	3.27e-06	282
563.789	ddT69	Mature	japonica	1	101784000	6	1784000	7e-07	684
914.637	dA215	Mature	japonica	1	101815435	6	1815435	1.73e-06	323
722.391	dT135	Mature	japonica	1	101817198	6	1817198	6.26e-07	699
724.794	dT136	Mature	japonica	1	101817198	6	1817198	8.44e-07	721
595.029	ddT82	Mature	japonica	1	101818453	6	1818453	5.12e-07	134
595.029	ddA82	Mature	japonica	1	101818453	6	1818453	1.63e-06	18
554.176	ddT65	Mature	japonica	1	101818573	6	1818573	2.24e-06	210
806.499	ddT170	Heading	japonica	1	101821336	6	1821336	2.1e-06	167
522.937	dT52	Mature	japonica	1	101822093	6	1822093	2.05e-06	287
525.34	dT53	Mature	japonica	1	101822093	6	1822093	1.75e-06	300
765.647	dA153	Heading	japonica	1	101823419	6	1823419	1.19e-06	11
508.518	ddA46	Tillering	japonica	1	101825447	6	1825447	8.33e-07	25
436.426	A16	Mature	japonica	1	101826150	6	1826150	5.59e-08	329
409.992	ddT5	Mature	japonica	1	101826894	6	1826894	1.7e-07	567
941.071	ddT226	Mature	japonica	1	101827069	6	1827069	2.4e-07	97
498.906	ddT42	Mature	japonica	1	101828570	6	1828570	1.32e-06	1255
409.992	dA5	Tillering	japonica	1	101828596	6	1828596	4.74e-07	13
614.253	ddA90	Tillering	japonica	1	101828596	6	1828596	3.7e-06	13
527.743	ddT54	Mature	japonica	1	101842406	6	1842406	8.44e-07	545
633.478	ddT98	Mature	japonica	1	101861418	6	1861418	6.03e-08	491
758.437	ddT150	Heading	japonica	1	101870532	6	1870532	2.17e-07	150
859.366	ddT192	Mature	japonica	1	101876003	6	1876003	2.86e-07	279
659.912	ddT109	Mature	japonica	1	101879379	6	1879379	6.5e-07	564
756.034	ddT149	Heading	japonica	1	101879401	6	1879401	7.52e-07	132
986.729	dT245	Heading	japonica	1	101879413	6	1879413	2.16e-06	153
681.539	ddT118	Mature	japonica	1	101883896	6	1883896	2.03e-06	226
712.779	ddT131	Mature	japonica	1	101886206	6	1886206	5.41e-07	966
	Fresh panicle	Mature	japonica	1	101925122	7	1925122	3.21e-06	616
510.921	ddT47	Mature	japonica	1	101925122	7	1925122	6.01e-07	863
736.81	ddT141	Mature	whole	1	101943209	7	1943209	4.5e-07	715
508.518	ddT46	Mature	japonica	1	101973913	7	1973913	4.23e-07	696
744.019	ddA144	Heading	indica	1	101979528	7	1979528	1.44e-06	9
443.635	dT19	Mature	japonica	1	101987497	7	1987497	1.35e-06	649
573.401	dT73	Mature	japonica	1	101990735	7	1990735	3.54e-06	137
727.198	dT137	Mature	japonica	1	101990735	7	1990735	1.01e-06	122
729.601	dT138	Mature	japonica	1	101990735	7	1990735	2.99e-06	116
732.004	dT139	Mature	japonica	1	101990735	7	1990735	3.15e-06	107
734.407	dT140	Mature	japonica	1	101990735	7	1990735	8.61e-07	169
736.81	dT141	Mature	japonica	1	101990735	7	1990735	1.78e-06	112
522.937	dT52	Mature	whole	1	101992907	7	1992907	4.88e-07	598
434.023	dT15	Mature	japonica	1	101993818	7	1993818	1.62e-06	536
751.228	ddT147	Mature	japonica	1	102013492	7	2013492	3.32e-07	890
484.487	dA36	Tillering	indica	1	102036830	7	2036830	2.01e-07	138
691.151	ddT122	Mature	whole	1	102094855	7	2094855	8.94e-07	148
724.794	ddT136	Mature	whole	1	102094855	7	2094855	7.43e-07	112
979.52	dA242	Heading	whole	1	102101750	7	2101750	8.97e-07	8
852.157	dT189	Tillering	japonica	1	102115640	7	2115640	4.06e-07	538
854.56	dT190	Tillering	japonica	1	102115640	7	2115640	2.22e-06	39
429.217	dT13	Mature	japonica	1	102117060	7	2117060	2.36e-06	198
989.132	dT246	Heading	whole	1	102118339	7	2118339	1.62e-07	27
989.132	dA246	Heading	whole	1	102118339	7	2118339	5.95e-07	18
491.697	ddA39	Mature	japonica	1	102122473	7	2122473	5.99e-07	41
491.697	ddA39	Mature	whole	1	102123223	7	2123223	6.31e-07	21
710.376	dT130	Mature	japonica	1	102306113	8	2306113	3.77e-06	493
712.779	ddT131	Mature	whole	1	102312753	8	2312753	1.08e-06	101
431.62	dT14	Heading	japonica	1	102315661	8	2315661	1.61e-06	201
563.789	ddT69	Mature	japonica	1	102315671	8	2315671	8.09e-07	322
736.81	dT141	Mature	japonica	1	102345549	8	2345549	1.26e-06	938
712.779	ddT131	Mature	japonica	1	102352507	8	2352507	3.47e-06	177
681.539	dA118	Tillering	whole	1	102353478	8	2353478	4.88e-07	119
722.391	dT135	Mature	japonica	1	102356073	8	2356073	3.13e-07	1917
724.794	dT136	Mature	japonica	1	102356073	8	2356073	2.67e-07	1878
727.198	dT137	Mature	japonica	1	102356073	8	2356073	5.01e-07	1355
729.601	dT138	Mature	japonica	1	102356073	8	2356073	2.56e-06	527
683.942	A119	Tillering	whole	1	102356633	8	2356633	9.11e-07	9
679.136	ddT117	Tillering	indica	1	102358346	8	2358346	7.41e-07	125
681.539	dA118	Tillering	indica	1	102361862	8	2361862	3.78e-07	186
554.176	dT65	Mature	japonica	1	102419141	8	2419141	1.41e-06	102
554.176	dA65	Mature	japonica	1	102419141	8	2419141	1.6e-06	93
943.474	ddT227	Mature	japonica	1	102419141	8	2419141	1.32e-06	585
941.071	ddT226	Mature	japonica	1	102420395	8	2420395	3.44e-06	12
434.023	dT15	Mature	japonica	1	102437434	8	2437434	7.33e-07	695
734.407	dT140	Mature	japonica	1	102439321	8	2439321	2.86e-06	24
736.81	dT141	Mature	japonica	1	102439321	8	2439321	2.37e-06	29
739.213	dT142	Mature	japonica	1	102439321	8	2439321	6.89e-07	9
741.616	dT143	Mature	japonica	1	102439321	8	2439321	1.9e-07	5
744.019	dT144	Mature	japonica	1	102439321	8	2439321	3.93e-08	24
595.029	ddT82	Mature	indica	1	102453601	8	2453601	1.3e-06	91
736.81	ddT141	Mature	whole	1	102470585	8	2470585	1.2e-07	301
607.044	ddT87	Mature	japonica	1	102471614	8	2471614	6.37e-07	715
595.029	ddA82	Mature	japonica	1	102476463	8	2476463	2.89e-06	50
477.278	A33	Tillering	indica	1	102476699	8	2476699	3.27e-07	5
570.998	dA72	Tillering	indica	1	102476699	8	2476699	1.58e-06	5
441.232	dT18	Heading	whole	1	102481368	8	2481368	1.18e-06	22
595.029	ddT82	Mature	japonica	1	102485746	8	2485746	6.51e-07	625
691.151	ddT122	Mature	japonica	1	102501214	8	2501214	3.5e-06	51
734.407	dT140	Mature	japonica	1	102501214	8	2501214	3.35e-06	79
631.075	ddA97	Tillering	indica	1	102503032	8	2503032	1.34e-06	74
969.908	ddT238	Mature	japonica	1	102518445	8	2518445	8.79e-07	48
554.176	dA65	Mature	whole	1	102545759	8	2545759	3.9e-07	242
756.034	dT149	Mature	japonica	1	102557524	8	2557524	5.58e-07	318
986.729	dT245	Mature	whole	1	102705819	9	2705819	7.09e-07	29
570.998	ddA72	Tillering	japonica	1	102725287	9	2725287	2.8e-06	88
448.441	A21	Tillering	whole	1	102725684	9	2725684	2.93e-07	74
450.844	A22	Tillering	whole	1	102725684	9	2725684	5.47e-07	36
453.248	A23	Tillering	whole	1	102725684	9	2725684	9.83e-07	30
455.651	A24	Tillering	whole	1	102725684	9	2725684	4.5e-07	44
458.054	A25	Tillering	whole	1	102725684	9	2725684	3.49e-07	44
460.457	A26	Tillering	whole	1	102725684	9	2725684	6.49e-07	33
462.86	A27	Tillering	whole	1	102725684	9	2725684	6.63e-07	32
465.263	A28	Tillering	whole	1	102725684	9	2725684	1.2e-06	37
467.666	A29	Tillering	whole	1	102725684	9	2725684	6.6e-07	36
474.875	A32	Tillering	whole	1	102725684	9	2725684	9.06e-07	60
477.278	A33	Tillering	whole	1	102725684	9	2725684	1.06e-06	35
479.681	A34	Tillering	whole	1	102725684	9	2725684	2.89e-07	66
482.084	A35	Tillering	whole	1	102725684	9	2725684	4.68e-07	43
484.487	A36	Tillering	whole	1	102725684	9	2725684	6.46e-07	39
486.891	A37	Tillering	whole	1	102725684	9	2725684	3.42e-07	56
489.294	A38	Tillering	whole	1	102725684	9	2725684	5.5e-07	49
491.697	A39	Tillering	whole	1	102725684	9	2725684	6.45e-07	42
494.1	A40	Tillering	whole	1	102725684	9	2725684	5.39e-07	41
501.309	A43	Tillering	whole	1	102725684	9	2725684	7.67e-07	87
503.712	A44	Tillering	whole	1	102725684	9	2725684	8.49e-07	61
595.029	ddA82	Mature	whole	1	102726726	9	2726726	5.66e-08	242
609.447	ddA88	Heading	whole	1	102785264	9	2785264	1.34e-07	48
434.023	dT15	Mature	japonica	1	102794867	9	2794867	1.09e-06	27
486.891	ddT37	Tillering	japonica	1	102816651	9	2816651	2.09e-07	539
604.641	dT86	Heading	japonica	1	102842413	9	2842413	8.47e-07	9
434.023	dT15	Mature	japonica	1	102857388	9	2857388	4.74e-07	709
	Fresh panicle	Mature	japonica	1	102900370	9	2900370	2.64e-07	8
	Dry panicle	Mature	japonica	1	102900370	9	2900370	6.27e-08	10
736.81	dT141	Mature	japonica	1	102952406	9	2952406	1.03e-06	515
563.789	ddT69	Mature	japonica	1	102960769	9	2960769	1.71e-07	1193
722.391	dT135	Mature	japonica	1	102960769	9	2960769	3.84e-07	902
724.794	dT136	Mature	japonica	1	102960769	9	2960769	2.86e-07	922
727.198	dT137	Mature	japonica	1	102960769	9	2960769	1.02e-06	804
729.601	dT138	Mature	japonica	1	102960769	9	2960769	3.69e-06	263
943.474	ddT227	Mature	japonica	1	103133827	10	3133827	2.8e-06	45
890.606	dT205	Mature	japonica	1	103157237	10	3157237	2.3e-06	6
789.677	dT163	Heading	whole	1	103189259	10	3189259	5.76e-09	491
864.173	dT194	Heading	whole	1	103198494	10	3198494	7.37e-07	123
506.115	ddT45	Mature	japonica	1	103200292	10	3200292	1.88e-06	198
852.157	dT189	Tillering	japonica	1	103255221	10	3255221	3.61e-07	739
470.069	dT30	Heading	whole	1	103260644	10	3260644	5.82e-07	11
953.086	dA231	Heading	whole	1	103289824	10	3289824	1.73e-07	6
852.157	dA189	Tillering	japonica	1	103372426	10	3372426	2.75e-06	100
777.662	ddT158	Tillering	indica	1	103434939	11	3434939	1.62e-06	8
549.37	dT63	Mature	japonica	1	103445077	11	3445077	3.11e-06	410
527.743	dT54	Mature	japonica	1	103510143	11	3510143	2.33e-06	42
722.391	dT135	Mature	japonica	1	103531140	11	3531140	1.67e-06	508
724.794	dT136	Mature	japonica	1	103531140	11	3531140	1.21e-06	513
727.198	dT137	Mature	japonica	1	103531140	11	3531140	3.13e-06	250
498.906	dT42	Mature	japonica	1	103539792	11	3539792	5.27e-07	12
501.309	dT43	Mature	japonica	1	103539792	11	3539792	1.08e-06	5
484.487	dT36	Mature	indica	1	103539958	11	3539958	1.13e-06	10
407.589	dT4	Mature	whole	1	103677883	11	3677883	5.47e-07	9
429.217	dT13	Mature	japonica	1	103677883	11	3677883	4.55e-07	21
840.142	ddT184	Heading	japonica	1	103700830	11	3700830	1.78e-06	126
570.998	ddT72	Heading	japonica	1	103728558	11	3728558	2.76e-06	171
820.917	dA176	Mature	whole	1	103746583	12	3746583	9.39e-07	62
534.952	dA57	Heading	indica	1	103790045	12	3790045	1.02e-06	100
830.53	dT180	Heading	whole	1	103796889	12	3796889	9.94e-07	14
756.034	dT149	Mature	japonica	1	103824930	12	3824930	1.86e-07	13
960.295	ddT234	Tillering	japonica	1	103873514	12	3873514	1.16e-06	317
544.564	dA61	Tillering	japonica	1	103969320	12	3969320	1.12e-06	125
744.019	dT144	Mature	whole	1	104088224	13	4088224	7.99e-07	5
753.631	dT148	Mature	japonica	1	104088224	13	4088224	2.02e-06	6
890.606	ddA205	Tillering	japonica	1	104290097	13	4290097	3.61e-06	5
929.055	ddT221	Tillering	indica	1	104372557	13	4372557	1.46e-06	126
811.305	ddT172	Mature	whole	1	104483624	14	4483624	6.73e-07	218
917.04	dA216	Mature	whole	1	104488515	14	4488515	6.85e-07	58
972.311	dT239	Heading	japonica	1	104574668	14	4574668	1.35e-06	12
972.311	dA239	Heading	japonica	1	104574668	14	4574668	1.28e-06	35
	CPT16	Mature	whole	1	104575140	14	4575140	9.93e-07	19
852.157	dT189	Tillering	japonica	1	104578506	14	4578506	2.89e-06	12
494.1	ddT40	Tillering	whole	1	104593294	14	4593294	3.77e-07	14
494.1	ddA40	Tillering	whole	1	104593294	14	4593294	4.82e-08	15
496.503	dA41	Tillering	whole	1	104593294	14	4593294	1.07e-06	13
494.1	ddT40	Tillering	japonica	1	104611139	14	4611139	2.63e-06	36
799.29	dT167	Tillering	whole	1	104651969	14	4651969	9.55e-07	202
681.539	dA118	Heading	whole	1	104749524	14	4749524	5.03e-07	16
683.942	dA119	Heading	whole	1	104749524	14	4749524	5.78e-08	41
700.764	ddA126	Heading	whole	1	104749524	14	4749524	3.13e-07	18
631.075	ddT97	Tillering	indica	1	104798380	15	4798380	2.04e-07	24
854.56	ddT190	Tillering	indica	1	104798380	15	4798380	1.31e-06	11
510.921	ddT47	Mature	indica	1	104825524	15	4825524	1.44e-07	398
662.315	ddA110	Heading	whole	1	104831898	15	4831898	1.48e-07	41
662.315	ddA110	Heading	whole	1	104832447	15	4832447	4.36e-08	52
592.626	ddT81	Mature	whole	1	104869328	15	4869328	6.99e-07	124
619.059	ddT92	Mature	whole	1	104871396	15	4871396	6.9e-07	246
619.059	ddA92	Mature	whole	1	104875131	15	4875131	8.07e-07	426
924.249	dT219	Mature	japonica	1	104927301	15	4927301	2.11e-06	33
842.545	dA185	Mature	indica	1	104958481	15	4958481	1.55e-06	132
974.714	ddT240	Mature	japonica	1	105028258	15	5028258	3.25e-08	12
544.564	dA61	Mature	indica	1	105030647	15	5030647	1.53e-06	647
880.994	dA201	Mature	indica	1	105065496	15	5065496	3.3e-07	361
905.025	dA211	Mature	indica	1	105065509	15	5065509	4.18e-07	349
667.121	ddA112	Heading	japonica	1	105106332	16	5106332	2.2e-06	62
842.545	dA185	Mature	indica	1	105130226	16	5130226	1.1e-06	295
409.992	dA5	Mature	indica	1	105166653	16	5166653	7.86e-07	633
719.988	A134	Mature	indica	1	105169733	16	5169733	9.67e-07	552
722.391	A135	Mature	indica	1	105169733	16	5169733	6.19e-07	590
724.794	A136	Mature	indica	1	105169733	16	5169733	4.16e-07	609
727.198	A137	Mature	indica	1	105169733	16	5169733	3.18e-07	614
467.666	dA29	Heading	indica	1	105175810	16	5175810	1.22e-06	184
880.994	dA201	Mature	whole	1	105178493	16	5178493	5.42e-07	53
407.589	ddT4	Mature	indica	1	105179649	16	5179649	2.79e-08	1007
407.589	ddA4	Mature	indica	1	105179649	16	5179649	4.31e-07	838
580.61	ddA76	Heading	indica	1	105371649	16	5371649	3.94e-07	306
409.992	dA5	Mature	whole	1	105401758	16	5401758	2.65e-07	453
583.013	ddT77	Heading	indica	1	105420913	17	5420913	2.49e-07	44
941.071	ddT226	Heading	whole	1	105431909	17	5431909	1.09e-06	57
945.877	ddT228	Heading	whole	1	105449524	17	5449524	1.37e-07	101
496.503	ddA41	Heading	japonica	1	105662584	17	5662584	2.33e-06	18
405.186	dT3	Tillering	whole	1	105681700	17	5681700	4.59e-08	196
686.345	ddT120	Mature	japonica	1	105756827	18	5756827	1.39e-06	8
522.937	ddA52	Tillering	japonica	1	106038453	18	6038453	7.25e-07	10
727.198	ddA137	Tillering	japonica	1	106044628	18	6044628	2.01e-06	5
727.198	ddA137	Tillering	whole	1	106044628	18	6044628	2.66e-07	18
938.668	ddA225	Tillering	japonica	1	106045203	18	6045203	2.48e-06	5
407.589	ddT4	Mature	indica	1	106129388	19	6129388	1.11e-06	32
657.508	ddA108	Mature	whole	1	106130155	19	6130155	2.81e-07	448
659.912	dA109	Mature	whole	1	106130155	19	6130155	1.09e-06	148
592.626	ddA81	Tillering	japonica	1	106143742	19	6143742	3.83e-07	11
640.687	dA101	Tillering	whole	1	106179136	19	6179136	3.54e-07	13
585.416	dA78	Tillering	japonica	1	106224492	19	6224492	3.71e-06	5
602.238	ddA85	Mature	indica	1	106245826	19	6245826	8.29e-07	211
597.432	ddA83	Mature	whole	1	106260218	19	6260218	2.45e-07	594
640.687	ddA101	Mature	indica	1	106302926	19	6302926	2.93e-07	245
669.524	ddA113	Mature	indica	1	106302926	19	6302926	3.66e-07	491
688.748	dA121	Mature	indica	1	106302926	19	6302926	1.43e-06	144
462.86	dA27	Tillering	whole	1	106317283	19	6317283	7.64e-07	7
412.395	ddA6	Tillering	japonica	1	106343840	19	6343840	1.34e-06	181
510.921	ddA47	Tillering	japonica	1	106379877	19	6379877	2.97e-06	8
494.1	dA40	Mature	indica	1	106408449	19	6408449	4.11e-08	75
494.1	dA40	Mature	whole	1	106408449	19	6408449	4.94e-08	127
587.819	ddA79	Heading	japonica	1	106430327	20	6430327	7.85e-08	5
854.56	dA190	Tillering	japonica	1	106457615	20	6457615	2.38e-07	7
960.295	ddT234	Tillering	japonica	1	106537744	20	6537744	1.43e-06	105
657.508	ddA108	Mature	indica	1	106555442	20	6555442	1.63e-06	598
808.902	ddA171	Tillering	whole	1	106581709	20	6581709	2.22e-07	6
808.902	ddA171	Tillering	indica	1	106581709	20	6581709	1.44e-07	7
801.693	dT168	Tillering	indica	1	106582628	20	6582628	5.76e-07	5
602.238	ddA85	Mature	whole	1	106585847	20	6585847	8.26e-07	228
597.432	ddT83	Mature	whole	1	106596792	20	6596792	4.62e-07	113
597.432	ddA83	Mature	whole	1	106596792	20	6596792	7.45e-07	106
659.912	dT109	Mature	japonica	1	106607619	20	6607619	3.1e-06	34
671.927	dT114	Mature	japonica	1	106607619	20	6607619	6.4e-08	65
792.08	ddA164	Tillering	whole	1	106607619	20	6607619	1.13e-06	164
938.668	ddA225	Mature	japonica	1	106639083	20	6639083	1.76e-06	33
643.09	ddT102	Mature	japonica	1	106649753	20	6649753	6.3e-08	68
662.315	dT110	Mature	japonica	1	106649753	20	6649753	1.31e-06	74
667.121	dT112	Mature	japonica	1	106649753	20	6649753	2.03e-06	40
669.524	ddT113	Mature	japonica	1	106649753	20	6649753	3.67e-06	37
674.33	ddT115	Mature	japonica	1	106649753	20	6649753	1.38e-06	62
676.733	ddT116	Mature	japonica	1	106649753	20	6649753	2.06e-06	56
679.136	ddT117	Mature	japonica	1	106649753	20	6649753	8.2e-07	57
681.539	ddT118	Mature	japonica	1	106649753	20	6649753	7.3e-07	57
683.942	ddT119	Mature	japonica	1	106649753	20	6649753	1.77e-06	56
686.345	dT120	Mature	japonica	1	106649753	20	6649753	2.76e-06	55
688.748	dT121	Mature	japonica	1	106649753	20	6649753	2.75e-06	55
700.764	ddT126	Mature	japonica	1	106649753	20	6649753	7.23e-07	82
446.038	dA20	Heading	japonica	1	106649847	20	6649847	9.54e-07	7
941.071	dT226	Mature	japonica	1	106680843	20	6680843	1.84e-06	1231
960.295	dT234	Mature	japonica	1	106680843	20	6680843	2.05e-07	1409
465.263	ddT28	Heading	japonica	1	106682528	20	6682528	3.18e-06	14
840.142	dA184	Heading	whole	1	106722128	20	6722128	4.32e-07	32
635.881	ddT99	Mature	japonica	1	106722162	20	6722162	2.18e-06	66
967.505	dT237	Mature	japonica	1	106722162	20	6722162	7.34e-07	871
938.668	dT225	Mature	japonica	1	106765043	21	6765043	2.84e-07	1178
941.071	ddT226	Mature	japonica	1	106765043	21	6765043	1.95e-07	271
664.718	ddA111	Tillering	indica	1	106800848	21	6800848	1.56e-06	202
936.265	ddT224	Mature	japonica	1	106806246	21	6806246	1.33e-06	1126
955.489	dT232	Mature	japonica	1	106806246	21	6806246	9.11e-07	1163
664.718	ddA111	Heading	japonica	1	106877909	21	6877909	3.74e-06	1057
957.892	dT233	Mature	japonica	1	106882130	21	6882130	1.58e-07	1441
462.86	dA27	Heading	japonica	1	106950908	21	6950908	2.55e-06	5
960.295	dT234	Mature	whole	1	106996739	21	6996739	5.71e-07	336
419.605	dA9	Tillering	japonica	1	107003159	21	7003159	3.6e-06	7
441.232	ddA18	Tillering	japonica	1	107065635	22	7065635	1.28e-06	5
446.038	ddT20	Tillering	whole	1	107067683	22	7067683	6.98e-07	12
441.232	ddT18	Tillering	japonica	1	107078035	22	7078035	1.43e-06	5
986.729	dT245	Mature	indica	1	107137368	22	7137368	1.38e-06	68
986.729	dT245	Mature	whole	1	107137368	22	7137368	6.24e-07	74
796.887	dT166	Heading	whole	1	107148302	22	7148302	7.54e-07	134
491.697	dT39	Mature	japonica	1	107635782	23	7635782	3.82e-07	5
775.259	ddT157	Heading	japonica	1	107653255	23	7653255	2.86e-06	16
693.555	ddT123	Mature	whole	1	107909357	23	7909357	1.2e-06	43
611.85	ddT89	Mature	japonica	1	107989833	24	7989833	9.18e-07	185
417.201	ddA8	Mature	japonica	1	107998687	24	7998687	1.06e-06	185
467.666	dA29	Tillering	whole	1	108699267	25	8699267	5.91e-07	5
893.009	dT206	Heading	japonica	1	108782983	25	8782983	1.73e-06	71
921.846	dA218	Mature	indica	1	108853689	25	8853689	1.52e-06	114
924.249	ddT219	Mature	indica	1	108853689	25	8853689	1.47e-06	290
972.311	ddA239	Heading	whole	1	108939181	25	8939181	1.13e-06	20
924.249	dT219	Tillering	whole	1	109094857	26	9094857	1.08e-06	590
924.249	dT219	Tillering	indica	1	109111134	26	9111134	1.42e-06	702
924.249	dT219	Tillering	indica	1	109151713	26	9151713	8.45e-08	16
544.564	ddT61	Mature	indica	1	109156610	26	9156610	3.41e-07	159
544.564	ddT61	Mature	whole	1	109156610	26	9156610	2.07e-08	241
522.937	ddT52	Tillering	japonica	1	109158539	26	9158539	1.13e-06	5
522.937	ddA52	Tillering	japonica	1	109158539	26	9158539	5.65e-07	34
736.81	ddT141	Mature	japonica	1	109223339	26	9223339	2.55e-06	53
748.825	ddA146	Tillering	indica	1	109252182	26	9252182	1.39e-06	268
835.336	ddT182	Tillering	indica	1	109252182	26	9252182	6e-07	268
784.871	ddT161	Tillering	indica	1	109279202	26	9279202	8.29e-07	292
719.988	ddA134	Tillering	indica	1	109290422	26	9290422	9.76e-07	246
820.917	dT176	Tillering	indica	1	109291832	26	9291832	9.83e-08	264
914.637	dT215	Tillering	indica	1	109298584	26	9298584	8.08e-07	265
914.637	dT215	Tillering	whole	1	109330535	26	9330535	2.12e-07	101
431.62	dT14	Tillering	japonica	1	109346519	26	9346519	1.86e-06	23
455.651	dT24	Tillering	japonica	1	109346519	26	9346519	2.21e-06	20
748.825	ddT146	Tillering	whole	1	109359765	26	9359765	4.21e-07	51
924.249	dA219	Tillering	whole	1	109384355	26	9384355	6.87e-07	6
986.729	ddT245	Tillering	japonica	1	109396867	27	9396867	1.48e-06	62
424.411	dT11	Tillering	indica	1	109404292	27	9404292	1.58e-06	6
926.652	ddT220	Tillering	indica	1	109404292	27	9404292	1.23e-06	7
486.891	ddT37	Tillering	indica	1	109416212	27	9416212	2.32e-07	513
619.059	ddT92	Tillering	whole	1	109508445	27	9508445	2.03e-07	56
695.958	ddT124	Tillering	whole	1	109508445	27	9508445	1.15e-06	55
486.891	ddA37	Tillering	indica	1	109527942	27	9527942	2.15e-07	1121
924.249	dA219	Tillering	indica	1	109556782	27	9556782	4.19e-08	10
984.326	dT244	Tillering	indica	1	109556782	27	9556782	8.53e-07	6
748.825	ddA146	Tillering	whole	1	109607881	27	9607881	7.33e-07	532
484.487	dA36	Tillering	indica	1	109653215	27	9653215	3.45e-07	545
799.29	ddA167	Tillering	indica	1	109680233	27	9680233	9.65e-07	1561
484.487	dT36	Tillering	whole	1	109927733	28	9927733	4.6e-07	1316
748.825	ddA146	Tillering	indica	1	109955619	28	9955619	2.48e-07	2069
931.458	ddT222	Tillering	whole	1	109955619	28	9955619	1.2e-06	10
890.606	dT205	Mature	japonica	1	109958882	28	9958882	2.54e-06	5
893.009	ddT206	Tillering	indica	1	109959595	28	9959595	1.72e-07	739
914.637	dT215	Tillering	indica	1	109959595	28	9959595	3.51e-08	1867
719.988	ddA134	Tillering	indica	1	109980522	28	9980522	3.72e-08	1449
756.034	dT149	Tillering	whole	1	109982528	28	9982528	1.09e-06	79
719.988	ddA134	Tillering	whole	1	110017737	28	10017737	9.99e-08	743
486.891	ddA37	Tillering	whole	1	110046807	28	10046807	8.16e-08	1287
722.391	ddA135	Tillering	indica	1	110059030	28	10059030	1.24e-06	311
820.917	dT176	Tillering	indica	1	110059030	28	10059030	4e-08	1897
455.651	dT24	Tillering	whole	1	110081521	28	10081521	1.07e-06	9
799.29	ddA167	Tillering	whole	1	110081521	28	10081521	4.94e-07	23
823.32	dT177	Tillering	indica	1	110090279	28	10090279	6.12e-07	309
835.336	ddT182	Tillering	indica	1	110090279	28	10090279	7.03e-07	264
719.988	ddT134	Tillering	whole	1	110090861	28	10090861	1.63e-07	499
719.988	ddT134	Tillering	indica	1	110093298	28	10093298	7.7e-07	954
777.662	dA158	Tillering	indica	1	110127647	28	10127647	7.71e-08	1541
489.294	dA38	Tillering	indica	1	110168862	28	10168862	8.47e-07	53
486.891	ddT37	Tillering	indica	1	110186418	28	10186418	1.39e-07	2101
484.487	dT36	Tillering	indica	1	110187351	28	10187351	6.91e-08	1278
484.487	dA36	Tillering	indica	1	110205552	28	10205552	3.84e-08	2298
981.923	ddT243	Heading	japonica	1	110286827	29	10286827	2.28e-06	69
986.729	ddT245	Heading	japonica	1	110286827	29	10286827	3.07e-06	6
486.891	ddA37	Tillering	indica	1	110287540	29	10287540	1.14e-09	2762
775.259	dA157	Tillering	indica	1	110287540	29	10287540	2.41e-08	1420
823.32	dA177	Tillering	indica	1	110287540	29	10287540	6.66e-09	1866
835.336	ddA182	Tillering	indica	1	110287540	29	10287540	1.51e-06	52
835.336	dT182	Tillering	indica	1	110289697	29	10289697	7.27e-07	172
777.662	dT158	Heading	japonica	1	110321673	29	10321673	3.73e-06	6
515.727	ddA49	Heading	japonica	1	110530617	29	10530617	3.62e-06	5
422.008	dT10	Mature	japonica	1	110696804	30	10696804	3.66e-09	9
424.411	ddT11	Mature	japonica	1	110696804	30	10696804	7.83e-10	11
808.902	ddT171	Tillering	indica	1	110745606	30	10745606	7.93e-07	39
808.902	ddA171	Tillering	indica	1	110745606	30	10745606	7.33e-07	37
549.37	dA63	Heading	whole	1	110936998	30	10936998	6.14e-08	78
614.253	ddA90	Heading	whole	1	110936998	30	10936998	2.84e-07	15
960.295	ddA234	Heading	whole	1	110936998	30	10936998	1.09e-07	8
960.295	ddA234	Heading	japonica	1	110936998	30	10936998	4.99e-07	10
614.253	ddA90	Heading	japonica	1	110970503	30	10970503	1.84e-06	179
856.963	ddT191	Tillering	indica	1	111117492	31	11117492	3.82e-07	1324
429.217	dT13	Mature	japonica	1	111153352	31	11153352	2.23e-06	37
842.545	dT185	Tillering	whole	1	111335977	31	11335977	8.55e-07	30
470.069	dA30	Heading	whole	1	111351344	31	11351344	6.86e-07	723
515.727	ddA49	Heading	japonica	1	111352129	31	11352129	1.56e-06	205
472.472	ddT31	Heading	whole	1	111359218	31	11359218	2.47e-07	115
491.697	ddT39	Tillering	japonica	1	111380887	31	11380887	2.5e-06	18
804.096	dA169	Tillering	japonica	1	111380887	31	11380887	4.06e-07	17
486.891	ddT37	Heading	whole	1	111381278	31	11381278	6.36e-07	718
486.891	ddA37	Heading	whole	1	111381278	31	11381278	4.92e-07	694
486.891	ddT37	Heading	indica	1	111381960	31	11381960	1.4e-06	628
486.891	ddA37	Heading	indica	1	111381960	31	11381960	5.17e-08	2900
448.441	ddA21	Heading	whole	1	111385923	31	11385923	8.57e-07	1411
866.576	dT195	Mature	japonica	1	111387874	31	11387874	2.49e-06	24
919.443	dT217	Mature	japonica	1	111387874	31	11387874	1.75e-06	20
470.069	dT30	Heading	whole	1	111452590	32	11452590	3.1e-08	1324
474.875	A32	Heading	whole	1	111598321	32	11598321	1.16e-06	9
486.891	A37	Heading	whole	1	111598321	32	11598321	1.21e-06	10
491.697	A39	Heading	whole	1	111598321	32	11598321	8.58e-07	12
494.1	A40	Heading	whole	1	111598321	32	11598321	1e-06	12
496.503	A41	Heading	whole	1	111598321	32	11598321	7.11e-07	12
498.906	A42	Heading	whole	1	111598321	32	11598321	4.88e-07	17
501.309	A43	Heading	whole	1	111598321	32	11598321	7.34e-07	14
503.712	A44	Heading	whole	1	111598321	32	11598321	1.17e-06	14
611.85	A89	Heading	whole	1	111598321	32	11598321	8.99e-07	17
614.253	A90	Heading	whole	1	111598321	32	11598321	9.77e-07	16
616.656	A91	Heading	whole	1	111598321	32	11598321	9.26e-07	16
619.059	A92	Heading	whole	1	111598321	32	11598321	8.9e-07	27
621.462	A93	Heading	whole	1	111598321	32	11598321	8.02e-07	27
623.866	A94	Heading	whole	1	111598321	32	11598321	7.88e-07	27
626.269	A95	Heading	whole	1	111598321	32	11598321	7.79e-07	29
628.672	A96	Heading	whole	1	111598321	32	11598321	7.04e-07	29
631.075	A97	Heading	whole	1	111598321	32	11598321	6.94e-07	29
633.478	A98	Heading	whole	1	111598321	32	11598321	7.01e-07	29
635.881	A99	Heading	whole	1	111598321	32	11598321	6.82e-07	29
638.284	A100	Heading	whole	1	111598321	32	11598321	6.95e-07	29
640.687	A101	Heading	whole	1	111598321	32	11598321	6.97e-07	29
643.09	A102	Heading	whole	1	111598321	32	11598321	5.57e-07	34
645.493	A103	Heading	whole	1	111598321	32	11598321	5.52e-07	34
647.896	A104	Heading	whole	1	111598321	32	11598321	5.12e-07	38
650.299	A105	Heading	whole	1	111598321	32	11598321	5.05e-07	39
652.702	A106	Heading	whole	1	111598321	32	11598321	4.93e-07	65
655.105	A107	Heading	whole	1	111598321	32	11598321	4.58e-07	74
657.508	A108	Heading	whole	1	111598321	32	11598321	4.28e-07	76
659.912	A109	Heading	whole	1	111598321	32	11598321	4.21e-07	76
662.315	A110	Heading	whole	1	111598321	32	11598321	5.29e-07	34
664.718	A111	Heading	whole	1	111598321	32	11598321	5.03e-07	62
667.121	A112	Heading	whole	1	111598321	32	11598321	4.73e-07	65
669.524	A113	Heading	whole	1	111598321	32	11598321	4.09e-07	74
671.927	A114	Heading	whole	1	111598321	32	11598321	4.27e-07	71
674.33	A115	Heading	whole	1	111598321	32	11598321	5.4e-07	33
676.733	A116	Heading	whole	1	111598321	32	11598321	5.01e-07	33
679.136	A117	Heading	whole	1	111598321	32	11598321	4.78e-07	33
681.539	A118	Heading	whole	1	111598321	32	11598321	4.7e-07	33
683.942	A119	Heading	whole	1	111598321	32	11598321	3.59e-07	73
686.345	A120	Heading	whole	1	111598321	32	11598321	3.64e-07	75
688.748	A121	Heading	whole	1	111598321	32	11598321	2.51e-07	77
691.151	A122	Heading	whole	1	111598321	32	11598321	2.73e-07	76
693.555	A123	Heading	whole	1	111598321	32	11598321	3.34e-07	73
695.958	A124	Heading	whole	1	111598321	32	11598321	5.4e-07	28
698.361	A125	Heading	whole	1	111598321	32	11598321	6.75e-07	27
700.764	A126	Heading	whole	1	111598321	32	11598321	8.79e-07	16
703.167	A127	Heading	whole	1	111598321	32	11598321	1.19e-06	16
	CPA8	Heading	whole	1	111598321	32	11598321	4.04e-07	71
458.054	dA25	Heading	whole	1	111628695	32	11628695	3.36e-07	8
458.054	dA25	Heading	japonica	1	111628695	32	11628695	1.2e-07	138
614.253	ddA90	Heading	whole	1	111703465	32	11703465	1.33e-07	159
486.891	A37	Mature	whole	1	111840833	33	11840833	8.2e-07	124
489.294	A38	Mature	whole	1	111840833	33	11840833	8.06e-07	127
491.697	A39	Mature	whole	1	111840833	33	11840833	4.82e-07	130
494.1	A40	Mature	whole	1	111840833	33	11840833	3.13e-07	137
496.503	A41	Mature	whole	1	111840833	33	11840833	3.17e-07	138
498.906	A42	Mature	whole	1	111840833	33	11840833	2.57e-07	134
501.309	A43	Mature	whole	1	111840833	33	11840833	3.26e-07	120
503.712	A44	Mature	whole	1	111840833	33	11840833	2.62e-07	124
506.115	A45	Mature	whole	1	111840833	33	11840833	1.95e-07	125
508.518	A46	Mature	whole	1	111840833	33	11840833	2.7e-07	47
510.921	A47	Mature	whole	1	111840833	33	11840833	3.4e-07	32
513.324	A48	Mature	whole	1	111840833	33	11840833	3.54e-07	13
556.58	dT66	Mature	whole	1	111840833	33	11840833	4.8e-07	7
640.687	A101	Mature	whole	1	111840833	33	11840833	5.49e-07	15
643.09	A102	Mature	whole	1	111840833	33	11840833	6.06e-07	14
645.493	A103	Mature	whole	1	111840833	33	11840833	6.83e-07	18
647.896	A104	Mature	whole	1	111840833	33	11840833	7.02e-07	18
650.299	A105	Mature	whole	1	111840833	33	11840833	7.61e-07	18
652.702	A106	Mature	whole	1	111840833	33	11840833	8.42e-07	19
655.105	A107	Mature	whole	1	111840833	33	11840833	8.72e-07	19
657.508	A108	Mature	whole	1	111840833	33	11840833	8.36e-07	19
659.912	A109	Mature	whole	1	111840833	33	11840833	8.85e-07	19
662.315	A110	Mature	whole	1	111840833	33	11840833	8.07e-07	21
664.718	A111	Mature	whole	1	111840833	33	11840833	8.45e-07	21
667.121	A112	Mature	whole	1	111840833	33	11840833	9.39e-07	21
669.524	A113	Mature	whole	1	111840833	33	11840833	9.88e-07	21
671.927	A114	Mature	whole	1	111840833	33	11840833	1.08e-06	21
674.33	A115	Mature	whole	1	111840833	33	11840833	1.2e-06	21
	CPA8	Mature	whole	1	111840833	33	11840833	1.11e-06	21
436.426	ddT16	Mature	japonica	1	111938646	33	11938646	1.38e-06	6
491.697	dT39	Mature	japonica	1	111971580	33	11971580	3.99e-07	11
784.871	dT161	Heading	japonica	1	112051955	33	12051955	2.58e-06	9
784.871	dT161	Heading	whole	1	112052071	33	12052071	5.28e-07	33
828.126	ddA179	Tillering	japonica	1	112096405	33	12096405	1.47e-10	5
450.844	A22	Heading	whole	1	112115400	33	12115400	6.22e-07	10
462.86	A27	Heading	whole	1	112115400	33	12115400	9.88e-07	7
472.472	A31	Heading	whole	1	112115400	33	12115400	1.2e-06	10
496.503	A41	Heading	whole	1	112115400	33	12115400	5.98e-07	15
498.906	A42	Heading	whole	1	112115400	33	12115400	8.12e-07	14
501.309	A43	Heading	whole	1	112115400	33	12115400	9.4e-07	9
503.712	A44	Heading	whole	1	112115400	33	12115400	9.99e-07	9
751.228	ddA147	Tillering	japonica	1	112148453	34	12148453	1.25e-06	128
981.923	ddA243	Mature	whole	1	112178143	34	12178143	9.24e-07	73
775.259	ddA157	Heading	japonica	1	112190058	34	12190058	1.05e-06	9
883.397	ddT202	Heading	japonica	1	112191525	34	12191525	3e-06	21
885.8	ddT203	Heading	japonica	1	112191525	34	12191525	4.05e-07	8
888.203	ddT204	Mature	japonica	1	112197839	34	12197839	3.18e-06	11
700.764	ddA126	Heading	whole	1	112232952	34	12232952	1.2e-06	8
494.1	dT40	Mature	indica	1	112348213	34	12348213	1.56e-06	17
506.115	ddA45	Mature	whole	1	112353802	34	12353802	1.29e-08	10
506.115	ddA45	Mature	japonica	1	112353802	34	12353802	1.38e-08	110
664.718	ddA111	Mature	japonica	1	112353802	34	12353802	8.15e-07	8
707.973	dA129	Mature	whole	1	112353802	34	12353802	4.1e-07	8
707.973	A129	Heading	whole	1	112353802	34	12353802	7.7e-08	14
710.376	dA130	Mature	whole	1	112353802	34	12353802	2.25e-07	8
712.779	dA131	Mature	whole	1	112353802	34	12353802	7.42e-07	6
717.585	dA133	Mature	whole	1	112353802	34	12353802	4.46e-07	9
719.988	dA134	Mature	whole	1	112353802	34	12353802	1.52e-07	9
722.391	dA135	Mature	whole	1	112353802	34	12353802	5.73e-08	9
724.794	dA136	Mature	whole	1	112353802	34	12353802	8.94e-08	9
727.198	dA137	Mature	whole	1	112353802	34	12353802	1.18e-07	9
729.601	dA138	Mature	whole	1	112353802	34	12353802	2.21e-08	13
732.004	dA139	Mature	whole	1	112353802	34	12353802	4.4e-08	13
734.407	dA140	Mature	whole	1	112353802	34	12353802	1.21e-08	10
734.407	dA140	Mature	japonica	1	112353802	34	12353802	1.9e-06	10
736.81	dA141	Mature	whole	1	112353802	34	12353802	6.02e-09	10
736.81	dA141	Mature	japonica	1	112353802	34	12353802	7.97e-07	11
739.213	dA142	Mature	whole	1	112353802	34	12353802	5.39e-08	9
741.616	dA143	Mature	japonica	1	112353802	34	12353802	1.85e-06	6
741.616	dA143	Mature	whole	1	112353802	34	12353802	1e-08	9
744.019	dA144	Mature	japonica	1	112353802	34	12353802	1.29e-06	6
744.019	dA144	Mature	whole	1	112353802	34	12353802	1.32e-08	9
746.422	dA145	Mature	whole	1	112353802	34	12353802	1.24e-08	9
748.825	dA146	Mature	whole	1	112353802	34	12353802	1.76e-07	8
924.249	dA219	Mature	whole	1	112353802	34	12353802	1.02e-06	9
515.727	ddT49	Heading	indica	1	112358275	34	12358275	3.71e-07	40
693.555	ddA123	Mature	japonica	1	112359474	34	12359474	2.46e-06	7
693.555	ddA123	Mature	whole	1	112359474	34	12359474	2.07e-07	9
695.958	ddT124	Mature	whole	1	112359474	34	12359474	8.25e-07	9
695.958	ddT124	Mature	japonica	1	112359474	34	12359474	2.78e-07	13
695.958	ddA124	Mature	whole	1	112359474	34	12359474	6.75e-07	10
695.958	ddA124	Mature	japonica	1	112359474	34	12359474	2.78e-06	10
561.386	dA68	Tillering	japonica	1	112383436	34	12383436	5.37e-07	252
	CPT12	Heading	japonica	1	112400516	34	12400516	2.69e-06	8
	CPA12	Heading	japonica	1	112400516	34	12400516	3.86e-08	46
479.681	A34	Mature	japonica	1	112425626	34	12425626	3.61e-06	18
482.084	A35	Mature	japonica	1	112425626	34	12425626	3.24e-06	20
484.487	A36	Mature	japonica	1	112425626	34	12425626	3.24e-06	20
486.891	A37	Mature	japonica	1	112425626	34	12425626	3.14e-06	18
489.294	A38	Mature	japonica	1	112425626	34	12425626	3.6e-06	18
491.697	A39	Mature	japonica	1	112425626	34	12425626	2.35e-06	24
494.1	A40	Mature	japonica	1	112425626	34	12425626	2.8e-06	25
496.503	A41	Mature	japonica	1	112425626	34	12425626	2.53e-06	27
498.906	A42	Mature	japonica	1	112425626	34	12425626	1.81e-06	27
501.309	A43	Mature	japonica	1	112425626	34	12425626	2.63e-06	27
503.712	A44	Mature	japonica	1	112425626	34	12425626	3e-06	28
506.115	A45	Mature	japonica	1	112425626	34	12425626	2.32e-06	51
513.324	A48	Heading	japonica	1	112425626	34	12425626	1.27e-06	7
515.727	A49	Heading	japonica	1	112425626	34	12425626	1.36e-06	7
518.13	A50	Heading	japonica	1	112425626	34	12425626	1.42e-06	9
520.534	A51	Heading	japonica	1	112425626	34	12425626	2.18e-06	8
522.937	A52	Heading	japonica	1	112425626	34	12425626	2.48e-06	8
525.34	A53	Heading	japonica	1	112425626	34	12425626	3.56e-06	7
578.207	A75	Heading	japonica	1	112425626	34	12425626	3.67e-06	5
580.61	A76	Heading	japonica	1	112425626	34	12425626	3.48e-06	5
583.013	A77	Heading	japonica	1	112425626	34	12425626	3.31e-06	5
585.416	A78	Heading	japonica	1	112425626	34	12425626	3.37e-06	5
587.819	A79	Heading	japonica	1	112425626	34	12425626	3.46e-06	5
590.223	A80	Heading	japonica	1	112425626	34	12425626	3.38e-06	5
592.626	A81	Heading	japonica	1	112425626	34	12425626	3.77e-06	5
595.029	A82	Heading	japonica	1	112425626	34	12425626	3.73e-06	5
597.432	A83	Heading	japonica	1	112425626	34	12425626	3.79e-06	5
	CPT12	Mature	japonica	1	112448650	35	12448650	1.14e-06	11
	CPA12	Mature	japonica	1	112448650	35	12448650	1.14e-06	11
508.518	A46	Mature	japonica	1	112453879	35	12453879	1.88e-06	52
510.921	A47	Mature	japonica	1	112453879	35	12453879	2.37e-06	52
513.324	A48	Mature	japonica	1	112453879	35	12453879	2.6e-06	29
515.727	A49	Mature	japonica	1	112453879	35	12453879	3.42e-06	27
458.054	A25	Mature	whole	1	112477636	35	12477636	7.09e-07	9
460.457	A26	Mature	whole	1	112477636	35	12477636	5.65e-07	10
462.86	A27	Mature	whole	1	112477636	35	12477636	3.61e-07	11
465.263	A28	Mature	whole	1	112477636	35	12477636	1.04e-06	8
467.666	A29	Mature	whole	1	112477636	35	12477636	1.07e-06	8
470.069	A30	Mature	whole	1	112477636	35	12477636	8.72e-07	9
472.472	A31	Mature	whole	1	112477636	35	12477636	4.15e-07	10
474.875	A32	Mature	whole	1	112477636	35	12477636	3.49e-07	9
477.278	A33	Mature	whole	1	112477636	35	12477636	2.02e-07	11
479.681	A34	Mature	whole	1	112477636	35	12477636	6.41e-08	12
482.084	A35	Mature	whole	1	112477636	35	12477636	8.32e-08	12
484.487	A36	Mature	whole	1	112477636	35	12477636	9.33e-08	13
486.891	A37	Mature	whole	1	112477636	35	12477636	6.5e-08	13
489.294	A38	Mature	whole	1	112477636	35	12477636	7.8e-08	12
491.697	A39	Mature	whole	1	112477636	35	12477636	5.2e-08	12
494.1	A40	Mature	whole	1	112477636	35	12477636	4.31e-08	16
496.503	A41	Mature	whole	1	112477636	35	12477636	3.86e-08	12
498.906	A42	Mature	whole	1	112477636	35	12477636	2.65e-08	16
501.309	A43	Mature	whole	1	112477636	35	12477636	5.83e-08	12
503.712	A44	Mature	whole	1	112477636	35	12477636	5.73e-08	12
506.115	A45	Mature	whole	1	112477636	35	12477636	3.9e-08	12
508.518	A46	Mature	whole	1	112477636	35	12477636	6.42e-08	11
510.921	A47	Mature	whole	1	112477636	35	12477636	1.05e-07	11
513.324	A48	Mature	whole	1	112477636	35	12477636	1.66e-07	11
515.727	A49	Mature	whole	1	112477636	35	12477636	4.37e-07	11
	CPT12	Heading	whole	1	112477636	35	12477636	5.19e-07	9
	CPA12	Heading	whole	1	112477636	35	12477636	1.03e-06	6
494.1	dT40	Mature	japonica	1	112483431	35	12483431	2.47e-06	28
434.023	A15	Mature	japonica	1	112494266	35	12494266	1.47e-06	10
458.054	dT25	Heading	indica	1	112590859	35	12590859	5.65e-08	44
407.589	ddA4	Mature	whole	1	112619344	35	12619344	8.82e-07	189
436.426	A16	Heading	whole	1	112658297	35	12658297	1.39e-07	33
443.635	A19	Heading	whole	1	112658297	35	12658297	7.78e-08	56
453.248	A23	Heading	whole	1	112658297	35	12658297	2.15e-08	74
455.651	A24	Heading	whole	1	112658297	35	12658297	5.7e-09	78
458.054	A25	Heading	whole	1	112658297	35	12658297	1.23e-09	79
460.457	A26	Heading	whole	1	112658297	35	12658297	1.11e-09	79
462.86	A27	Heading	whole	1	112658297	35	12658297	4.22e-10	81
465.263	A28	Heading	whole	1	112658297	35	12658297	2.83e-09	79
467.666	A29	Heading	whole	1	112658297	35	12658297	4.21e-10	82
470.069	A30	Heading	whole	1	112658297	35	12658297	1.6e-10	82
472.472	A31	Heading	whole	1	112658297	35	12658297	3.41e-10	79
474.875	A32	Heading	whole	1	112658297	35	12658297	1.48e-09	81
477.278	A33	Heading	whole	1	112658297	35	12658297	7.77e-10	81
479.681	A34	Heading	whole	1	112658297	35	12658297	2.78e-10	84
482.084	A35	Heading	whole	1	112658297	35	12658297	6.34e-10	81
484.487	A36	Heading	whole	1	112658297	35	12658297	2.13e-10	84
486.891	A37	Heading	whole	1	112658297	35	12658297	2.25e-10	93
489.294	A38	Heading	whole	1	112658297	35	12658297	2.72e-10	85
491.697	A39	Heading	whole	1	112658297	35	12658297	2.26e-10	93
494.1	A40	Heading	whole	1	112658297	35	12658297	1.95e-10	83
496.503	A41	Heading	whole	1	112658297	35	12658297	2.43e-11	98
498.906	A42	Heading	whole	1	112658297	35	12658297	2.26e-11	98
501.309	A43	Heading	whole	1	112658297	35	12658297	4.27e-11	98
503.712	A44	Heading	whole	1	112658297	35	12658297	3.66e-11	98
506.115	A45	Heading	whole	1	112658297	35	12658297	2.59e-10	90
508.518	A46	Heading	whole	1	112658297	35	12658297	1.26e-09	80
510.921	A47	Heading	whole	1	112658297	35	12658297	1.68e-09	81
607.044	A87	Heading	whole	1	112658297	35	12658297	1.89e-08	60
609.447	A88	Heading	whole	1	112658297	35	12658297	1.71e-08	60
611.85	A89	Heading	whole	1	112658297	35	12658297	5.49e-09	75
614.253	A90	Heading	whole	1	112658297	35	12658297	6.47e-09	70
616.656	A91	Heading	whole	1	112658297	35	12658297	7.09e-09	69
619.059	A92	Heading	whole	1	112658297	35	12658297	7.26e-09	69
621.462	A93	Heading	whole	1	112658297	35	12658297	7.58e-09	69
623.866	A94	Heading	whole	1	112658297	35	12658297	8.18e-09	68
626.269	A95	Heading	whole	1	112658297	35	12658297	8.44e-09	61
628.672	A96	Heading	whole	1	112658297	35	12658297	8.78e-09	61
631.075	A97	Heading	whole	1	112658297	35	12658297	9.47e-09	59
633.478	A98	Heading	whole	1	112658297	35	12658297	9.97e-09	59
635.881	A99	Heading	whole	1	112658297	35	12658297	1.01e-08	59
638.284	A100	Heading	whole	1	112658297	35	12658297	1.09e-08	59
640.687	A101	Heading	whole	1	112658297	35	12658297	1.12e-08	59
643.09	A102	Heading	whole	1	112658297	35	12658297	2.29e-09	69
645.493	A103	Heading	whole	1	112658297	35	12658297	2.42e-09	69
647.896	A104	Heading	whole	1	112658297	35	12658297	2.64e-09	69
650.299	A105	Heading	whole	1	112658297	35	12658297	2.88e-09	69
652.702	A106	Heading	whole	1	112658297	35	12658297	3.02e-09	69
655.105	A107	Heading	whole	1	112658297	35	12658297	3.32e-09	68
657.508	A108	Heading	whole	1	112658297	35	12658297	3.9e-09	68
659.912	A109	Heading	whole	1	112658297	35	12658297	4.28e-09	66
662.315	A110	Heading	whole	1	112658297	35	12658297	3.03e-08	30
664.718	A111	Heading	whole	1	112658297	35	12658297	3.51e-08	30
667.121	A112	Heading	whole	1	112658297	35	12658297	4.43e-08	18
669.524	A113	Heading	whole	1	112658297	35	12658297	2.86e-08	29
671.927	A114	Heading	whole	1	112658297	35	12658297	3.31e-08	29
674.33	A115	Heading	whole	1	112658297	35	12658297	2.57e-07	7
676.733	A116	Heading	whole	1	112658297	35	12658297	2.74e-07	7
679.136	A117	Heading	whole	1	112658297	35	12658297	2.66e-07	7
681.539	A118	Heading	whole	1	112658297	35	12658297	2.73e-07	7
683.942	A119	Heading	whole	1	112658297	35	12658297	3.89e-08	29
686.345	A120	Heading	whole	1	112658297	35	12658297	2.71e-08	29
688.748	A121	Heading	whole	1	112658297	35	12658297	2.82e-09	67
691.151	A122	Heading	whole	1	112658297	35	12658297	2.05e-09	70
693.555	A123	Heading	whole	1	112658297	35	12658297	1.66e-09	70
695.958	A124	Heading	whole	1	112658297	35	12658297	1.4e-08	58
698.361	A125	Heading	whole	1	112658297	35	12658297	1.52e-08	59
700.764	A126	Heading	whole	1	112658297	35	12658297	1.85e-08	68
703.167	A127	Heading	whole	1	112658297	35	12658297	2.82e-08	70
705.57	A128	Heading	whole	1	112658297	35	12658297	5.03e-08	72
	CPA8	Heading	whole	1	112658297	35	12658297	3.6e-08	29
458.054	A25	Heading	japonica	1	112660005	35	12660005	1.78e-07	678
460.457	A26	Heading	japonica	1	112660005	35	12660005	1.3e-07	681
467.666	A29	Heading	japonica	1	112660005	35	12660005	7.08e-08	688
470.069	A30	Heading	japonica	1	112660005	35	12660005	4.59e-08	686
472.472	A31	Heading	japonica	1	112660005	35	12660005	9.5e-08	671
474.875	A32	Heading	japonica	1	112660005	35	12660005	1.13e-07	671
477.278	A33	Heading	japonica	1	112660005	35	12660005	5.11e-08	679
479.681	A34	Heading	japonica	1	112660005	35	12660005	5.25e-08	679
482.084	A35	Heading	japonica	1	112660005	35	12660005	5.93e-08	672
484.487	A36	Heading	japonica	1	112660005	35	12660005	2.7e-08	667
486.891	A37	Heading	japonica	1	112660005	35	12660005	2.49e-08	682
489.294	A38	Heading	japonica	1	112660005	35	12660005	3.01e-08	663
491.697	A39	Heading	japonica	1	112660005	35	12660005	3.12e-08	660
494.1	A40	Heading	japonica	1	112660005	35	12660005	3.23e-08	660
496.503	A41	Heading	japonica	1	112660005	35	12660005	1.45e-08	666
498.906	A42	Heading	japonica	1	112660005	35	12660005	1.15e-08	670
501.309	A43	Heading	japonica	1	112660005	35	12660005	9.05e-09	666
503.712	A44	Heading	japonica	1	112660005	35	12660005	5.56e-09	686
506.115	A45	Heading	japonica	1	112660005	35	12660005	1.56e-08	634
508.518	A46	Heading	japonica	1	112660005	35	12660005	4.92e-08	540
510.921	A47	Heading	japonica	1	112660005	35	12660005	4.34e-08	544
599.835	A84	Heading	japonica	1	112660005	35	12660005	1.75e-07	364
602.238	A85	Heading	japonica	1	112660005	35	12660005	1.9e-07	364
604.641	A86	Heading	japonica	1	112660005	35	12660005	1.88e-07	360
607.044	A87	Heading	japonica	1	112660005	35	12660005	1.93e-07	357
609.447	A88	Heading	japonica	1	112660005	35	12660005	1.88e-07	357
611.85	A89	Heading	japonica	1	112660005	35	12660005	1.33e-07	383
614.253	A90	Heading	japonica	1	112660005	35	12660005	1.34e-07	376
616.656	A91	Heading	japonica	1	112660005	35	12660005	1.4e-07	370
619.059	A92	Heading	japonica	1	112660005	35	12660005	1.46e-07	367
621.462	A93	Heading	japonica	1	112660005	35	12660005	1.56e-07	354
623.866	A94	Heading	japonica	1	112660005	35	12660005	1.66e-07	352
626.269	A95	Heading	japonica	1	112660005	35	12660005	1.82e-07	344
628.672	A96	Heading	japonica	1	112660005	35	12660005	1.74e-07	344
631.075	A97	Heading	japonica	1	112660005	35	12660005	1.82e-07	70
633.478	A98	Heading	japonica	1	112660005	35	12660005	1.93e-07	64
635.881	A99	Heading	japonica	1	112660005	35	12660005	2.04e-07	64
638.284	A100	Heading	japonica	1	112660005	35	12660005	2.27e-07	61
640.687	A101	Heading	japonica	1	112660005	35	12660005	2.57e-07	45
643.09	A102	Heading	japonica	1	112660005	35	12660005	1.01e-07	95
645.493	A103	Heading	japonica	1	112660005	35	12660005	1.22e-07	86
647.896	A104	Heading	japonica	1	112660005	35	12660005	1.41e-07	54
650.299	A105	Heading	japonica	1	112660005	35	12660005	1.9e-07	46
652.702	A106	Heading	japonica	1	112660005	35	12660005	2.26e-07	43
655.105	A107	Heading	japonica	1	112660005	35	12660005	2.97e-07	40
657.508	A108	Heading	japonica	1	112660005	35	12660005	4.98e-07	39
659.912	A109	Heading	japonica	1	112660005	35	12660005	6.84e-07	39
662.315	A110	Heading	japonica	1	112660005	35	12660005	9.06e-07	34
664.718	A111	Heading	japonica	1	112660005	35	12660005	1.46e-06	33
688.748	A121	Heading	japonica	1	112660005	35	12660005	9.12e-07	33
691.151	A122	Heading	japonica	1	112660005	35	12660005	2.39e-07	42
693.555	A123	Heading	japonica	1	112660005	35	12660005	1.23e-07	54
695.958	A124	Heading	japonica	1	112660005	35	12660005	2.34e-07	42
698.361	A125	Heading	japonica	1	112660005	35	12660005	2.08e-07	62
700.764	A126	Heading	japonica	1	112660005	35	12660005	2.18e-07	351
955.489	dA232	Mature	japonica	1	112660005	35	12660005	2.82e-06	5
	CPT9	Mature	whole	1	112672996	35	12672996	1.08e-06	26
	CPA9	Mature	whole	1	112672996	35	12672996	1.08e-06	26
890.606	ddT205	Heading	japonica	1	112740527	35	12740527	5.89e-07	460
893.009	dT206	Heading	japonica	1	112740527	35	12740527	9.87e-07	84
537.355	dA58	Heading	japonica	1	112751830	36	12751830	2.48e-06	76
614.253	ddA90	Heading	whole	1	112758479	36	12758479	1.21e-07	9
780.065	dA159	Heading	japonica	1	112770306	36	12770306	1.81e-06	60
924.249	dT219	Mature	japonica	1	112796697	36	12796697	1.08e-06	15
513.324	A48	Heading	whole	1	112804063	36	12804063	3.34e-09	98
515.727	A49	Heading	whole	1	112804063	36	12804063	3.98e-09	98
518.13	A50	Heading	whole	1	112804063	36	12804063	3.78e-09	98
520.534	A51	Heading	whole	1	112804063	36	12804063	6.27e-09	98
522.937	A52	Heading	whole	1	112804063	36	12804063	9.84e-09	96
525.34	A53	Heading	whole	1	112804063	36	12804063	8.75e-09	96
527.743	A54	Heading	whole	1	112804063	36	12804063	2e-08	95
530.146	A55	Heading	whole	1	112804063	36	12804063	2.42e-08	86
532.549	A56	Heading	whole	1	112804063	36	12804063	2.1e-08	86
534.952	A57	Heading	whole	1	112804063	36	12804063	2.36e-08	86
537.355	A58	Heading	whole	1	112804063	36	12804063	1.91e-08	87
539.758	A59	Heading	whole	1	112804063	36	12804063	2.11e-08	86
542.161	A60	Heading	whole	1	112804063	36	12804063	1.86e-08	87
544.564	A61	Heading	whole	1	112804063	36	12804063	1.81e-08	87
546.967	A62	Heading	whole	1	112804063	36	12804063	5.17e-08	61
549.37	A63	Heading	whole	1	112804063	36	12804063	2.15e-08	85
551.773	A64	Heading	whole	1	112804063	36	12804063	1.67e-08	85
554.176	A65	Heading	whole	1	112804063	36	12804063	2.01e-08	83
556.58	A66	Heading	whole	1	112804063	36	12804063	2.36e-08	83
558.983	A67	Heading	whole	1	112804063	36	12804063	1.55e-08	84
561.386	A68	Heading	whole	1	112804063	36	12804063	1.21e-08	85
563.789	A69	Heading	whole	1	112804063	36	12804063	1.15e-08	86
566.192	A70	Heading	whole	1	112804063	36	12804063	1e-08	86
568.595	A71	Heading	whole	1	112804063	36	12804063	9.4e-09	87
570.998	A72	Heading	whole	1	112804063	36	12804063	8.13e-09	94
573.401	A73	Heading	whole	1	112804063	36	12804063	7.71e-09	94
575.804	A74	Heading	whole	1	112804063	36	12804063	7.01e-09	93
578.207	A75	Heading	whole	1	112804063	36	12804063	6.82e-09	94
580.61	A76	Heading	whole	1	112804063	36	12804063	7.18e-09	93
583.013	A77	Heading	whole	1	112804063	36	12804063	7.67e-09	92
585.416	A78	Heading	whole	1	112804063	36	12804063	7.57e-09	92
587.819	A79	Heading	whole	1	112804063	36	12804063	8.26e-09	92
590.223	A80	Heading	whole	1	112804063	36	12804063	9.42e-09	85
592.626	A81	Heading	whole	1	112804063	36	12804063	1.12e-08	81
595.029	A82	Heading	whole	1	112804063	36	12804063	1.2e-08	80
597.432	A83	Heading	whole	1	112804063	36	12804063	1.31e-08	80
599.835	A84	Heading	whole	1	112804063	36	12804063	1.3e-08	80
602.238	A85	Heading	whole	1	112804063	36	12804063	1.6e-08	79
604.641	A86	Heading	whole	1	112804063	36	12804063	1.84e-08	78
710.376	A130	Heading	whole	1	112804063	36	12804063	1.11e-07	85
712.779	A131	Heading	whole	1	112804063	36	12804063	1.46e-07	86
715.182	A132	Heading	whole	1	112804063	36	12804063	2.14e-07	82
717.585	A133	Heading	whole	1	112804063	36	12804063	3.59e-07	77
719.988	A134	Heading	whole	1	112804063	36	12804063	6.74e-07	57
	CPA11	Heading	whole	1	112804063	36	12804063	1.43e-08	87
	CPA10	Heading	whole	1	112804063	36	12804063	2.53e-08	85
409.992	A5	Heading	japonica	1	112806235	36	12806235	6.72e-07	489
412.395	A6	Heading	japonica	1	112806235	36	12806235	2.32e-07	488
414.798	A7	Heading	japonica	1	112806235	36	12806235	3.39e-07	474
417.201	A8	Heading	japonica	1	112806235	36	12806235	1.35e-07	358
419.605	A9	Heading	japonica	1	112806235	36	12806235	1.22e-07	410
429.217	A13	Heading	japonica	1	112806235	36	12806235	9.98e-07	372
431.62	A14	Heading	japonica	1	112806235	36	12806235	7.17e-07	377
438.829	A17	Heading	japonica	1	112806235	36	12806235	5.41e-07	387
441.232	A18	Heading	japonica	1	112806235	36	12806235	6.2e-08	817
407.589	ddT4	Mature	indica	1	112811028	36	12811028	1.76e-07	229
549.37	dA63	Heading	whole	1	112927796	36	12927796	1.05e-06	13
	CPT6	Heading	whole	1	112927796	36	12927796	6.75e-07	5
	CPA6	Heading	whole	1	112927796	36	12927796	6.75e-07	5
431.62	A14	Heading	whole	1	112937697	36	12937697	7.12e-07	107
436.426	A16	Heading	whole	1	112937697	36	12937697	9.55e-08	77
441.232	A18	Heading	whole	1	112937697	36	12937697	3.54e-08	334
443.635	A19	Heading	whole	1	112937697	36	12937697	5.75e-08	289
446.038	A20	Heading	whole	1	112937697	36	12937697	7.58e-08	272
527.743	A54	Heading	whole	1	112939420	36	12939420	1.16e-06	267
	CPA11	Heading	whole	1	112939420	36	12939420	1.12e-06	263
955.489	ddT232	Tillering	japonica	1	112946154	36	12946154	9.87e-07	11
580.61	ddT76	Mature	japonica	1	112971522	36	12971522	6.45e-07	117
736.81	ddA141	Tillering	japonica	1	112979207	36	12979207	2.35e-06	179
	CPT16	Mature	indica	1	112990371	36	12990371	4.58e-08	12
775.259	dA157	Mature	indica	1	112990575	36	12990575	5.15e-07	18
458.054	dA25	Mature	indica	1	112990933	36	12990933	3.54e-07	13
753.631	dT148	Mature	indica	1	112990933	36	12990933	5.26e-07	10
775.259	dT157	Mature	indica	1	112990933	36	12990933	7.4e-09	18
513.324	A48	Heading	japonica	1	112997860	36	12997860	5.64e-08	767
515.727	A49	Heading	japonica	1	112997860	36	12997860	4.93e-08	766
518.13	A50	Heading	japonica	1	112997860	36	12997860	2.65e-08	776
520.534	A51	Heading	japonica	1	112997860	36	12997860	3.02e-08	760
522.937	A52	Heading	japonica	1	112997860	36	12997860	2.71e-08	719
525.34	A53	Heading	japonica	1	112997860	36	12997860	2.35e-08	730
527.743	A54	Heading	japonica	1	112997860	36	12997860	2.97e-08	600
530.146	A55	Heading	japonica	1	112997860	36	12997860	2.67e-08	595
532.549	A56	Heading	japonica	1	112997860	36	12997860	2.82e-08	609
534.952	A57	Heading	japonica	1	112997860	36	12997860	2.67e-08	597
537.355	A58	Heading	japonica	1	112997860	36	12997860	2.29e-08	611
539.758	A59	Heading	japonica	1	112997860	36	12997860	2.33e-08	601
542.161	A60	Heading	japonica	1	112997860	36	12997860	2.35e-08	598
544.564	A61	Heading	japonica	1	112997860	36	12997860	2.13e-08	591
549.37	A63	Heading	japonica	1	112997860	36	12997860	2.43e-08	590
551.773	A64	Heading	japonica	1	112997860	36	12997860	1.99e-08	587
563.789	A69	Heading	japonica	1	112997860	36	12997860	3.02e-08	582
566.192	A70	Heading	japonica	1	112997860	36	12997860	3.09e-08	583
568.595	A71	Heading	japonica	1	112997860	36	12997860	3.57e-08	588
570.998	A72	Heading	japonica	1	112997860	36	12997860	3.5e-08	588
573.401	A73	Heading	japonica	1	112997860	36	12997860	4.08e-08	584
575.804	A74	Heading	japonica	1	112997860	36	12997860	4.64e-08	582
578.207	A75	Heading	japonica	1	112997860	36	12997860	5.04e-08	581
580.61	A76	Heading	japonica	1	112997860	36	12997860	5.97e-08	579
583.013	A77	Heading	japonica	1	112997860	36	12997860	6.37e-08	578
585.416	A78	Heading	japonica	1	112997860	36	12997860	8.3e-08	577
587.819	A79	Heading	japonica	1	112997860	36	12997860	9.83e-08	574
590.223	A80	Heading	japonica	1	112997860	36	12997860	1.11e-07	574
592.626	A81	Heading	japonica	1	112997860	36	12997860	1.33e-07	569
595.029	A82	Heading	japonica	1	112997860	36	12997860	1.5e-07	567
597.432	A83	Heading	japonica	1	112997860	36	12997860	1.66e-07	564
703.167	A127	Heading	japonica	1	112997860	36	12997860	2.39e-07	471
705.57	A128	Heading	japonica	1	112997860	36	12997860	1.55e-07	432
707.973	A129	Heading	japonica	1	112997860	36	12997860	1.02e-07	436
710.376	A130	Heading	japonica	1	112997860	36	12997860	7.54e-08	442
712.779	A131	Heading	japonica	1	112997860	36	12997860	5.91e-08	447
715.182	A132	Heading	japonica	1	112997860	36	12997860	4.95e-08	520
717.585	A133	Heading	japonica	1	112997860	36	12997860	4.74e-08	522
719.988	A134	Heading	japonica	1	112997860	36	12997860	4.9e-08	520
722.391	A135	Heading	japonica	1	112997860	36	12997860	1.15e-07	395
724.794	A136	Heading	japonica	1	112997860	36	12997860	1.94e-07	386
727.198	A137	Heading	japonica	1	112997860	36	12997860	3.78e-07	380
729.601	A138	Heading	japonica	1	112997860	36	12997860	9.18e-07	353
732.004	A139	Heading	japonica	1	112997860	36	12997860	2.46e-06	13
	CPA11	Heading	japonica	1	112997860	36	12997860	2.22e-08	600
924.249	dT219	Mature	japonica	1	113000039	36	13000039	3.26e-07	626
888.203	dA204	Mature	japonica	1	113001759	36	13001759	3.83e-07	260
595.029	ddT82	Heading	japonica	1	113002924	36	13002924	3.44e-06	823
662.315	A110	Heading	whole	1	113011152	36	13011152	1.02e-07	274
664.718	A111	Heading	whole	1	113011152	36	13011152	1.13e-07	270
667.121	A112	Heading	whole	1	113011152	36	13011152	1.22e-07	268
669.524	A113	Heading	whole	1	113011152	36	13011152	1.15e-07	227
671.927	A114	Heading	whole	1	113011152	36	13011152	1.2e-07	219
674.33	A115	Heading	whole	1	113011152	36	13011152	2.47e-07	83
676.733	A116	Heading	whole	1	113011152	36	13011152	2.52e-07	81
679.136	A117	Heading	whole	1	113011152	36	13011152	2.56e-07	82
681.539	A118	Heading	whole	1	113011152	36	13011152	2.37e-07	83
683.942	A119	Heading	whole	1	113011152	36	13011152	1.23e-07	217
686.345	A120	Heading	whole	1	113011152	36	13011152	1.12e-07	241
695.958	A124	Heading	whole	1	113011152	36	13011152	6.37e-08	309
698.361	A125	Heading	whole	1	113011152	36	13011152	9.08e-08	304
700.764	A126	Heading	whole	1	113011152	36	13011152	1.47e-07	303
703.167	A127	Heading	whole	1	113011152	36	13011152	2.66e-07	293
705.57	A128	Heading	whole	1	113011152	36	13011152	5.52e-07	274
	CPA8	Heading	whole	1	113011152	36	13011152	1.19e-07	212
407.589	A4	Heading	japonica	1	113041170	36	13041170	1.7e-06	22
422.008	A10	Heading	japonica	1	113041170	36	13041170	4.6e-07	287
424.411	A11	Heading	japonica	1	113041170	36	13041170	9.47e-07	22
426.814	A12	Heading	japonica	1	113041170	36	13041170	2.26e-08	359
429.217	A13	Heading	japonica	1	113041170	36	13041170	2.17e-07	285
431.62	A14	Heading	japonica	1	113041170	36	13041170	2.94e-07	295
434.023	A15	Heading	japonica	1	113041170	36	13041170	4.7e-07	291
438.829	A17	Heading	japonica	1	113041170	36	13041170	1.71e-07	378
450.844	A22	Heading	japonica	1	113041170	36	13041170	2.58e-07	413
513.324	A48	Heading	whole	1	113046006	36	13046006	1.74e-07	7
515.727	A49	Heading	whole	1	113046006	36	13046006	1.72e-07	7
518.13	A50	Heading	whole	1	113046006	36	13046006	1.56e-07	7
520.534	A51	Heading	whole	1	113046006	36	13046006	2.45e-07	5
522.937	A52	Heading	whole	1	113046006	36	13046006	4e-07	5
525.34	A53	Heading	whole	1	113046006	36	13046006	3.01e-07	5
527.743	A54	Heading	whole	1	113046006	36	13046006	3.8e-07	5
530.146	A55	Heading	whole	1	113046006	36	13046006	4.01e-07	5
532.549	A56	Heading	whole	1	113046006	36	13046006	3.68e-07	5
534.952	A57	Heading	whole	1	113046006	36	13046006	4.25e-07	5
537.355	A58	Heading	whole	1	113046006	36	13046006	3.84e-07	6
539.758	A59	Heading	whole	1	113046006	36	13046006	4.46e-07	6
542.161	A60	Heading	whole	1	113046006	36	13046006	4.53e-07	5
544.564	A61	Heading	whole	1	113046006	36	13046006	5.68e-07	5
549.37	A63	Heading	whole	1	113046006	36	13046006	7.46e-07	5
551.773	A64	Heading	whole	1	113046006	36	13046006	7.09e-07	5
554.176	A65	Heading	whole	1	113046006	36	13046006	7.2e-07	5
556.58	A66	Heading	whole	1	113046006	36	13046006	8.7e-07	5
	CPA11	Heading	whole	1	113046006	36	13046006	4.5e-07	5
426.814	A12	Heading	whole	1	113052730	37	13052730	3.34e-07	69
508.518	A46	Heading	whole	1	113052730	37	13052730	9.92e-08	23
510.921	A47	Heading	whole	1	113052730	37	13052730	1.57e-07	23
611.85	A89	Heading	whole	1	113052730	37	13052730	1.17e-06	23
640.687	A101	Heading	whole	1	113052730	37	13052730	1.15e-06	17
695.958	A124	Heading	whole	1	113052730	37	13052730	1e-06	17
438.829	A17	Heading	whole	1	113090473	37	13090473	3.84e-07	222
448.441	A21	Heading	whole	1	113090473	37	13090473	3.7e-07	289
450.844	A22	Heading	whole	1	113090473	37	13090473	4.02e-07	290
455.651	A24	Heading	whole	1	113090473	37	13090473	7.81e-08	344
707.973	A129	Heading	whole	1	113090473	37	13090473	9.54e-07	239
893.009	dT206	Heading	whole	1	113090473	37	13090473	4.45e-07	26
455.651	A24	Heading	japonica	1	113093480	37	13093480	2.72e-07	865
938.668	ddA225	Mature	indica	1	113095254	37	13095254	2.47e-07	15
938.668	ddA225	Mature	whole	1	113095254	37	13095254	3.64e-07	77
422.008	A10	Heading	japonica	1	113111408	37	13111408	2.73e-06	377
426.814	A12	Heading	japonica	1	113111408	37	13111408	6.82e-08	516
434.023	A15	Heading	japonica	1	113111408	37	13111408	1.26e-06	381
436.426	A16	Heading	japonica	1	113111408	37	13111408	2.8e-08	733
443.635	A19	Heading	japonica	1	113111408	37	13111408	4.12e-08	856
446.038	A20	Heading	japonica	1	113111408	37	13111408	7.76e-08	782
448.441	A21	Heading	japonica	1	113111408	37	13111408	8.71e-08	861
450.844	A22	Heading	japonica	1	113111408	37	13111408	6.19e-07	379
453.248	A23	Heading	japonica	1	113111408	37	13111408	1.05e-07	858
465.263	A28	Heading	japonica	1	113111408	37	13111408	2.03e-07	941
546.967	A62	Heading	japonica	1	113111408	37	13111408	2.43e-08	582
549.37	dA63	Heading	japonica	1	113111408	37	13111408	8.17e-09	16
554.176	A65	Heading	japonica	1	113111408	37	13111408	2.26e-08	584
556.58	A66	Heading	japonica	1	113111408	37	13111408	2.56e-08	579
558.983	A67	Heading	japonica	1	113111408	37	13111408	2.51e-08	581
561.386	A68	Heading	japonica	1	113111408	37	13111408	2.65e-08	584
	CPA10	Heading	japonica	1	113111408	37	13111408	1.68e-08	581
462.86	A27	Heading	whole	1	113112380	37	13112380	1.01e-07	352
462.86	A27	Heading	japonica	1	113112380	37	13112380	8.08e-08	947
467.666	A29	Heading	whole	1	113112380	37	13112380	1e-07	354
470.069	A30	Heading	whole	1	113112380	37	13112380	3.41e-08	362
472.472	A31	Heading	whole	1	113112380	37	13112380	3.54e-08	360
474.875	A32	Heading	whole	1	113112380	37	13112380	6.8e-08	357
477.278	A33	Heading	whole	1	113112380	37	13112380	4.73e-08	361
479.681	A34	Heading	whole	1	113112380	37	13112380	1.5e-08	363
482.084	A35	Heading	whole	1	113112380	37	13112380	2.6e-08	361
484.487	A36	Heading	whole	1	113112380	37	13112380	1.12e-08	364
486.891	A37	Heading	whole	1	113112380	37	13112380	1.14e-08	365
489.294	A38	Heading	whole	1	113112380	37	13112380	1.17e-08	365
491.697	A39	Heading	whole	1	113112380	37	13112380	8.24e-09	365
494.1	A40	Heading	whole	1	113112380	37	13112380	1.24e-08	360
496.503	A41	Heading	whole	1	113112380	37	13112380	1.66e-09	371
498.906	A42	Heading	whole	1	113112380	37	13112380	1.85e-09	368
501.309	A43	Heading	whole	1	113112380	37	13112380	2.24e-09	369
503.712	A44	Heading	whole	1	113112380	37	13112380	2.22e-09	369
506.115	A45	Heading	whole	1	113112380	37	13112380	5.76e-09	365
508.518	A46	Heading	whole	1	113112380	37	13112380	1.7e-08	360
510.921	A47	Heading	whole	1	113112380	37	13112380	2.8e-08	358
513.324	A48	Heading	whole	1	113112380	37	13112380	4.39e-08	357
515.727	A49	Heading	whole	1	113112380	37	13112380	6.96e-08	355
518.13	A50	Heading	whole	1	113112380	37	13112380	1.28e-07	350
520.534	A51	Heading	whole	1	113112380	37	13112380	2.33e-07	324
522.937	A52	Heading	whole	1	113112380	37	13112380	5.22e-07	301
525.34	A53	Heading	whole	1	113112380	37	13112380	7.54e-07	293
561.386	A68	Heading	whole	1	113112380	37	13112380	1e-06	257
563.789	A69	Heading	whole	1	113112380	37	13112380	8.5e-07	265
566.192	A70	Heading	whole	1	113112380	37	13112380	6.05e-07	276
568.595	A71	Heading	whole	1	113112380	37	13112380	4.51e-07	299
570.998	A72	Heading	whole	1	113112380	37	13112380	3.18e-07	307
573.401	A73	Heading	whole	1	113112380	37	13112380	2.42e-07	311
575.804	A74	Heading	whole	1	113112380	37	13112380	1.58e-07	312
578.207	A75	Heading	whole	1	113112380	37	13112380	1.16e-07	315
580.61	A76	Heading	whole	1	113112380	37	13112380	1.03e-07	314
583.013	A77	Heading	whole	1	113112380	37	13112380	9.28e-08	314
585.416	A78	Heading	whole	1	113112380	37	13112380	7.94e-08	314
587.819	A79	Heading	whole	1	113112380	37	13112380	7.23e-08	315
590.223	A80	Heading	whole	1	113112380	37	13112380	7.21e-08	314
592.626	A81	Heading	whole	1	113112380	37	13112380	7.69e-08	312
595.029	A82	Heading	whole	1	113112380	37	13112380	7.08e-08	312
597.432	A83	Heading	whole	1	113112380	37	13112380	7.09e-08	312
599.835	A84	Heading	whole	1	113112380	37	13112380	6.58e-08	314
602.238	A85	Heading	whole	1	113112380	37	13112380	6.91e-08	310
604.641	A86	Heading	whole	1	113112380	37	13112380	6.85e-08	309
607.044	A87	Heading	whole	1	113112380	37	13112380	6.55e-08	309
609.447	A88	Heading	whole	1	113112380	37	13112380	5.75e-08	310
611.85	A89	Heading	whole	1	113112380	37	13112380	3.18e-08	347
614.253	A90	Heading	whole	1	113112380	37	13112380	3.64e-08	343
616.656	A91	Heading	whole	1	113112380	37	13112380	3.66e-08	344
619.059	A92	Heading	whole	1	113112380	37	13112380	3.58e-08	342
621.462	A93	Heading	whole	1	113112380	37	13112380	3.56e-08	342
623.866	A94	Heading	whole	1	113112380	37	13112380	3.72e-08	338
626.269	A95	Heading	whole	1	113112380	37	13112380	3.76e-08	333
628.672	A96	Heading	whole	1	113112380	37	13112380	3.89e-08	322
631.075	A97	Heading	whole	1	113112380	37	13112380	4.07e-08	321
633.478	A98	Heading	whole	1	113112380	37	13112380	4.54e-08	318
635.881	A99	Heading	whole	1	113112380	37	13112380	4.73e-08	316
638.284	A100	Heading	whole	1	113112380	37	13112380	5.05e-08	310
640.687	A101	Heading	whole	1	113112380	37	13112380	5.27e-08	307
643.09	A102	Heading	whole	1	113112380	37	13112380	1.87e-08	344
645.493	A103	Heading	whole	1	113112380	37	13112380	1.89e-08	342
647.896	A104	Heading	whole	1	113112380	37	13112380	1.98e-08	341
650.299	A105	Heading	whole	1	113112380	37	13112380	2.16e-08	340
652.702	A106	Heading	whole	1	113112380	37	13112380	2.18e-08	338
655.105	A107	Heading	whole	1	113112380	37	13112380	2.21e-08	337
657.508	A108	Heading	whole	1	113112380	37	13112380	2.44e-08	337
659.912	A109	Heading	whole	1	113112380	37	13112380	2.59e-08	335
688.748	A121	Heading	whole	1	113112380	37	13112380	5.39e-08	328
691.151	A122	Heading	whole	1	113112380	37	13112380	4.49e-08	334
693.555	A123	Heading	whole	1	113112380	37	13112380	4.45e-08	340
662.315	ddT110	Heading	whole	1	113122677	37	13122677	2.71e-07	12
662.315	ddA110	Heading	whole	1	113122677	37	13122677	2.61e-07	7
422.008	A10	Heading	whole	1	113147580	37	13147580	8.7e-07	15
431.62	A14	Heading	whole	1	113167823	37	13167823	2.25e-07	63
434.023	A15	Heading	whole	1	113167823	37	13167823	1.2e-07	75
438.829	A17	Heading	whole	1	113167823	37	13167823	8.66e-09	83
441.232	A18	Heading	whole	1	113167823	37	13167823	9.4e-09	103
443.635	A19	Heading	whole	1	113167823	37	13167823	8.4e-08	26
446.038	A20	Heading	whole	1	113167823	37	13167823	6.76e-08	99
448.441	A21	Heading	whole	1	113167823	37	13167823	2.55e-08	101
450.844	A22	Heading	whole	1	113167823	37	13167823	2.55e-08	102
453.248	A23	Heading	whole	1	113167823	37	13167823	5.76e-08	27
455.651	A24	Heading	whole	1	113167823	37	13167823	1.06e-08	29
458.054	A25	Heading	whole	1	113167823	37	13167823	7.26e-09	29
460.457	A26	Heading	whole	1	113167823	37	13167823	1.33e-08	29
462.86	A27	Heading	whole	1	113167823	37	13167823	9.13e-09	30
465.263	A28	Heading	whole	1	113167823	37	13167823	1.71e-08	29
467.666	A29	Heading	whole	1	113167823	37	13167823	8.56e-09	29
470.069	A30	Heading	whole	1	113167823	37	13167823	6.36e-09	29
472.472	A31	Heading	whole	1	113167823	37	13167823	9.88e-09	29
474.875	A32	Heading	whole	1	113167823	37	13167823	3.64e-08	29
477.278	A33	Heading	whole	1	113167823	37	13167823	2.69e-08	29
479.681	A34	Heading	whole	1	113167823	37	13167823	1.45e-08	30
482.084	A35	Heading	whole	1	113167823	37	13167823	2.03e-08	29
484.487	A36	Heading	whole	1	113167823	37	13167823	1.86e-08	29
486.891	A37	Heading	whole	1	113167823	37	13167823	1.18e-08	31
489.294	A38	Heading	whole	1	113167823	37	13167823	1.9e-08	29
491.697	A39	Heading	whole	1	113167823	37	13167823	1.94e-08	30
494.1	A40	Heading	whole	1	113167823	37	13167823	2.96e-08	29
496.503	A41	Heading	whole	1	113167823	37	13167823	7.21e-09	31
498.906	A42	Heading	whole	1	113167823	37	13167823	9.43e-09	32
501.309	A43	Heading	whole	1	113167823	37	13167823	2.42e-08	31
503.712	A44	Heading	whole	1	113167823	37	13167823	2.05e-08	30
506.115	A45	Heading	whole	1	113167823	37	13167823	5.31e-08	28
506.115	ddA45	Mature	japonica	1	113181186	37	13181186	2.56e-06	478
458.054	A25	Heading	japonica	1	113196941	37	13196941	1.79e-07	269
460.457	A26	Heading	japonica	1	113196941	37	13196941	1.98e-07	269
467.666	A29	Heading	japonica	1	113196941	37	13196941	1.15e-07	273
470.069	A30	Heading	japonica	1	113196941	37	13196941	8.76e-08	275
472.472	A31	Heading	japonica	1	113196941	37	13196941	1.91e-07	273
474.875	A32	Heading	japonica	1	113196941	37	13196941	3.09e-07	194
477.278	A33	Heading	japonica	1	113196941	37	13196941	2.16e-07	197
479.681	A34	Heading	japonica	1	113196941	37	13196941	3.77e-07	273
482.084	A35	Heading	japonica	1	113196941	37	13196941	3.88e-07	268
484.487	A36	Heading	japonica	1	113196941	37	13196941	2.22e-07	273
486.891	A37	Heading	japonica	1	113196941	37	13196941	2.52e-07	275
489.294	A38	Heading	japonica	1	113196941	37	13196941	2.24e-07	272
491.697	A39	Heading	japonica	1	113196941	37	13196941	2.83e-07	271
494.1	A40	Heading	japonica	1	113196941	37	13196941	1.92e-07	270
453.248	A23	Heading	whole	1	113197573	37	13197573	3.51e-07	293
458.054	A25	Heading	whole	1	113197573	37	13197573	6.46e-08	348
460.457	A26	Heading	whole	1	113197573	37	13197573	1.25e-07	351
465.263	A28	Heading	whole	1	113197573	37	13197573	1.84e-07	341
436.426	dA16	Mature	indica	1	113227878	37	13227878	1.02e-06	37
419.605	A9	Tillering	whole	1	113272193	37	13272193	1.12e-06	157
496.503	A41	Heading	japonica	1	113293297	37	13293297	4.17e-07	272
498.906	A42	Heading	japonica	1	113293297	37	13293297	3.52e-07	272
780.065	dA159	Heading	japonica	1	113294708	37	13294708	1.77e-06	451
501.309	A43	Heading	japonica	1	113323278	37	13323278	3.13e-07	273
503.712	A44	Heading	japonica	1	113323278	37	13323278	2.26e-07	275
506.115	A45	Heading	japonica	1	113323278	37	13323278	3.35e-07	270
508.518	A46	Heading	japonica	1	113323278	37	13323278	5.89e-07	234
510.921	A47	Heading	japonica	1	113323278	37	13323278	3.94e-07	237
537.355	dA58	Heading	japonica	1	113323278	37	13323278	2.43e-07	501
599.835	A84	Heading	japonica	1	113323278	37	13323278	8.12e-07	203
602.238	A85	Heading	japonica	1	113323278	37	13323278	9.48e-07	202
604.641	A86	Heading	japonica	1	113323278	37	13323278	1.05e-06	131
607.044	A87	Heading	japonica	1	113323278	37	13323278	1.22e-06	130
609.447	A88	Heading	japonica	1	113323278	37	13323278	1.31e-06	130
611.85	A89	Heading	japonica	1	113323278	37	13323278	1.17e-06	132
614.253	A90	Heading	japonica	1	113323278	37	13323278	1.34e-06	131
616.656	A91	Heading	japonica	1	113323278	37	13323278	1.57e-06	131
619.059	A92	Heading	japonica	1	113323278	37	13323278	1.82e-06	130
621.462	A93	Heading	japonica	1	113323278	37	13323278	2.04e-06	130
623.866	A94	Heading	japonica	1	113323278	37	13323278	2.35e-06	130
626.269	A95	Heading	japonica	1	113323278	37	13323278	2.69e-06	127
628.672	A96	Heading	japonica	1	113323278	37	13323278	2.75e-06	127
631.075	A97	Heading	japonica	1	113323278	37	13323278	2.91e-06	65
633.478	A98	Heading	japonica	1	113323278	37	13323278	3.38e-06	65
635.881	A99	Heading	japonica	1	113323278	37	13323278	3.71e-06	64
643.09	A102	Heading	japonica	1	113323278	37	13323278	3.08e-06	66
700.764	A126	Heading	japonica	1	113323278	37	13323278	2.55e-06	121
842.545	ddT185	Mature	japonica	1	113351735	37	13351735	3.07e-06	30
842.545	ddA185	Mature	japonica	1	113351735	37	13351735	1.63e-06	43
820.917	dA176	Tillering	indica	1	113368505	38	13368505	8.67e-07	275
583.013	A77	Heading	whole	1	113368830	38	13368830	5.09e-07	6
585.416	A78	Heading	whole	1	113368830	38	13368830	5.34e-07	6
587.819	A79	Heading	whole	1	113368830	38	13368830	5.3e-07	6
590.223	A80	Heading	whole	1	113368830	38	13368830	5.15e-07	6
592.626	A81	Heading	whole	1	113368830	38	13368830	5.64e-07	6
595.029	A82	Heading	whole	1	113368830	38	13368830	5.52e-07	6
597.432	A83	Heading	whole	1	113368830	38	13368830	4.85e-07	6
599.835	A84	Heading	whole	1	113368830	38	13368830	4.55e-07	6
602.238	A85	Heading	whole	1	113368830	38	13368830	5.21e-07	6
604.641	A86	Heading	whole	1	113368830	38	13368830	4.93e-07	6
607.044	A87	Heading	whole	1	113368830	38	13368830	5.18e-07	6
609.447	A88	Heading	whole	1	113368830	38	13368830	5.08e-07	6
611.85	A89	Heading	whole	1	113368830	38	13368830	4.38e-07	6
614.253	A90	Heading	whole	1	113368830	38	13368830	5.35e-07	6
616.656	A91	Heading	whole	1	113368830	38	13368830	5.86e-07	6
619.059	A92	Heading	whole	1	113368830	38	13368830	5.78e-07	6
621.462	A93	Heading	whole	1	113368830	38	13368830	5.97e-07	6
623.866	A94	Heading	whole	1	113368830	38	13368830	6.1e-07	6
626.269	A95	Heading	whole	1	113368830	38	13368830	6.27e-07	6
628.672	A96	Heading	whole	1	113368830	38	13368830	5.98e-07	6
631.075	A97	Heading	whole	1	113368830	38	13368830	6.84e-07	6
633.478	A98	Heading	whole	1	113368830	38	13368830	7.28e-07	6
635.881	A99	Heading	whole	1	113368830	38	13368830	7.43e-07	6
638.284	A100	Heading	whole	1	113368830	38	13368830	7.65e-07	6
640.687	A101	Heading	whole	1	113368830	38	13368830	8.56e-07	6
643.09	A102	Heading	whole	1	113368830	38	13368830	1.1e-06	5
645.493	A103	Heading	whole	1	113368830	38	13368830	1.16e-06	5
691.151	A122	Heading	whole	1	113368830	38	13368830	1.14e-06	6
693.555	A123	Heading	whole	1	113368830	38	13368830	8.04e-07	6
	CPA16	Tillering	indica	1	113369006	38	13369006	9.53e-07	359
407.589	ddT4	Mature	indica	1	113383495	38	13383495	6.28e-07	219
496.503	dT41	Tillering	japonica	1	113385624	38	13385624	4.14e-07	360
614.253	ddA90	Heading	whole	1	113402994	38	13402994	3.74e-07	14
599.835	ddA84	Heading	indica	1	113406329	38	13406329	1.71e-07	15
438.829	dA17	Mature	whole	1	113406761	38	13406761	1.5e-07	1351
	CPT9	Mature	whole	1	113417976	38	13417976	1.06e-07	10
	CPA9	Mature	whole	1	113417976	38	13417976	1.06e-07	10
506.115	ddA45	Mature	whole	1	113432212	38	13432212	6.57e-07	12
647.896	A104	Heading	japonica	1	113458325	38	13458325	3.53e-06	58
650.299	A105	Heading	japonica	1	113458325	38	13458325	2.75e-06	58
652.702	A106	Heading	japonica	1	113458325	38	13458325	2.05e-06	57
655.105	A107	Heading	japonica	1	113458325	38	13458325	1.43e-06	57
657.508	A108	Heading	japonica	1	113458325	38	13458325	9.75e-07	50
659.912	A109	Heading	japonica	1	113458325	38	13458325	8.33e-07	5
662.315	A110	Heading	japonica	1	113458325	38	13458325	3.59e-07	8
664.718	A111	Heading	japonica	1	113458325	38	13458325	2.36e-07	8
688.748	A121	Heading	japonica	1	113458325	38	13458325	5.19e-07	8
691.151	A122	Heading	japonica	1	113458325	38	13458325	1.68e-06	57
	CPA12	Heading	japonica	1	113458325	38	13458325	3.2e-07	57
748.825	ddA146	Tillering	indica	1	113503989	38	13503989	1.08e-08	9
957.892	ddT233	Tillering	whole	1	113508661	38	13508661	8.49e-07	22
835.336	ddA182	Tillering	japonica	1	113543984	38	13543984	4.95e-07	7
722.391	ddT135	Tillering	japonica	1	113559622	38	13559622	3.01e-06	7
796.887	ddA166	Heading	whole	1	113603296	38	13603296	8.4e-07	140
953.086	dT231	Mature	whole	1	113662930	38	13662930	4.41e-07	13
458.054	dA25	Mature	whole	1	113687746	39	13687746	5.53e-07	16
	CPT9	Mature	whole	1	113687746	39	13687746	1.01e-07	26
	CPA9	Mature	whole	1	113687746	39	13687746	1.01e-07	26
510.921	A47	Heading	whole	1	113810124	39	13810124	1.2e-06	5
700.764	A126	Heading	whole	1	113810124	39	13810124	8.06e-07	5
	CPT2	Heading	whole	1	113810124	39	13810124	1.44e-07	6
	CPA2	Heading	whole	1	113810124	39	13810124	1.44e-07	6
458.054	dA25	Mature	japonica	1	113816077	39	13816077	2.63e-06	5
506.115	ddA45	Mature	japonica	1	113914771	39	13914771	1.36e-06	10
912.234	ddA214	Heading	indica	1	113943761	39	13943761	2.19e-07	5
804.096	ddT169	Mature	indica	1	113961895	39	13961895	1.57e-06	16
929.055	ddA221	Heading	indica	1	113993434	40	13993434	4.23e-08	39
825.723	dA178	Heading	whole	1	114004017	40	14004017	7.46e-07	357
864.173	dT194	Heading	indica	1	114121644	40	14121644	1.32e-06	33
739.213	ddT142	Heading	indica	1	114125351	40	14125351	4.43e-07	6
804.096	ddT169	Heading	japonica	1	114135547	40	14135547	1.09e-06	7
835.336	ddT182	Mature	indica	1	114488469	41	14488469	1.35e-06	93
835.336	ddA182	Mature	indica	1	114488469	41	14488469	1.06e-06	83
840.142	ddT184	Mature	whole	1	114488469	41	14488469	3.9e-08	117
840.142	ddT184	Mature	indica	1	114488469	41	14488469	2.35e-07	471
756.034	ddT149	Tillering	japonica	1	114537037	41	14537037	1.72e-07	19
756.034	ddA149	Tillering	japonica	1	114537037	41	14537037	1.34e-06	6
936.265	ddA224	Tillering	whole	1	114680238	41	14680238	2.23e-07	5
957.892	ddT233	Mature	whole	1	114800762	42	14800762	5.99e-07	304
938.668	ddA225	Tillering	indica	1	114809217	42	14809217	8.35e-07	617
801.693	ddA168	Tillering	indica	1	115016236	42	15016236	3.88e-08	575
518.13	ddA50	Heading	japonica	1	115019257	42	15019257	1.89e-06	18
458.054	dT25	Mature	whole	1	115154503	43	15154503	1.11e-06	66
840.142	ddT184	Mature	whole	1	115311754	43	15311754	1.07e-06	26
840.142	ddT184	Mature	indica	1	115312217	43	15312217	1.16e-06	70
458.054	dT25	Heading	indica	1	115401787	43	15401787	6.65e-07	147
626.269	ddA95	Tillering	japonica	1	115431065	43	15431065	2.42e-06	6
772.856	dA156	Mature	indica	1	115493695	44	15493695	2.13e-07	142
765.647	ddT153	Mature	japonica	1	115522475	44	15522475	1.42e-06	6
933.862	dT223	Mature	japonica	1	115575232	44	15575232	3.26e-06	29
669.524	ddA113	Tillering	indica	1	115612322	44	15612322	9.35e-07	10
813.708	ddT173	Heading	whole	1	115613739	44	15613739	6.51e-07	12
628.672	dA96	Tillering	indica	1	115614407	44	15614407	1.17e-06	5
866.576	dA195	Tillering	indica	1	115614407	44	15614407	9.52e-07	8
883.397	dT202	Tillering	japonica	1	115697278	44	15697278	2.82e-06	24
460.457	ddA26	Mature	whole	1	115885866	45	15885866	1.27e-07	14
801.693	ddA168	Tillering	indica	1	115917587	45	15917587	2.29e-07	50
458.054	dT25	Mature	japonica	1	115919689	45	15919689	6.15e-07	9
458.054	dA25	Mature	japonica	1	115919689	45	15919689	1.4e-06	5
458.054	dA25	Mature	whole	1	115919689	45	15919689	4.13e-08	14
926.652	ddT220	Mature	japonica	1	115924450	45	15924450	2.9e-06	26
929.055	dT221	Mature	japonica	1	115924450	45	15924450	1.87e-07	61
950.683	ddT230	Mature	japonica	1	115926298	45	15926298	6.92e-07	26
772.856	dA156	Mature	indica	1	116547899	46	16547899	7.1e-07	346
775.259	ddT157	Mature	indica	1	116547899	46	16547899	1.56e-06	368
	CPT9	Mature	whole	1	116624825	46	16624825	6.88e-07	6
	CPA9	Mature	whole	1	116624825	46	16624825	6.88e-07	6
950.683	ddT230	Mature	japonica	1	116638293	46	16638293	6.1e-07	16
563.789	ddT69	Heading	whole	1	116949552	47	16949552	2.07e-07	18
801.693	ddA168	Tillering	indica	1	117010573	47	17010573	1.49e-06	28
583.013	dA77	Heading	indica	1	117285896	48	17285896	1.24e-06	5
950.683	ddT230	Mature	japonica	1	117513385	48	17513385	4.85e-07	14
772.856	dA156	Mature	indica	1	117716764	49	17716764	2.32e-07	485
448.441	dT21	Heading	indica	1	117829502	49	17829502	7.62e-08	8
801.693	ddA168	Tillering	indica	1	117840285	49	17840285	1.34e-06	238
871.382	ddA197	Tillering	indica	1	117869261	49	17869261	3.66e-07	5
816.111	dA174	Mature	japonica	1	118085346	50	18085346	2.23e-06	109
635.881	ddA99	Mature	japonica	1	118234403	50	18234403	3.65e-06	356
811.305	ddT172	Mature	japonica	1	118270028	50	18270028	1.96e-06	40
544.564	ddA61	Tillering	japonica	1	118308365	50	18308365	3.13e-06	14
436.426	ddT16	Mature	whole	1	118486738	51	18486738	8.32e-07	6
	CPT9	Mature	whole	1	118751961	51	18751961	2.68e-07	113
	CPA9	Mature	whole	1	118751961	51	18751961	2.68e-07	113
643.09	ddA102	Heading	japonica	1	118872813	52	18872813	1.93e-06	81
796.887	ddT166	Mature	indica	1	118873771	52	18873771	1.57e-06	351
796.887	ddA166	Mature	indica	1	118873771	52	18873771	7.38e-07	586
960.295	ddA234	Heading	japonica	1	118876546	52	18876546	2.45e-06	72
965.101	ddT236	Heading	japonica	1	118982137	52	18982137	3.11e-06	95
957.892	dA233	Heading	whole	1	119126067	52	19126067	4.22e-07	37
960.295	ddA234	Heading	whole	1	119126067	52	19126067	9.8e-07	19
498.906	dA42	Heading	whole	1	119151517	52	19151517	8.05e-07	51
597.432	dA83	Heading	whole	1	119233639	53	19233639	4.13e-07	94
864.173	ddT194	Heading	whole	1	119235824	53	19235824	1.12e-06	5
431.62	ddT14	Heading	japonica	1	119342307	53	19342307	2.06e-06	454
852.157	dT189	Heading	whole	1	119342307	53	19342307	3.1e-07	55
912.234	ddT214	Heading	japonica	1	119342686	53	19342686	2.02e-06	425
549.37	dA63	Heading	whole	1	119344969	53	19344969	8.2e-07	176
912.234	ddA214	Heading	whole	1	119350580	53	19350580	1.32e-08	370
912.234	ddT214	Heading	whole	1	119358549	53	19358549	4.76e-07	237
429.217	dT13	Heading	whole	1	119367579	53	19367579	4.72e-07	33
	CPT5	Heading	whole	1	119367579	53	19367579	6.9e-07	43
	CPA5	Heading	whole	1	119367579	53	19367579	6.9e-07	43
453.248	dA23	Mature	japonica	1	119400466	53	19400466	2.39e-06	566
	CPT6	Heading	indica	1	119445360	53	19445360	1.94e-07	21
	CPT5	Heading	indica	1	119445360	53	19445360	4.9e-07	18
	CPA6	Heading	indica	1	119445360	53	19445360	1.94e-07	21
	CPA5	Heading	indica	1	119445360	53	19445360	4.9e-07	18
840.142	ddT184	Mature	indica	1	119459011	53	19459011	1.64e-06	161
941.071	dA226	Tillering	indica	1	119675136	54	19675136	1.31e-06	5
938.668	ddA225	Heading	whole	1	119840028	54	19840028	3.2e-07	69
835.336	ddA182	Tillering	japonica	1	119849595	54	19849595	4.16e-07	30
628.672	ddA96	Mature	whole	1	119880512	54	19880512	4.07e-07	7
472.472	dT31	Heading	indica	1	119922808	54	19922808	3.57e-07	130
628.672	ddT96	Tillering	whole	1	119924004	54	19924004	2.5e-07	210
914.637	dT215	Mature	whole	1	119927469	54	19927469	5.54e-07	88
844.948	dA186	Mature	whole	1	119927827	54	19927827	7.21e-07	132
813.708	dA173	Mature	japonica	1	119967656	54	19967656	2.82e-06	6
816.111	dT174	Mature	japonica	1	119967656	54	19967656	1.08e-06	6
816.111	dA174	Mature	japonica	1	119967656	54	19967656	7.74e-07	5
486.891	ddT37	Tillering	indica	1	120410752	55	20410752	7.62e-07	16
792.08	dA164	Heading	japonica	1	120980861	56	20980861	4.69e-07	16
407.589	A4	Heading	japonica	1	121133172	56	21133172	2.26e-06	9
962.698	A235	Heading	japonica	1	121386428	57	21386428	3.4e-06	6
965.101	A236	Heading	japonica	1	121386428	57	21386428	3.65e-06	6
967.505	A237	Heading	japonica	1	121386428	57	21386428	3.08e-06	6
614.253	dA90	Tillering	whole	1	121424298	57	21424298	5.79e-07	42
590.223	dA80	Tillering	whole	1	121426926	57	21426926	1.03e-06	27
719.988	dA134	Tillering	whole	1	121426926	57	21426926	1.09e-06	6
	CPA14	Tillering	whole	1	121426926	57	21426926	5.06e-07	54
912.234	ddT214	Heading	japonica	1	122000345	58	22000345	2.13e-06	5
967.505	ddA237	Tillering	indica	1	122020025	58	22020025	1.02e-06	484
503.712	dA44	Mature	whole	1	122045061	58	22045061	9.81e-07	368
866.576	ddT195	Mature	whole	1	122237020	58	22237020	9.65e-07	143
645.493	dA103	Heading	indica	1	122289587	58	22289587	1.43e-06	76
573.401	ddT73	Heading	japonica	1	122585749	59	22585749	3.83e-07	105
417.201	ddT8	Heading	japonica	1	122773366	59	22773366	5.1e-08	838
417.201	ddA8	Heading	japonica	1	122806696	59	22806696	3.54e-06	517
419.605	dA9	Heading	japonica	1	122806696	59	22806696	1.56e-06	703
659.912	ddT109	Heading	japonica	1	122846988	59	22846988	2.85e-06	77
501.309	dT43	Heading	japonica	1	122849827	59	22849827	2.2e-06	134
580.61	dT76	Mature	japonica	1	122860205	59	22860205	9.45e-07	17
501.309	dT43	Heading	whole	1	122904778	60	22904778	6.85e-07	12
917.04	dT216	Heading	japonica	1	122904778	60	22904778	2.23e-06	23
993.938	dT248	Heading	japonica	1	122904788	60	22904788	2.36e-06	11
792.08	dA164	Heading	indica	1	122925054	60	22925054	1.04e-06	155
844.948	ddT186	Tillering	whole	1	122938961	60	22938961	7.59e-07	28
539.758	ddA59	Tillering	whole	1	123006337	60	23006337	7.67e-08	433
539.758	ddA59	Tillering	indica	1	123010667	60	23010667	3.21e-07	598
539.758	ddT59	Tillering	whole	1	123012521	60	23012521	5.78e-07	106
	CPT12	Heading	whole	1	123082376	60	23082376	8.99e-07	19
657.508	dT108	Mature	japonica	1	123140828	60	23140828	1.12e-06	18
676.733	ddT116	Mature	japonica	1	123149166	60	23149166	1.73e-06	18
626.269	ddT95	Mature	japonica	1	123151213	60	23151213	1.48e-06	48
938.668	dT225	Mature	japonica	1	123151213	60	23151213	8.16e-07	23
955.489	dT232	Mature	whole	1	123151213	60	23151213	5.3e-07	20
955.489	dT232	Mature	japonica	1	123151213	60	23151213	1.53e-08	209
957.892	dT233	Mature	japonica	1	123151213	60	23151213	3.78e-07	40
659.912	dT109	Mature	whole	1	123153524	60	23153524	2.56e-07	34
662.315	dT110	Mature	whole	1	123153524	60	23153524	8.21e-08	35
667.121	dT112	Mature	whole	1	123153524	60	23153524	6.45e-08	26
669.524	dT113	Mature	whole	1	123153524	60	23153524	2.52e-07	25
669.524	ddT113	Mature	whole	1	123153524	60	23153524	4.58e-07	22
676.733	ddT116	Mature	whole	1	123153524	60	23153524	2.6e-07	15
679.136	ddT117	Mature	whole	1	123153524	60	23153524	7.55e-07	14
655.105	dT107	Mature	japonica	1	123158618	60	23158618	4.72e-07	31
659.912	dT109	Mature	japonica	1	123158618	60	23158618	9.22e-08	36
662.315	dT110	Mature	japonica	1	123158618	60	23158618	2.84e-08	39
667.121	dT112	Mature	japonica	1	123158618	60	23158618	5.96e-08	33
669.524	dT113	Mature	japonica	1	123158618	60	23158618	2.97e-07	26
669.524	ddT113	Mature	japonica	1	123158618	60	23158618	3.73e-07	40
688.748	ddT121	Mature	japonica	1	123158618	60	23158618	1.01e-06	38
950.683	dT230	Heading	japonica	1	123159946	60	23159946	2.47e-06	148
950.683	dT230	Heading	whole	1	123164410	60	23164410	6.56e-07	106
782.468	ddT160	Mature	indica	1	123170207	60	23170207	1.05e-08	537
782.468	ddT160	Mature	whole	1	123182932	60	23182932	7.87e-07	201
782.468	ddA160	Mature	whole	1	123182932	60	23182932	3.72e-07	191
837.739	dA183	Mature	indica	1	123187167	60	23187167	9.98e-07	395
811.305	dT172	Mature	japonica	1	123214314	61	23214314	5.2e-08	1107
933.862	dT223	Heading	japonica	1	123214314	61	23214314	3.65e-06	254
948.28	dT229	Heading	japonica	1	123214610	61	23214610	6.42e-07	259
938.668	dT225	Mature	whole	1	123216622	61	23216622	1.15e-06	96
782.468	ddT160	Mature	whole	1	123217002	61	23217002	1.2e-08	149
782.468	ddA160	Mature	whole	1	123217002	61	23217002	1.7e-09	160
782.468	ddA160	Mature	indica	1	123217002	61	23217002	6.01e-09	594
938.668	dT225	Heading	japonica	1	123217708	61	23217708	9.19e-07	162
772.856	ddT156	Heading	japonica	1	123219624	61	23219624	2.78e-06	71
948.28	dT229	Heading	whole	1	123221653	61	23221653	1.06e-06	12
765.647	ddT153	Mature	japonica	1	123227272	61	23227272	4.31e-08	422
811.305	dA172	Mature	japonica	1	123267050	61	23267050	1.05e-06	174
	CPT16	Mature	japonica	1	123280430	61	23280430	3.55e-06	5
905.025	ddT211	Heading	japonica	1	123282100	61	23282100	1.5e-06	15
	CPA16	Mature	whole	1	123324716	61	23324716	6.3e-07	17
909.831	dA213	Mature	whole	1	123343095	61	23343095	7.41e-07	39
890.606	dT205	Mature	japonica	1	123350929	61	23350929	1.47e-06	582
808.902	dT171	Mature	japonica	1	123354757	61	23354757	3.83e-07	756
837.739	dA183	Mature	japonica	1	123407094	61	23407094	4.85e-07	303
575.804	ddA74	Mature	japonica	1	123420814	61	23420814	2.13e-06	7
578.207	dT75	Mature	japonica	1	123420814	61	23420814	3.91e-07	161
580.61	dT76	Mature	japonica	1	123420814	61	23420814	8.98e-08	332
811.305	dA172	Mature	japonica	1	123420814	61	23420814	3.22e-07	1202
	CPA16	Mature	japonica	1	123420814	61	23420814	2.27e-11	974
792.08	dA164	Mature	japonica	1	123568734	62	23568734	1.16e-06	716
801.693	dT168	Mature	whole	1	123632903	62	23632903	8.11e-07	44
662.315	ddT110	Mature	whole	1	123641718	62	23641718	1.1e-06	8
631.075	ddT97	Heading	whole	1	123641954	62	23641954	8.27e-07	49
808.902	dT171	Mature	whole	1	123656748	62	23656748	1.13e-07	32
712.779	dA131	Mature	whole	1	123683541	62	23683541	5.39e-07	15
715.182	dA132	Mature	whole	1	123683541	62	23683541	4.85e-07	15
717.585	dA133	Mature	whole	1	123683541	62	23683541	4.21e-07	15
719.988	dA134	Mature	whole	1	123683541	62	23683541	1.14e-06	13
837.739	dT183	Mature	whole	1	123683658	62	23683658	1.14e-07	27
825.723	dT178	Mature	whole	1	123683723	62	23683723	5.24e-07	25
856.963	dA191	Mature	whole	1	123683723	62	23683723	7.32e-07	15
921.846	dA218	Mature	whole	1	123684438	62	23684438	9.14e-07	147
700.764	ddA126	Tillering	whole	1	123686420	62	23686420	1.01e-06	27
700.764	ddA126	Tillering	indica	1	123686420	62	23686420	1.41e-06	57
695.958	ddA124	Tillering	whole	1	123691068	62	23691068	4.61e-08	162
921.846	dT218	Mature	whole	1	123696006	62	23696006	9.81e-07	142
698.361	ddT125	Tillering	indica	1	123696167	62	23696167	3.12e-07	123
744.019	dT144	Tillering	indica	1	123696167	62	23696167	1.58e-06	127
746.422	dT145	Tillering	indica	1	123696167	62	23696167	8.89e-07	209
748.825	dT146	Tillering	indica	1	123696167	62	23696167	9.31e-07	170
794.483	dA165	Mature	whole	1	123696912	62	23696912	7.04e-08	325
794.483	dT165	Mature	whole	1	123697091	62	23697091	6.37e-07	55
794.483	dA165	Mature	whole	1	123697091	62	23697091	7.13e-08	562
698.361	ddA125	Tillering	indica	1	123698649	62	23698649	1.48e-06	124
868.979	dA196	Mature	whole	1	123701434	62	23701434	3.76e-07	77
700.764	ddT126	Tillering	indica	1	123701855	62	23701855	1.3e-07	145
739.213	dA142	Tillering	indica	1	123701855	62	23701855	3.99e-07	24
741.616	dA143	Tillering	indica	1	123701855	62	23701855	6e-07	20
744.019	dA144	Tillering	indica	1	123701855	62	23701855	7.62e-07	23
794.483	dT165	Mature	indica	1	123703598	62	23703598	2.48e-07	383
868.979	dT196	Mature	whole	1	123703601	62	23703601	3.61e-07	43
868.979	dA196	Mature	whole	1	123703601	62	23703601	3.54e-07	135
698.361	ddT125	Tillering	whole	1	123708067	62	23708067	4.97e-07	120
820.917	dT176	Mature	whole	1	123708067	62	23708067	1.03e-07	36
698.361	ddA125	Tillering	whole	1	123708348	62	23708348	4.33e-08	129
715.182	dA132	Tillering	whole	1	123708348	62	23708348	3.93e-07	110
717.585	dA133	Tillering	whole	1	123708348	62	23708348	2.77e-07	110
719.988	dA134	Tillering	indica	1	123708348	62	23708348	1.65e-06	102
719.988	dA134	Tillering	whole	1	123708348	62	23708348	8.79e-08	114
722.391	dA135	Tillering	indica	1	123708348	62	23708348	1.03e-06	79
722.391	dA135	Tillering	whole	1	123708348	62	23708348	5.18e-08	116
724.794	dA136	Tillering	indica	1	123708348	62	23708348	5.57e-07	102
724.794	dA136	Tillering	whole	1	123708348	62	23708348	2.32e-08	118
727.198	dA137	Tillering	indica	1	123708348	62	23708348	4.26e-07	106
727.198	dA137	Tillering	whole	1	123708348	62	23708348	1.82e-08	121
729.601	dA138	Tillering	indica	1	123708348	62	23708348	3.93e-07	79
729.601	dA138	Tillering	whole	1	123708348	62	23708348	1.88e-08	117
732.004	dA139	Tillering	indica	1	123708348	62	23708348	9.46e-07	28
732.004	dA139	Tillering	whole	1	123708348	62	23708348	7.2e-08	108
734.407	dA140	Tillering	whole	1	123708348	62	23708348	2.83e-07	95
736.81	dA141	Tillering	indica	1	123708348	62	23708348	1.59e-06	23
736.81	dA141	Tillering	whole	1	123708348	62	23708348	1.29e-07	93
739.213	dA142	Tillering	whole	1	123708348	62	23708348	5.57e-08	95
741.616	dA143	Tillering	whole	1	123708348	62	23708348	1.38e-07	95
744.019	dA144	Tillering	whole	1	123708348	62	23708348	1.31e-07	91
746.422	dA145	Tillering	indica	1	123708348	62	23708348	3.19e-07	87
746.422	dA145	Tillering	whole	1	123708348	62	23708348	7.84e-08	95
748.825	dA146	Tillering	indica	1	123708348	62	23708348	3.41e-07	38
748.825	dA146	Tillering	whole	1	123708348	62	23708348	3.81e-08	85
751.228	dA147	Tillering	indica	1	123708348	62	23708348	1.43e-06	7
751.228	dA147	Tillering	whole	1	123708348	62	23708348	4.75e-08	88
753.631	dA148	Tillering	whole	1	123708348	62	23708348	2.8e-07	85
794.483	dA165	Mature	indica	1	123720707	62	23720707	6.42e-08	1116
876.188	dA199	Mature	whole	1	123735059	62	23735059	1.92e-07	653
808.902	dA171	Mature	indica	1	123762966	62	23762966	8.28e-07	294
837.739	dT183	Tillering	whole	1	123836758	62	23836758	9.65e-07	239
811.305	dA172	Mature	whole	1	123838143	62	23838143	8.17e-07	282
864.173	dA194	Mature	whole	1	123838143	62	23838143	2.42e-07	448
866.576	dT195	Mature	whole	1	123838143	62	23838143	1.14e-06	17
866.576	dA195	Mature	whole	1	123838143	62	23838143	5.45e-07	13
864.173	dA194	Mature	indica	1	123864940	62	23864940	2.01e-07	783
907.428	dA212	Mature	whole	1	123880723	63	23880723	1.1e-06	371
792.08	dT164	Heading	whole	1	123898948	63	23898948	8.73e-07	10
446.038	ddA20	Heading	japonica	1	123974122	63	23974122	4.5e-07	18
486.891	ddT37	Tillering	japonica	1	123982067	63	23982067	1.36e-06	22
674.33	ddA115	Tillering	japonica	1	123982067	63	23982067	7.99e-08	882
727.198	ddA137	Heading	japonica	1	123984552	63	23984552	1.05e-07	24
717.585	ddA133	Tillering	japonica	1	123989004	63	23989004	9.69e-08	226
967.505	ddT237	Heading	japonica	1	124032100	63	24032100	2.73e-06	37
587.819	dA79	Tillering	japonica	1	124081706	63	24081706	9.5e-08	60
590.223	dA80	Tillering	japonica	1	124081706	63	24081706	3.35e-07	20
683.942	dA119	Tillering	japonica	1	124081706	63	24081706	1.58e-07	50
719.988	ddA134	Tillering	japonica	1	124081706	63	24081706	9.01e-07	20
621.462	dA93	Tillering	japonica	1	124089257	63	24089257	1.64e-06	258
808.902	dT171	Tillering	japonica	1	124098320	63	24098320	3.46e-07	114
835.336	ddA182	Tillering	japonica	1	124098320	63	24098320	6.51e-07	616
868.979	dT196	Tillering	japonica	1	124098320	63	24098320	8.42e-07	23
880.994	dA201	Tillering	japonica	1	124101481	63	24101481	9.76e-07	36
924.249	dT219	Mature	japonica	1	124134291	63	24134291	9.04e-07	10
974.714	ddT240	Mature	japonica	1	124134291	63	24134291	6.26e-08	80
784.871	ddT161	Tillering	japonica	1	124171655	63	24171655	9.02e-08	787
434.023	dT15	Mature	japonica	1	124172587	63	24172587	2.11e-06	192
633.478	ddA98	Tillering	japonica	1	124172879	63	24172879	1.26e-06	35
787.274	ddT162	Tillering	japonica	1	124172879	63	24172879	7.92e-08	1256
888.203	ddT204	Mature	japonica	1	124252446	64	24252446	5.92e-08	17
804.096	dA169	Tillering	japonica	1	124387853	64	24387853	4.17e-07	910
806.499	dA170	Tillering	japonica	1	124387853	64	24387853	4.22e-07	10
597.432	dT83	Heading	japonica	1	124402246	64	24402246	2.37e-07	57
	CPA3	Mature	whole	1	124417210	64	24417210	1.11e-06	5
561.386	dA68	Tillering	japonica	1	124419435	64	24419435	2.27e-06	102
965.101	ddT236	Tillering	japonica	1	124424412	64	24424412	3.12e-06	145
575.804	dA74	Mature	whole	1	124440932	64	24440932	1.35e-07	39
583.013	dA77	Mature	whole	1	124440932	64	24440932	4.05e-08	51
570.998	dA72	Heading	whole	1	124456609	64	24456609	7.36e-07	48
573.401	dA73	Heading	whole	1	124456609	64	24456609	8.33e-07	42
703.167	dA127	Heading	whole	1	124456609	64	24456609	4.51e-07	41
705.57	dA128	Heading	whole	1	124456609	64	24456609	1.34e-07	44
707.973	dA129	Heading	whole	1	124456609	64	24456609	1.69e-07	43
	CPA14	Heading	whole	1	124456609	64	24456609	3.3e-07	41
580.61	dA76	Mature	whole	1	124459268	64	24459268	3.73e-07	49
671.927	T114	Heading	whole	1	124459268	64	24459268	6.99e-07	13
674.33	T115	Heading	whole	1	124459268	64	24459268	6.15e-07	13
676.733	T116	Heading	whole	1	124459268	64	24459268	6e-07	13
679.136	T117	Heading	whole	1	124459268	64	24459268	6.54e-07	13
681.539	T118	Heading	whole	1	124459268	64	24459268	7.43e-07	13
693.555	ddA123	Heading	whole	1	124459268	64	24459268	8.56e-07	30
710.376	dA130	Heading	whole	1	124459268	64	24459268	2.62e-07	33
712.779	dA131	Heading	whole	1	124459268	64	24459268	6.49e-07	28
	CPT8	Heading	whole	1	124459268	64	24459268	6.53e-07	13
544.564	ddA61	Tillering	japonica	1	124516930	64	24516930	2.39e-06	1519
780.065	ddT159	Mature	whole	1	124554951	65	24554951	1.44e-07	45
856.963	dT191	Tillering	whole	1	124631501	65	24631501	1.93e-07	8
412.395	dA6	Tillering	japonica	1	124669531	65	24669531	2.15e-06	718
537.355	ddA58	Tillering	japonica	1	124669646	65	24669646	1.99e-06	21
991.535	dT247	Tillering	japonica	1	124669646	65	24669646	7.05e-08	796
943.474	ddT227	Tillering	japonica	1	124720295	65	24720295	1.07e-06	6
472.472	ddA31	Heading	whole	1	124877625	66	24877625	4.67e-07	7
472.472	ddT31	Heading	japonica	1	124903779	66	24903779	2.04e-06	19
578.207	dT75	Mature	japonica	1	124904524	66	24904524	2.52e-07	159
953.086	dT231	Mature	japonica	1	124911268	66	24911268	3.64e-06	9
657.508	dT108	Mature	japonica	1	124930950	66	24930950	8.47e-07	19
965.101	ddA236	Tillering	japonica	1	124983631	66	24983631	1.25e-06	192
621.462	dA93	Tillering	japonica	1	124994555	66	24994555	2.81e-06	210
587.819	dA79	Tillering	japonica	1	125015674	66	25015674	1.47e-06	133
674.33	ddA115	Tillering	japonica	1	125015674	66	25015674	7.72e-07	517
808.902	dT171	Tillering	japonica	1	125015674	66	25015674	3.46e-07	123
835.336	ddA182	Tillering	japonica	1	125015674	66	25015674	6.51e-07	201
868.979	dT196	Tillering	japonica	1	125015674	66	25015674	8.42e-07	65
880.994	dA201	Tillering	japonica	1	125015674	66	25015674	1.03e-06	110
756.034	ddT149	Tillering	japonica	1	125016556	66	25016556	3.58e-07	515
679.136	ddA117	Mature	whole	1	125022683	66	25022683	9.99e-07	31
	Chl	Heading	whole	1	125024664	66	25024664	3.85e-07	36
659.912	dT109	Mature	japonica	1	125051902	66	25051902	1.03e-06	10
662.315	dT110	Mature	japonica	1	125051902	66	25051902	1.13e-06	10
667.121	dT112	Mature	japonica	1	125051902	66	25051902	1.66e-06	10
669.524	dT113	Mature	japonica	1	125051902	66	25051902	1.04e-06	7
671.927	dT114	Mature	japonica	1	125051902	66	25051902	8.07e-07	7
611.85	ddA89	Mature	japonica	1	125058164	66	25058164	2.11e-06	320
	CPA16	Mature	japonica	1	125058164	66	25058164	1.26e-08	319
900.219	dA209	Heading	indica	1	125062297	66	25062297	1.4e-06	331
409.992	ddT5	Mature	japonica	1	125064519	66	25064519	5.38e-08	161
655.105	dT107	Mature	japonica	1	125070979	66	25070979	6.76e-08	36
534.952	dT57	Tillering	whole	1	125080269	66	25080269	8.87e-07	12
	CPT2	Mature	indica	1	125081085	66	25081085	2.66e-07	268
	CPA2	Mature	indica	1	125081085	66	25081085	2.66e-07	268
655.105	dT107	Mature	whole	1	125081323	66	25081323	5.1e-08	26
592.626	dT81	Tillering	whole	1	125085852	66	25085852	3.82e-07	165
717.585	ddA133	Tillering	japonica	1	125126620	66	25126620	9.69e-08	356
657.508	dA108	Mature	whole	1	125138404	66	25138404	7.32e-07	12
669.524	dA113	Mature	whole	1	125138404	66	25138404	9.51e-07	8
671.927	dT114	Mature	whole	1	125138404	66	25138404	5.13e-07	18
674.33	dT115	Mature	whole	1	125138404	66	25138404	2.03e-07	78
674.33	dA115	Mature	whole	1	125138404	66	25138404	1.22e-07	12
676.733	dA116	Mature	whole	1	125138404	66	25138404	7.96e-07	7
561.386	dT68	Tillering	whole	1	125150798	66	25150798	1.61e-07	100
566.192	dT70	Tillering	whole	1	125150798	66	25150798	8.14e-07	50
568.595	dT71	Tillering	whole	1	125150798	66	25150798	1.08e-06	46
580.61	dT76	Tillering	whole	1	125150798	66	25150798	4.43e-07	8
590.223	dT80	Tillering	whole	1	125150798	66	25150798	7.24e-07	11
936.265	dA224	Tillering	indica	1	125158741	66	25158741	9.61e-07	246
623.866	dT94	Tillering	indica	1	125176474	66	25176474	1.58e-06	58
842.545	ddA185	Mature	japonica	1	125177631	67	25177631	2.35e-06	175
811.305	dT172	Mature	japonica	1	125178724	67	25178724	1.44e-06	161
	CPT16	Mature	japonica	1	125183361	67	25183361	2.82e-07	153
806.499	ddT170	Mature	japonica	1	125183407	67	25183407	2.75e-06	158
551.773	dA64	Mature	indica	1	125219605	67	25219605	1.04e-06	457
909.831	dT213	Heading	whole	1	125220423	67	25220423	4.85e-07	15
909.831	dA213	Heading	whole	1	125220423	67	25220423	9.89e-07	38
674.33	dT115	Mature	indica	1	125251370	67	25251370	3.38e-07	161
674.33	dA115	Mature	whole	1	125251370	67	25251370	5.81e-07	118
580.61	dT76	Mature	japonica	1	125270202	67	25270202	1.38e-06	5
484.487	ddT36	Heading	japonica	1	125293946	67	25293946	1.51e-06	6
895.412	dA207	Heading	indica	1	125298679	67	25298679	1.86e-07	416
698.361	ddA125	Mature	whole	1	125325277	67	25325277	9.83e-07	23
448.441	ddA21	Heading	whole	1	125361736	67	25361736	1.1e-06	200
489.294	T38	Tillering	indica	1	125392979	67	25392979	1.66e-06	141
496.503	T41	Tillering	indica	1	125392979	67	25392979	1.27e-06	152
498.906	T42	Tillering	indica	1	125392979	67	25392979	1.42e-06	151
794.483	dT165	Tillering	indica	1	125458233	67	25458233	6.65e-08	8
503.712	dA44	Heading	indica	1	125459328	67	25459328	1.14e-06	5
506.115	dA45	Heading	indica	1	125459328	67	25459328	5.1e-07	15
799.29	dT167	Tillering	indica	1	125478912	68	25478912	1.32e-06	253
643.09	ddT102	Tillering	whole	1	125483544	68	25483544	1.02e-06	30
683.942	ddT119	Tillering	whole	1	125493658	68	25493658	1.1e-06	179
686.345	dT120	Tillering	whole	1	125493658	68	25493658	7.75e-07	180
719.988	ddT134	Tillering	indica	1	125493658	68	25493658	1.54e-06	176
719.988	ddT134	Tillering	whole	1	125493658	68	25493658	2.84e-07	305
722.391	ddT135	Tillering	whole	1	125493658	68	25493658	6.76e-07	166
657.508	dT108	Mature	japonica	1	125511958	68	25511958	1.03e-06	7
914.637	dT215	Heading	japonica	1	125686501	68	25686501	5.61e-07	20
840.142	dT184	Tillering	japonica	1	125721073	68	25721073	2.47e-07	5
664.718	dT111	Mature	japonica	1	125785863	69	25785863	5.49e-07	7
698.361	ddA125	Mature	whole	1	125831561	69	25831561	9.14e-07	802
695.958	ddT124	Mature	whole	1	125844334	69	25844334	1.58e-07	889
890.606	dT205	Mature	japonica	1	125884556	69	25884556	2.54e-06	5
592.626	ddA81	Tillering	whole	1	126165305	70	26165305	8.46e-07	51
674.33	ddA115	Tillering	japonica	1	126166786	70	26166786	2.77e-06	80
756.034	ddT149	Tillering	japonica	1	126166786	70	26166786	2.95e-06	8
835.336	ddA182	Tillering	japonica	1	126181429	70	26181429	3.2e-07	8
494.1	dT40	Heading	japonica	1	126221472	70	26221472	7.16e-07	9
472.472	ddT31	Tillering	japonica	1	126648685	71	26648685	2.46e-06	10
621.462	dA93	Tillering	japonica	1	126648685	71	26648685	1.77e-06	732
623.866	dA94	Tillering	japonica	1	126648685	71	26648685	1.71e-06	19
787.274	ddT162	Tillering	japonica	1	126648685	71	26648685	2.71e-07	36
830.53	ddT180	Tillering	japonica	1	126648685	71	26648685	1.6e-06	21
868.979	dT196	Tillering	japonica	1	126648685	71	26648685	2.27e-07	56
888.203	ddT204	Tillering	japonica	1	126648685	71	26648685	1.08e-06	27
890.606	dT205	Tillering	japonica	1	126648685	71	26648685	2.57e-06	6
893.009	ddT206	Tillering	japonica	1	126648685	71	26648685	5.75e-07	19
914.637	dA215	Tillering	japonica	1	126648685	71	26648685	1.68e-06	13
993.938	dT248	Tillering	japonica	1	126648685	71	26648685	7.39e-07	15
905.025	ddA211	Tillering	japonica	1	126743560	71	26743560	3.12e-06	14
491.697	ddA39	Tillering	japonica	1	126779498	71	26779498	2.95e-06	94
590.223	dA80	Tillering	japonica	1	126779498	71	26779498	2.33e-06	19
674.33	ddA115	Tillering	japonica	1	126779498	71	26779498	1.8e-07	883
784.871	ddT161	Tillering	japonica	1	126779498	71	26779498	6.69e-07	159
784.871	ddA161	Tillering	japonica	1	126779498	71	26779498	1.05e-07	876
835.336	ddA182	Tillering	japonica	1	126779498	71	26779498	1.82e-09	889
729.601	ddA138	Tillering	japonica	1	126790316	71	26790316	2.19e-06	120
828.126	ddA179	Tillering	japonica	1	126795431	71	26795431	1.98e-06	96
486.891	ddT37	Tillering	japonica	1	126798036	71	26798036	2.15e-06	39
587.819	dA79	Tillering	japonica	1	126798036	71	26798036	1.86e-06	29
756.034	ddT149	Tillering	japonica	1	126798036	71	26798036	3.59e-06	13
777.662	ddA158	Tillering	japonica	1	126798036	71	26798036	2.93e-06	6
804.096	dA169	Tillering	japonica	1	126798036	71	26798036	6.24e-07	17
808.902	dT171	Tillering	japonica	1	126798036	71	26798036	1.2e-08	29
813.708	ddA173	Tillering	japonica	1	126798036	71	26798036	1.51e-06	14
859.366	dT192	Tillering	japonica	1	126798036	71	26798036	1.41e-07	39
859.366	dA192	Tillering	japonica	1	126798036	71	26798036	1.65e-08	148
868.979	dA196	Tillering	japonica	1	126798036	71	26798036	6.85e-08	150
880.994	dT201	Tillering	japonica	1	126798036	71	26798036	1.09e-06	10
880.994	dA201	Tillering	japonica	1	126798036	71	26798036	6.55e-09	156
592.626	dA81	Tillering	japonica	1	126798088	71	26798088	2.25e-06	112
900.219	dT209	Tillering	japonica	1	126804224	71	26804224	1.57e-06	110
	CPT9	Heading	japonica	1	126879416	71	26879416	2.43e-07	13
	CPA9	Heading	japonica	1	126879416	71	26879416	2.43e-07	13
510.921	dA47	Tillering	whole	1	127032536	72	27032536	9.53e-07	29
510.921	dA47	Tillering	japonica	1	127032536	72	27032536	2.33e-06	180
532.549	dA56	Tillering	japonica	1	127032536	72	27032536	3.38e-06	182
534.952	dA57	Tillering	japonica	1	127032536	72	27032536	1.04e-06	176
	CPT4	Tillering	whole	1	127032536	72	27032536	5.12e-08	53
	CPT2	Tillering	whole	1	127032536	72	27032536	9.82e-07	42
	CPA4	Tillering	whole	1	127032536	72	27032536	5.12e-08	53
	CPA2	Tillering	whole	1	127032536	72	27032536	9.82e-07	42
808.902	dA171	Tillering	japonica	1	127088734	72	27088734	7.32e-07	10
768.05	ddA154	Mature	whole	1	127283370	72	27283370	9.3e-07	9
977.117	ddT241	Heading	japonica	1	127389902	73	27389902	3.26e-06	6
936.265	dT224	Mature	japonica	1	127529839	73	27529839	1.22e-08	16
936.265	dA224	Mature	japonica	1	127529839	73	27529839	1.7e-07	14
801.693	dT168	Heading	indica	1	127542771	73	27542771	9.88e-07	76
662.315	ddT110	Mature	japonica	1	127549215	73	27549215	1.25e-07	12
587.819	dT79	Tillering	japonica	1	127556847	73	27556847	2.86e-06	14
590.223	dT80	Tillering	japonica	1	127556847	73	27556847	9.65e-07	15
626.269	dT95	Tillering	japonica	1	127556847	73	27556847	1.98e-06	15
727.198	ddT137	Tillering	japonica	1	127556847	73	27556847	3.11e-06	13
871.382	dT197	Mature	japonica	1	127557040	73	27557040	3.58e-06	10
864.173	dT194	Mature	indica	1	127635993	73	27635993	4.95e-07	107
883.397	dT202	Mature	whole	1	127635993	73	27635993	1.2e-06	42
883.397	dT202	Mature	indica	1	127635993	73	27635993	2.76e-07	94
849.754	dT188	Mature	indica	1	127641525	73	27641525	4.49e-07	171
880.994	dT201	Mature	indica	1	127641525	73	27641525	5.08e-08	163
849.754	dA188	Mature	indica	1	127643513	73	27643513	1.31e-07	186
880.994	dA201	Mature	indica	1	127645000	73	27645000	1.93e-07	95
950.683	ddT230	Mature	japonica	1	127768079	74	27768079	1.71e-06	5
549.37	ddT63	Heading	japonica	1	127776158	74	27776158	2.02e-06	9
674.33	dT115	Mature	indica	1	127819348	74	27819348	2.79e-07	6
534.952	ddT57	Tillering	japonica	1	127830887	74	27830887	4.68e-07	246
847.351	dT187	Heading	japonica	1	127858112	74	27858112	2.95e-06	215
893.009	dT206	Mature	indica	1	127885048	74	27885048	5.14e-07	33
804.096	ddT169	Heading	whole	1	127886645	74	27886645	8.49e-07	83
804.096	ddT169	Heading	japonica	1	127948702	74	27948702	4.42e-08	949
804.096	ddA169	Heading	japonica	1	127948702	74	27948702	1.67e-06	599
854.56	dA190	Tillering	japonica	1	127969738	74	27969738	2.89e-07	6
626.269	ddT95	Mature	japonica	1	128105039	75	28105039	1.61e-06	257
573.401	ddT73	Heading	japonica	1	128106373	75	28106373	3.36e-08	317
664.718	dT111	Mature	japonica	1	128122918	75	28122918	1.15e-06	8
758.437	ddT150	Heading	japonica	1	128130063	75	28130063	3.22e-09	1388
462.86	ddT27	Mature	japonica	1	128133553	75	28133553	3.69e-07	897
854.56	dT190	Heading	whole	1	128192797	75	28192797	3.41e-07	94
859.366	dT192	Heading	indica	1	128196864	75	28196864	5.24e-07	251
659.912	ddT109	Mature	whole	1	128201839	75	28201839	1.51e-07	148
719.988	ddT134	Heading	indica	1	128206310	75	28206310	5.37e-07	58
816.111	ddT174	Heading	japonica	1	128206390	75	28206390	4.92e-07	6
917.04	dT216	Heading	indica	1	128214402	75	28214402	8.16e-07	144
441.232	ddT18	Mature	japonica	1	128225844	75	28225844	3.83e-08	1143
441.232	ddA18	Mature	japonica	1	128225844	75	28225844	3.11e-06	403
873.785	dT198	Heading	indica	1	128232608	75	28232608	1.07e-07	273
623.866	ddT94	Heading	whole	1	128238174	75	28238174	5.42e-07	49
799.29	dT167	Heading	indica	1	128240536	75	28240536	8.47e-07	234
900.219	dT209	Heading	indica	1	128246723	75	28246723	5.58e-07	151
984.326	dT244	Mature	whole	1	128305909	75	28305909	5.96e-07	345
984.326	dT244	Mature	indica	1	128305909	75	28305909	1.48e-06	372
652.702	ddT106	Tillering	indica	1	128342011	75	28342011	9.61e-07	104
986.729	dT245	Heading	japonica	1	128351074	75	28351074	1.48e-06	302
546.967	ddA62	Heading	japonica	1	128359794	75	28359794	7.43e-07	331
893.009	ddT206	Heading	japonica	1	128371277	75	28371277	9.39e-07	335
984.326	dT244	Mature	whole	1	128382052	75	28382052	1e-06	72
818.514	ddT175	Tillering	japonica	1	128388485	75	28388485	1.48e-06	457
955.489	dT232	Tillering	indica	1	128422138	76	28422138	1.14e-06	125
981.923	ddT243	Mature	indica	1	128423892	76	28423892	2.34e-07	177
957.892	ddT233	Heading	indica	1	128428530	76	28428530	1.56e-06	57
549.37	ddT63	Heading	japonica	1	128430554	76	28430554	1.72e-06	192
917.04	ddT216	Heading	japonica	1	128446402	76	28446402	1.86e-06	206
787.274	dT162	Heading	japonica	1	128465601	76	28465601	1.76e-06	197
909.831	dT213	Heading	japonica	1	128471123	76	28471123	2.25e-06	267
789.677	ddT163	Heading	japonica	1	128474547	76	28474547	1.44e-06	201
429.217	dA13	Heading	indica	1	128489641	76	28489641	3.62e-07	238
977.117	dT241	Mature	indica	1	128495566	76	28495566	1.2e-06	183
419.605	A9	Heading	indica	1	128500684	76	28500684	1.25e-06	190
441.232	dA18	Heading	indica	1	128503403	76	28503403	1.07e-06	173
583.013	ddT77	Heading	indica	1	128511251	76	28511251	5.62e-07	419
477.278	dT33	Mature	indica	1	128511728	76	28511728	6.76e-07	67
539.758	dA59	Heading	indica	1	128512495	76	28512495	1.24e-06	5
828.126	ddA179	Tillering	japonica	1	128512495	76	28512495	3.73e-06	55
943.474	dT227	Heading	whole	1	128515681	76	28515681	1.13e-06	171
522.937	ddT52	Heading	whole	1	128515744	76	28515744	5.47e-07	128
412.395	ddT6	Heading	whole	1	128516059	76	28516059	3.2e-07	231
953.086	ddT231	Heading	whole	1	128520461	76	28520461	2.82e-07	122
595.029	ddA82	Mature	indica	1	128529942	76	28529942	5.34e-07	24
760.84	ddT151	Heading	japonica	1	128531044	76	28531044	2.58e-06	528
993.938	dT248	Mature	whole	1	128561832	76	28561832	1.35e-07	157
491.697	dT39	Tillering	whole	1	128584584	76	28584584	6.4e-07	14
671.927	dT114	Tillering	whole	1	128585047	76	28585047	1.09e-06	8
583.013	ddT77	Mature	indica	1	128712381	76	28712381	7.71e-08	632
496.503	ddA41	Tillering	whole	1	128772126	77	28772126	4.37e-08	195
626.269	ddT95	Mature	japonica	1	128934602	77	28934602	2.52e-07	1599
933.862	ddA223	Tillering	whole	1	128935779	77	28935779	1.38e-07	17
441.232	ddT18	Mature	japonica	1	128948694	77	28948694	1.92e-07	784
664.718	dT111	Mature	japonica	1	128952481	77	28952481	7.95e-07	30
981.923	dT243	Heading	japonica	1	129060360	77	29060360	1.45e-06	22
981.923	dT243	Heading	whole	1	129060366	77	29060366	2.34e-07	913
758.437	ddT150	Heading	japonica	1	129129980	78	29129980	3.39e-09	3562
659.912	ddT109	Mature	whole	1	129163355	78	29163355	7.79e-07	823
462.86	ddT27	Mature	japonica	1	129197683	78	29197683	1.04e-06	2308
808.902	ddT171	Heading	japonica	1	129211063	78	29211063	1.33e-06	195
669.524	dT113	Mature	japonica	1	129215120	78	29215120	3.61e-06	9
657.508	ddT108	Tillering	indica	1	129222521	78	29222521	1.29e-06	404
828.126	dT179	Heading	whole	1	129232215	78	29232215	4.18e-07	6
828.126	dA179	Heading	whole	1	129232215	78	29232215	3.67e-07	6
840.142	dT184	Mature	indica	1	129273608	78	29273608	1.12e-06	390
808.902	ddT171	Tillering	whole	1	129316332	78	29316332	8.34e-07	273
813.708	dT173	Tillering	whole	1	129367986	78	29367986	2.56e-07	851
645.493	ddT103	Tillering	whole	1	129428267	78	29428267	6.48e-08	357
441.232	ddT18	Mature	japonica	1	129464753	79	29464753	2.24e-06	874
525.34	ddT53	Heading	japonica	1	129550462	79	29550462	9.81e-07	15
753.631	ddA148	Tillering	whole	1	129613637	79	29613637	1.07e-06	6
888.203	dT204	Heading	japonica	1	129675905	79	29675905	2.73e-06	5
813.708	ddT173	Mature	japonica	1	129688281	79	29688281	1.31e-08	9
458.054	dA25	Heading	japonica	1	129716535	79	29716535	3.66e-08	7
621.462	dT93	Heading	whole	1	129753193	79	29753193	3.79e-07	57
657.508	ddT108	Tillering	indica	1	129887396	80	29887396	4.1e-07	930
969.908	ddA238	Heading	japonica	1	130005594	80	30005594	1.48e-07	14
972.311	dA239	Heading	japonica	1	130005594	80	30005594	6.74e-07	14
652.702	dT106	Mature	whole	1	130112792	80	30112792	1.09e-06	137
662.315	ddA110	Mature	whole	1	130123121	80	30123121	1.04e-06	19
878.591	dA200	Mature	indica	1	130152831	80	30152831	1.09e-06	65
921.846	dA218	Mature	indica	1	130152831	80	30152831	1.15e-06	91
780.065	dT159	Mature	indica	1	130153133	80	30153133	1.16e-06	79
921.846	dT218	Mature	indica	1	130153456	80	30153456	2e-08	102
900.219	dT209	Tillering	japonica	1	130237751	81	30237751	5.88e-08	885
758.437	ddT150	Heading	japonica	1	130265140	81	30265140	1.12e-06	75
732.004	ddT139	Tillering	japonica	1	130376586	81	30376586	2.81e-06	10
441.232	ddT18	Mature	japonica	1	130455918	81	30455918	1.58e-07	7
950.683	ddA230	Tillering	japonica	1	130514957	81	30514957	1.97e-06	21
780.065	dT159	Mature	whole	1	130661198	82	30661198	7.41e-07	10
	CPT9	Mature	whole	1	130800588	82	30800588	4.89e-07	24
	CPA9	Mature	whole	1	130800588	82	30800588	4.89e-07	24
700.764	ddA126	Tillering	whole	1	130841774	82	30841774	2.47e-07	51
700.764	ddT126	Tillering	whole	1	130843123	82	30843123	5.47e-08	58
700.764	ddT126	Tillering	indica	1	130843123	82	30843123	4.68e-07	127
799.29	ddA167	Heading	japonica	1	130844462	82	30844462	1.48e-06	17
	2012SPAD	Tillering	whole	1	130846687	82	30846687	4.39e-07	7
501.309	dA43	Tillering	japonica	1	130915177	82	30915177	2.68e-06	13
652.702	ddT106	Tillering	whole	1	131004737	83	31004737	4.41e-07	476
756.034	ddT149	Heading	japonica	1	131054872	83	31054872	4.23e-07	8
772.856	ddT156	Heading	japonica	1	131054872	83	31054872	2.29e-06	9
953.086	ddT231	Heading	indica	1	131081582	83	31081582	7.5e-07	446
503.712	A44	Heading	whole	1	131172588	83	31172588	2.37e-08	12
506.115	A45	Heading	whole	1	131172588	83	31172588	1.03e-08	15
508.518	A46	Heading	whole	1	131172588	83	31172588	5.99e-09	17
510.921	A47	Heading	whole	1	131172588	83	31172588	6.06e-09	17
513.324	A48	Heading	whole	1	131172588	83	31172588	5.6e-09	15
515.727	A49	Heading	whole	1	131172588	83	31172588	5.4e-09	15
518.13	A50	Heading	whole	1	131172588	83	31172588	8e-09	15
520.534	A51	Heading	whole	1	131172588	83	31172588	1.36e-08	15
522.937	A52	Heading	whole	1	131172588	83	31172588	2.15e-08	15
527.743	A54	Heading	whole	1	131172588	83	31172588	5.31e-08	14
530.146	A55	Heading	whole	1	131172588	83	31172588	8.16e-08	14
532.549	A56	Heading	whole	1	131172588	83	31172588	8.42e-08	13
534.952	A57	Heading	whole	1	131172588	83	31172588	9.16e-08	12
537.355	A58	Heading	whole	1	131172588	83	31172588	1e-07	12
539.758	A59	Heading	whole	1	131172588	83	31172588	1.09e-07	12
542.161	A60	Heading	whole	1	131172588	83	31172588	9.88e-08	12
544.564	A61	Heading	whole	1	131172588	83	31172588	9.48e-08	13
546.967	A62	Heading	whole	1	131172588	83	31172588	2.18e-07	10
549.37	A63	Heading	whole	1	131172588	83	31172588	8.39e-08	13
566.192	A70	Heading	whole	1	131172588	83	31172588	2.39e-08	15
568.595	A71	Heading	whole	1	131172588	83	31172588	1.58e-08	15
570.998	A72	Heading	whole	1	131172588	83	31172588	1.12e-08	15
573.401	A73	Heading	whole	1	131172588	83	31172588	7.67e-09	16
575.804	A74	Heading	whole	1	131172588	83	31172588	5.46e-09	16
578.207	A75	Heading	whole	1	131172588	83	31172588	4.93e-09	16
580.61	A76	Heading	whole	1	131172588	83	31172588	4.65e-09	16
583.013	A77	Heading	whole	1	131172588	83	31172588	4.38e-09	17
585.416	A78	Heading	whole	1	131172588	83	31172588	3.89e-09	17
587.819	A79	Heading	whole	1	131172588	83	31172588	3.88e-09	17
590.223	A80	Heading	whole	1	131172588	83	31172588	3.9e-09	17
592.626	A81	Heading	whole	1	131172588	83	31172588	3.83e-09	17
595.029	A82	Heading	whole	1	131172588	83	31172588	3.86e-09	17
597.432	A83	Heading	whole	1	131172588	83	31172588	3.94e-09	17
599.835	A84	Heading	whole	1	131172588	83	31172588	3.72e-09	17
602.238	A85	Heading	whole	1	131172588	83	31172588	3.85e-09	17
604.641	A86	Heading	whole	1	131172588	83	31172588	3.86e-09	17
607.044	A87	Heading	whole	1	131172588	83	31172588	3.71e-09	17
609.447	A88	Heading	whole	1	131172588	83	31172588	3.67e-09	17
611.85	A89	Heading	whole	1	131172588	83	31172588	3.59e-09	14
614.253	A90	Heading	whole	1	131172588	83	31172588	4.31e-09	13
616.656	A91	Heading	whole	1	131172588	83	31172588	4.71e-09	13
619.059	A92	Heading	whole	1	131172588	83	31172588	4.95e-09	13
621.462	A93	Heading	whole	1	131172588	83	31172588	5.02e-09	13
623.866	A94	Heading	whole	1	131172588	83	31172588	5.44e-09	13
626.269	A95	Heading	whole	1	131172588	83	31172588	5.36e-09	13
628.672	A96	Heading	whole	1	131172588	83	31172588	6.36e-09	13
631.075	A97	Heading	whole	1	131172588	83	31172588	6.45e-09	13
633.478	A98	Heading	whole	1	131172588	83	31172588	7.25e-09	13
635.881	A99	Heading	whole	1	131172588	83	31172588	7.58e-09	13
638.284	A100	Heading	whole	1	131172588	83	31172588	8.55e-09	12
640.687	A101	Heading	whole	1	131172588	83	31172588	9.84e-09	12
643.09	A102	Heading	whole	1	131172588	83	31172588	1.16e-08	11
645.493	A103	Heading	whole	1	131172588	83	31172588	1.32e-08	10
647.896	A104	Heading	whole	1	131172588	83	31172588	1.6e-08	10
695.958	A124	Heading	whole	1	131172588	83	31172588	1.09e-08	14
698.361	A125	Heading	whole	1	131172588	83	31172588	8.78e-09	15
700.764	A126	Heading	whole	1	131172588	83	31172588	9.19e-09	15
703.167	A127	Heading	whole	1	131172588	83	31172588	1.23e-08	14
705.57	A128	Heading	whole	1	131172588	83	31172588	2.08e-08	13
	CPA11	Heading	whole	1	131172588	83	31172588	5.13e-08	13
	CPA10	Heading	whole	1	131172588	83	31172588	9.94e-08	12
506.115	dT45	Heading	whole	1	131195557	83	31195557	4.49e-07	6
546.967	dT62	Heading	whole	1	131195557	83	31195557	1.19e-06	6
583.013	T77	Heading	whole	1	131195557	83	31195557	1.19e-06	8
585.416	T78	Heading	whole	1	131195557	83	31195557	1.07e-06	9
587.819	T79	Heading	whole	1	131195557	83	31195557	1.04e-06	9
590.223	T80	Heading	whole	1	131195557	83	31195557	9.88e-07	10
592.626	T81	Heading	whole	1	131195557	83	31195557	9.8e-07	10
595.029	T82	Heading	whole	1	131195557	83	31195557	9.41e-07	10
597.432	T83	Heading	whole	1	131195557	83	31195557	9.35e-07	10
599.835	T84	Heading	whole	1	131195557	83	31195557	9.06e-07	10
602.238	T85	Heading	whole	1	131195557	83	31195557	8.69e-07	10
604.641	T86	Heading	whole	1	131195557	83	31195557	8.5e-07	10
607.044	T87	Heading	whole	1	131195557	83	31195557	8.26e-07	10
609.447	T88	Heading	whole	1	131195557	83	31195557	7.87e-07	11
611.85	T89	Heading	whole	1	131195557	83	31195557	7.43e-07	11
614.253	T90	Heading	whole	1	131195557	83	31195557	7.05e-07	11
616.656	T91	Heading	whole	1	131195557	83	31195557	6.94e-07	11
619.059	T92	Heading	whole	1	131195557	83	31195557	6.83e-07	11
621.462	T93	Heading	whole	1	131195557	83	31195557	6.69e-07	11
[truncated: 25,106 more rows]
