# Supplementary material for: An integrated hyperspectral imaging and genome-wide association analysis platform provides spectral and genetic insights into the natural variation in rice
Source: Sci Rep. 2017 Jun 30;7:4401. doi: 10.1038/s41598-017-04668-8 (PMC5493659; doi:10.1038/s41598-017-04668-8)
Supplement: Supplementary file 4 — Supplementary Table 12 [file 41598_2017_4668_MOESM4_ESM.xls]

## Sheet: Co-localized
Supplementary Table 12 Co-localized loci between hyperspectral indices and agronomic traits
Trait	hyper_traits	Wavelength	Type	Stage	Pop	Chr	SNP	Loci	BP	P	S0001
3877		510.921	ddT47	Mature	japonica	1	101925122	7	1925122	6.01e-07	863
4624	4624	Fresh panicle	Traditional	Mature	japonica	1	101925122	7	1925122	3.21e-06	616
3971		736.81	ddT141	Mature	whole	1	101943209	7	1943209	4.5e-07	715
3876		508.518	ddT46	Mature	japonica	1	101973913	7	1973913	4.23e-07	696
2934	2934	744.019	ddA144	Heading	indica	1	101979528	7	1979528	1.44e-06	9
3599		443.635	dT19	Mature	japonica	1	101987497	7	1987497	1.35e-06	649
3653		573.401	dT73	Mature	japonica	1	101990735	7	1990735	3.54e-06	137
3717		727.198	dT137	Mature	japonica	1	101990735	7	1990735	1.01e-06	122
3718		729.601	dT138	Mature	japonica	1	101990735	7	1990735	2.99e-06	116
3719		732.004	dT139	Mature	japonica	1	101990735	7	1990735	3.15e-06	107
3720		734.407	dT140	Mature	japonica	1	101990735	7	1990735	8.61e-07	169
3721		736.81	dT141	Mature	japonica	1	101990735	7	1990735	1.78e-06	112
3632		522.937	dT52	Mature	whole	1	101992907	7	1992907	4.88e-07	598
3595		434.023	dT15	Mature	japonica	1	101993818	7	1993818	1.62e-06	536
3977		751.228	ddT147	Mature	japonica	1	102013492	7	2013492	3.32e-07	890
1036		484.487	dA36	Tillering	indica	1	102036830	7	2036830	2.01e-07	138
3952		691.151	ddT122	Mature	whole	1	102094855	7	2094855	8.94e-07	148
3966		724.794	ddT136	Mature	whole	1	102094855	7	2094855	7.43e-07	112
2782		979.52	dA242	Heading	whole	1	102101750	7	2101750	8.97e-07	8
689		852.157	dT189	Tillering	japonica	1	102115640	7	2115640	4.06e-07	538
690		854.56	dT190	Tillering	japonica	1	102115640	7	2115640	2.22e-06	39
3593		429.217	dT13	Mature	japonica	1	102117060	7	2117060	2.36e-06	198
2286		989.132	dT246	Heading	whole	1	102118339	7	2118339	1.62e-07	27
2786		989.132	dA246	Heading	whole	1	102118339	7	2118339	5.95e-07	18
4369		491.697	ddA39	Mature	japonica	1	102122473	7	2122473	5.99e-07	41
4369		491.697	ddA39	Mature	whole	1	102123223	7	2123223	6.31e-07	21
3825		986.729	dT245	Mature	whole	1	102705819	9	2705819	7.09e-07	29
1322		570.998	ddA72	Tillering	japonica	1	102725287	9	2725287	2.8e-06	88
271		448.441	A21	Tillering	whole	1	102725684	9	2725684	2.93e-07	74
272		450.844	A22	Tillering	whole	1	102725684	9	2725684	5.47e-07	36
273		453.248	A23	Tillering	whole	1	102725684	9	2725684	9.83e-07	30
274		455.651	A24	Tillering	whole	1	102725684	9	2725684	4.5e-07	44
275		458.054	A25	Tillering	whole	1	102725684	9	2725684	3.49e-07	44
276		460.457	A26	Tillering	whole	1	102725684	9	2725684	6.49e-07	33
277		462.86	A27	Tillering	whole	1	102725684	9	2725684	6.63e-07	32
278		465.263	A28	Tillering	whole	1	102725684	9	2725684	1.2e-06	37
279		467.666	A29	Tillering	whole	1	102725684	9	2725684	6.6e-07	36
282		474.875	A32	Tillering	whole	1	102725684	9	2725684	9.06e-07	60
283		477.278	A33	Tillering	whole	1	102725684	9	2725684	1.06e-06	35
284		479.681	A34	Tillering	whole	1	102725684	9	2725684	2.89e-07	66
285		482.084	A35	Tillering	whole	1	102725684	9	2725684	4.68e-07	43
286		484.487	A36	Tillering	whole	1	102725684	9	2725684	6.46e-07	39
287		486.891	A37	Tillering	whole	1	102725684	9	2725684	3.42e-07	56
288		489.294	A38	Tillering	whole	1	102725684	9	2725684	5.5e-07	49
289		491.697	A39	Tillering	whole	1	102725684	9	2725684	6.45e-07	42
290		494.1	A40	Tillering	whole	1	102725684	9	2725684	5.39e-07	41
293		501.309	A43	Tillering	whole	1	102725684	9	2725684	7.67e-07	87
294		503.712	A44	Tillering	whole	1	102725684	9	2725684	8.49e-07	61
4412		595.029	ddA82	Mature	whole	1	102726726	9	2726726	5.66e-08	242
2878		609.447	ddA88	Heading	whole	1	102785264	9	2785264	1.34e-07	48
3595		434.023	dT15	Mature	japonica	1	102794867	9	2794867	1.09e-06	27
787		486.891	ddT37	Tillering	japonica	1	102816651	9	2816651	2.09e-07	539
2126		604.641	dT86	Heading	japonica	1	102842413	9	2842413	8.47e-07	9
3595		434.023	dT15	Mature	japonica	1	102857388	9	2857388	4.74e-07	709
4625	4625	Dry panicle	Traditional	Mature	japonica	1	102900370	9	2900370	6.27e-08	10
4624	4624	Fresh panicle	Traditional	Mature	japonica	1	102900370	9	2900370	2.64e-07	8
3721		736.81	dT141	Mature	japonica	1	102952406	9	2952406	1.03e-06	515
3899		563.789	ddT69	Mature	japonica	1	102960769	9	2960769	1.71e-07	1193
3715		722.391	dT135	Mature	japonica	1	102960769	9	2960769	3.84e-07	902
3716		724.794	dT136	Mature	japonica	1	102960769	9	2960769	2.86e-07	922
3717		727.198	dT137	Mature	japonica	1	102960769	9	2960769	1.02e-06	804
3718		729.601	dT138	Mature	japonica	1	102960769	9	2960769	3.69e-06	263
2821		472.472	ddA31	Heading	whole	1	124877625	66	24877625	4.67e-07	7
2321		472.472	ddT31	Heading	japonica	1	124903779	66	24903779	2.04e-06	19
3655		578.207	dT75	Mature	japonica	1	124904524	66	24904524	2.52e-07	159
3811		953.086	dT231	Mature	japonica	1	124911268	66	24911268	3.64e-06	9
3688		657.508	dT108	Mature	japonica	1	124930950	66	24930950	8.47e-07	19
1486		965.101	ddA236	Tillering	japonica	1	124983631	66	24983631	1.25e-06	192
1093		621.462	dA93	Tillering	japonica	1	124994555	66	24994555	2.81e-06	210
1079		587.819	dA79	Tillering	japonica	1	125015674	66	25015674	1.47e-06	133
1365		674.33	ddA115	Tillering	japonica	1	125015674	66	25015674	7.72e-07	517
671		808.902	dT171	Tillering	japonica	1	125015674	66	25015674	3.46e-07	123
1432		835.336	ddA182	Tillering	japonica	1	125015674	66	25015674	6.51e-07	201
696		868.979	dT196	Tillering	japonica	1	125015674	66	25015674	8.42e-07	65
1201		880.994	dA201	Tillering	japonica	1	125015674	66	25015674	1.03e-06	110
899		756.034	ddT149	Tillering	japonica	1	125016556	66	25016556	3.58e-07	515
4447		679.136	ddA117	Mature	whole	1	125022683	66	25022683	9.99e-07	31
4622	4622	Chl	Traditional	Heading	whole	1	125024664	66	25024664	3.85e-07	36
3689		659.912	dT109	Mature	japonica	1	125051902	66	25051902	1.03e-06	10
3690		662.315	dT110	Mature	japonica	1	125051902	66	25051902	1.13e-06	10
3692		667.121	dT112	Mature	japonica	1	125051902	66	25051902	1.66e-06	10
3693		669.524	dT113	Mature	japonica	1	125051902	66	25051902	1.04e-06	7
3694		671.927	dT114	Mature	japonica	1	125051902	66	25051902	8.07e-07	7
4419		611.85	ddA89	Mature	japonica	1	125058164	66	25058164	2.11e-06	320
4616		NA	CPA16	Mature	japonica	1	125058164	66	25058164	1.26e-08	319
2749		900.219	dA209	Heading	indica	1	125062297	66	25062297	1.4e-06	331
3835		409.992	ddT5	Mature	japonica	1	125064519	66	25064519	5.38e-08	161
3687		655.105	dT107	Mature	japonica	1	125070979	66	25070979	6.76e-08	36
557		534.952	dT57	Tillering	whole	1	125080269	66	25080269	8.87e-07	12
4582		NA	CPT2	Mature	indica	1	125081085	66	25081085	2.66e-07	268
4602		NA	CPA2	Mature	indica	1	125081085	66	25081085	2.66e-07	268
3687		655.105	dT107	Mature	whole	1	125081323	66	25081323	5.1e-08	26
581		592.626	dT81	Tillering	whole	1	125085852	66	25085852	3.82e-07	165
1383	1383	717.585	ddA133	Tillering	japonica	1	125126620	66	25126620	9.69e-08	356
4188		657.508	dA108	Mature	whole	1	125138404	66	25138404	7.32e-07	12
4193		669.524	dA113	Mature	whole	1	125138404	66	25138404	9.51e-07	8
3694		671.927	dT114	Mature	whole	1	125138404	66	25138404	5.13e-07	18
3695		674.33	dT115	Mature	whole	1	125138404	66	25138404	2.03e-07	78
4195		674.33	dA115	Mature	whole	1	125138404	66	25138404	1.22e-07	12
4196		676.733	dA116	Mature	whole	1	125138404	66	25138404	7.96e-07	7
568		561.386	dT68	Tillering	whole	1	125150798	66	25150798	1.61e-07	100
570		566.192	dT70	Tillering	whole	1	125150798	66	25150798	8.14e-07	50
571		568.595	dT71	Tillering	whole	1	125150798	66	25150798	1.08e-06	46
576		580.61	dT76	Tillering	whole	1	125150798	66	25150798	4.43e-07	8
580		590.223	dT80	Tillering	whole	1	125150798	66	25150798	7.24e-07	11
1224		936.265	dA224	Tillering	indica	1	125158741	66	25158741	9.61e-07	246
594		623.866	dT94	Tillering	indica	1	125176474	66	25176474	1.58e-06	58
2521		953.086	ddT231	Heading	indica	1	135334982	96	35334982	1.29e-06	11
4622	4622	Chl	Traditional	Heading	whole	1	135426161	96	35426161	5.92e-07	29
4213		717.585	dA133	Mature	whole	1	135427223	96	35427223	1.2e-06	10
4214		719.988	dA134	Mature	whole	1	135427223	96	35427223	5.73e-07	10
4576		989.132	ddA246	Mature	japonica	1	135440614	96	35440614	1.09e-06	58
4622	4622	Chl	Traditional	Heading	whole	1	135470036	96	35470036	1.26e-07	31
2880		614.253	ddA90	Heading	whole	1	135479826	96	35479826	4.14e-07	6
4215		722.391	dA135	Mature	whole	1	135479826	96	35479826	6.08e-07	10
4216		724.794	dA136	Mature	whole	1	135479826	96	35479826	4.59e-07	10
4217		727.198	dA137	Mature	whole	1	135479826	96	35479826	1.81e-07	10
4220		734.407	dA140	Mature	whole	1	135479826	96	35479826	4.76e-07	9
4221		736.81	dA141	Mature	whole	1	135479826	96	35479826	4.17e-07	8
4400		566.192	ddA70	Mature	whole	1	135522234	96	35522234	2.15e-07	8
4400		566.192	ddA70	Mature	japonica	1	135522234	96	35522234	2.53e-06	8
2553		429.217	dA13	Heading	indica	1	135528373	96	35528373	1.6e-06	60
2215		818.514	dT175	Heading	whole	1	135541412	96	35541412	2.19e-07	7
2420	2420	710.376	ddT130	Heading	whole	1	135588589	96	35588589	8.58e-07	10
1821		472.472	A31	Heading	whole	1	135597208	96	35597208	1.15e-06	8
1397		751.228	ddA147	Tillering	whole	1	135618633	96	35618633	1.08e-06	52
2213		813.708	dT173	Heading	whole	1	135625480	96	35625480	4.11e-07	303
2209		804.096	dT169	Heading	whole	1	135628896	96	35628896	7.57e-08	197
2466		820.917	ddT176	Heading	indica	1	135630041	96	35630041	5.91e-07	16
2461		808.902	ddT171	Heading	japonica	1	137234049	102	37234049	3.11e-07	10
2447		775.259	ddT157	Heading	japonica	1	137244048	102	37244048	5.43e-07	8
2233		861.769	dT193	Heading	whole	1	137245668	102	37245668	8.08e-07	239
2239		876.188	dT199	Heading	whole	1	137245668	102	37245668	7.4e-07	83
4219		732.004	dA139	Mature	japonica	1	137248830	102	37248830	1.68e-06	8
4220		734.407	dA140	Mature	japonica	1	137248830	102	37248830	1.07e-06	10
4221		736.81	dA141	Mature	japonica	1	137248830	102	37248830	2.68e-06	7
3852		450.844	ddT22	Mature	japonica	1	137249265	102	37249265	8.31e-07	9
4453	4453	693.555	ddA123	Mature	japonica	1	137293266	102	37293266	2.07e-06	14
3970		734.407	ddT140	Mature	japonica	1	137293266	102	37293266	3.15e-06	7
4589		NA	CPT9	Mature	japonica	1	137293266	102	37293266	6.24e-07	11
4609		NA	CPA9	Mature	japonica	1	137293266	102	37293266	6.24e-07	11
3983		765.647	ddT153	Mature	japonica	1	137313841	102	37313841	2.12e-06	8
1894	1894	647.896	A104	Heading	whole	1	137322717	102	37322717	9.43e-07	9
1895	1895	650.299	A105	Heading	whole	1	137322717	102	37322717	8.78e-07	9
1896	1896	652.702	A106	Heading	whole	1	137322717	102	37322717	8.38e-07	9
1897	1897	655.105	A107	Heading	whole	1	137322717	102	37322717	7.96e-07	9
1898	1898	657.508	A108	Heading	whole	1	137322717	102	37322717	7.96e-07	9
1899	1899	659.912	A109	Heading	whole	1	137322717	102	37322717	7.83e-07	9
1900	1900	662.315	A110	Heading	whole	1	137322717	102	37322717	7.52e-07	12
1901	1901	664.718	A111	Heading	whole	1	137322717	102	37322717	7.26e-07	12
1902	1902	667.121	A112	Heading	whole	1	137322717	102	37322717	7.44e-07	12
1903	1903	669.524	A113	Heading	whole	1	137322717	102	37322717	2.62e-07	11
1904	1904	671.927	A114	Heading	whole	1	137322717	102	37322717	2.72e-07	11
1906	1906	676.733	A116	Heading	whole	1	137322717	102	37322717	3.21e-07	12
1907	1907	679.136	A117	Heading	whole	1	137322717	102	37322717	3.16e-07	12
1909	1909	683.942	A119	Heading	whole	1	137322717	102	37322717	3.24e-07	11
1910	1910	686.345	A120	Heading	whole	1	137322717	102	37322717	3.03e-07	11
3068	3068	NA	CPA8	Heading	whole	1	137322717	102	37322717	2.75e-07	11
2623		597.432	dA83	Heading	whole	1	137322717	102	37322717	5.5e-07	8
1905		674.33	A115	Heading	whole	1	137322717	102	37322717	2.92e-07	12
1908		681.539	A118	Heading	whole	1	137322717	102	37322717	3.27e-07	12
4466		724.794	ddA136	Mature	japonica	1	137322717	102	37322717	1.01e-07	41
2909	2909	683.942	ddA119	Heading	whole	1	137324152	102	37324152	7.04e-07	7
4453	4453	693.555	ddA123	Mature	whole	1	137324152	102	37324152	3.81e-07	23
3375		506.115	A45	Mature	whole	1	137324152	102	37324152	6.67e-07	16
1857		558.983	A67	Heading	whole	1	137324152	102	37324152	1.07e-06	18
1858		561.386	A68	Heading	whole	1	137324152	102	37324152	1.03e-06	18
1859		563.789	A69	Heading	whole	1	137324152	102	37324152	9.93e-07	18
1860		566.192	A70	Heading	whole	1	137324152	102	37324152	1.02e-06	21
1861		568.595	A71	Heading	whole	1	137324152	102	37324152	1.02e-06	23
1862		570.998	A72	Heading	whole	1	137324152	102	37324152	1.05e-06	23
1863		573.401	A73	Heading	whole	1	137324152	102	37324152	1.1e-06	22
1864		575.804	A74	Heading	whole	1	137324152	102	37324152	1.19e-06	23
4214		719.988	dA134	Mature	whole	1	137324152	102	37324152	7.76e-07	18
4215		722.391	dA135	Mature	whole	1	137324152	102	37324152	2.4e-07	21
4216		724.794	dA136	Mature	whole	1	137324152	102	37324152	4.64e-07	18
4217		727.198	dA137	Mature	whole	1	137324152	102	37324152	4.56e-07	17
4218		729.601	dA138	Mature	whole	1	137324152	102	37324152	3.54e-08	22
4219		732.004	dA139	Mature	whole	1	137324152	102	37324152	1.35e-08	26
4220		734.407	dA140	Mature	whole	1	137324152	102	37324152	1.65e-08	26
4470		734.407	ddA140	Mature	whole	1	137324152	102	37324152	3.98e-07	23
4221		736.81	dA141	Mature	whole	1	137324152	102	37324152	7.23e-08	21
4222		739.213	dA142	Mature	whole	1	137324152	102	37324152	7.36e-08	20
4223		741.616	dA143	Mature	whole	1	137324152	102	37324152	8.47e-08	17
4224		744.019	dA144	Mature	whole	1	137324152	102	37324152	5.84e-07	11
4225		746.422	dA145	Mature	whole	1	137324152	102	37324152	6.63e-08	17
4226		748.825	dA146	Mature	whole	1	137324152	102	37324152	5.9e-07	15
4476		748.825	ddA146	Mature	whole	1	137324152	102	37324152	1.18e-09	23
2658	2658	681.539	dA118	Heading	whole	1	137340171	102	37340171	7.95e-07	28
993		981.923	ddT243	Tillering	indica	1	137343827	102	37343827	1.59e-06	58
4152		570.998	dA72	Mature	whole	1	137344678	102	37344678	1.05e-06	27
1105		650.299	dA105	Tillering	whole	1	137344678	102	37344678	5.2e-07	29
4209		707.973	dA129	Mature	whole	1	137344678	102	37344678	8.69e-07	22
2930	2930	734.407	ddA140	Heading	whole	1	137430292	102	37430292	1.14e-06	10
2609		563.789	dA69	Heading	whole	1	137430292	102	37430292	4.01e-08	11
2610		566.192	dA70	Heading	whole	1	137430292	102	37430292	9.06e-07	7
1347		631.075	ddA97	Tillering	whole	1	137449120	102	37449120	3.84e-07	126
925		818.514	ddT175	Tillering	whole	1	137449176	102	37449176	2.09e-07	472
4466		724.794	ddA136	Mature	japonica	1	137457037	102	37457037	2.35e-06	5
4589		NA	CPT9	Mature	whole	1	137457037	102	37457037	1.36e-07	30
4609		NA	CPA9	Mature	whole	1	137457037	102	37457037	1.36e-07	30
2676	2676	724.794	dA136	Heading	whole	1	137525848	102	37525848	2.05e-07	5
2915	2915	698.361	ddA125	Heading	whole	1	137525848	102	37525848	6.42e-07	5
2916	2916	700.764	ddA126	Heading	whole	1	137525848	102	37525848	1.81e-07	12
3042	3042	NA	CPT2	Heading	whole	1	137525848	102	37525848	7.77e-08	5
3062	3062	NA	CPA2	Heading	whole	1	137525848	102	37525848	7.77e-08	5
4622	4622	Chl	Traditional	Heading	whole	1	137525848	102	37525848	7.88e-07	6
2580		494.1	dA40	Heading	japonica	1	137525848	102	37525848	1.39e-06	10
2900		662.315	ddA110	Heading	whole	1	137525848	102	37525848	1.85e-08	12
2148	2148	657.508	dT108	Heading	whole	1	138424601	105	38424601	1.15e-06	31
2149	2149	659.912	dT109	Heading	whole	1	138424601	105	38424601	3.44e-07	33
2150	2150	662.315	dT110	Heading	whole	1	138424601	105	38424601	2.89e-07	32
2151	2151	664.718	dT111	Heading	whole	1	138424601	105	38424601	9.48e-08	39
2152	2152	667.121	dT112	Heading	whole	1	138424601	105	38424601	7.88e-08	40
2153	2153	669.524	dT113	Heading	whole	1	138424601	105	38424601	2.03e-08	48
2154	2154	671.927	dT114	Heading	whole	1	138424601	105	38424601	1.6e-07	35
2162	2162	691.151	dT122	Heading	whole	1	138424601	105	38424601	1.89e-07	22
2163	2163	693.555	dT123	Heading	whole	1	138424601	105	38424601	1.06e-06	16
2403	2403	669.524	ddT113	Heading	whole	1	138424601	105	38424601	5.16e-07	24
2405	2405	674.33	ddT115	Heading	whole	1	138424601	105	38424601	7.54e-08	27
2406	2406	676.733	ddT116	Heading	whole	1	138424601	105	38424601	4.23e-08	32
2408	2408	681.539	ddT118	Heading	whole	1	138424601	105	38424601	4.8e-08	30
2417	2417	703.167	ddT127	Heading	whole	1	138424601	105	38424601	1.93e-08	41
2420	2420	710.376	ddT130	Heading	whole	1	138424601	105	38424601	3.77e-07	16
2421	2421	712.779	ddT131	Heading	whole	1	138424601	105	38424601	7.63e-09	48
2935	2935	746.422	ddA145	Heading	whole	1	138424601	105	38424601	1.03e-07	53
2936		748.825	ddA146	Heading	whole	1	138424601	105	38424601	3.1e-07	57
2087	2087	510.921	dT47	Heading	whole	1	138424903	105	38424903	9.31e-07	19
1147	1147	751.228	dA147	Tillering	whole	1	138426095	105	38426095	3.24e-07	25
882	882	715.182	ddT132	Tillering	whole	1	138427506	105	38427506	1.52e-07	39
882	882	715.182	ddT132	Tillering	indica	1	138427506	105	38427506	9.55e-07	26
1145	1145	746.422	dA145	Tillering	whole	1	138427506	105	38427506	3.79e-08	40
1145	1145	746.422	dA145	Tillering	indica	1	138427506	105	38427506	9.08e-07	14
1146	1146	748.825	dA146	Tillering	whole	1	138427506	105	38427506	1.06e-08	39
1146	1146	748.825	dA146	Tillering	indica	1	138427506	105	38427506	4.46e-07	21
2404	2404	671.927	ddT114	Heading	whole	1	138427506	105	38427506	5.94e-08	37
2407	2407	679.136	ddT117	Heading	whole	1	138427506	105	38427506	1.17e-07	30
2415	2415	698.361	ddT125	Heading	whole	1	138427506	105	38427506	2.02e-08	33
2415	2415	698.361	ddT125	Heading	indica	1	138427506	105	38427506	4.91e-07	20
2416	2416	700.764	ddT126	Heading	whole	1	138427506	105	38427506	1.54e-10	53
2416	2416	700.764	ddT126	Heading	indica	1	138427506	105	38427506	1.67e-08	31
2419	2419	707.973	ddT129	Heading	whole	1	138427506	105	38427506	1.24e-07	41
2422	2422	715.182	ddT132	Heading	whole	1	138427506	105	38427506	2.76e-11	101
2422	2422	715.182	ddT132	Heading	indica	1	138427506	105	38427506	4.12e-08	47
2674	2674	719.988	dA134	Heading	whole	1	138427506	105	38427506	5.58e-07	29
2675	2675	722.391	dA135	Heading	whole	1	138427506	105	38427506	3.38e-07	60
2677	2677	727.198	dA137	Heading	whole	1	138427506	105	38427506	5.1e-08	460
2914	2914	695.958	ddA124	Heading	whole	1	138427506	105	38427506	2.75e-07	21
2915	2915	698.361	ddA125	Heading	whole	1	138427506	105	38427506	3.9e-09	75
2915	2915	698.361	ddA125	Heading	indica	1	138427506	105	38427506	5.3e-07	7
2916	2916	700.764	ddA126	Heading	whole	1	138427506	105	38427506	2.3e-08	65
3954	3954	695.958	ddT124	Mature	indica	1	138427506	105	38427506	8.55e-07	116
3955	3955	698.361	ddT125	Mature	whole	1	138427506	105	38427506	3.11e-08	57
4622	4622	Chl	Traditional	Heading	whole	1	138427506	105	38427506	5.03e-08	41
4622	4622	Chl	Traditional	Heading	indica	1	138427506	105	38427506	1.23e-06	14
2922		715.182	ddA132	Heading	whole	1	138427506	105	38427506	1.74e-09	677
1150		758.437	dA150	Tillering	whole	1	138427506	105	38427506	2.72e-07	33
1150		758.437	dA150	Tillering	indica	1	138427506	105	38427506	9.17e-07	28
1151		760.84	dA151	Tillering	indica	1	138427506	105	38427506	5.66e-07	45
877	877	703.167	ddT127	Tillering	whole	1	138427797	105	38427797	2.91e-08	62
878	878	705.57	ddT128	Tillering	whole	1	138427797	105	38427797	1.73e-07	62
2153	2153	669.524	dT113	Heading	indica	1	138427797	105	38427797	1.33e-06	28
2154	2154	671.927	dT114	Heading	indica	1	138427797	105	38427797	1.38e-06	26
2421	2421	712.779	ddT131	Heading	indica	1	138427797	105	38427797	2.7e-07	32
3955	3955	698.361	ddT125	Mature	indica	1	138427797	105	38427797	1.1e-07	87
1375		698.361	ddA125	Tillering	whole	1	138427797	105	38427797	8.9e-08	238
665		794.483	dT165	Tillering	whole	1	138427797	105	38427797	6.06e-07	135
2398	2398	657.508	ddT108	Heading	whole	1	138428598	105	38428598	6.49e-08	37
877	877	703.167	ddT127	Tillering	whole	1	138429007	105	38429007	1.58e-07	47
1502	1502	NA	CPT2	Tillering	whole	1	138430479	105	38430479	6.1e-07	31
1522	1522	NA	CPA2	Tillering	whole	1	138430479	105	38430479	6.1e-07	31
868		681.539	ddT118	Tillering	whole	1	138430479	105	38430479	8.29e-07	30
876	876	700.764	ddT126	Tillering	indica	1	138431058	105	38431058	5.79e-09	45
876	876	700.764	ddT126	Tillering	whole	1	138431058	105	38431058	1.41e-09	42
880	880	710.376	ddT130	Tillering	whole	1	138431058	105	38431058	7.93e-07	20
881	881	712.779	ddT131	Tillering	whole	1	138431058	105	38431058	2.73e-08	71
883	883	717.585	ddT133	Tillering	whole	1	138431058	105	38431058	3.76e-07	38
1121	1121	688.748	dA121	Tillering	whole	1	138431058	105	38431058	9.5e-08	77
1376	1376	700.764	ddA126	Tillering	whole	1	138431058	105	38431058	1.05e-10	82
1376	1376	700.764	ddA126	Tillering	indica	1	138431058	105	38431058	3.19e-08	53
1377	1377	703.167	ddA127	Tillering	whole	1	138431058	105	38431058	5.17e-08	66
1378	1378	705.57	ddA128	Tillering	whole	1	138431058	105	38431058	6.63e-07	39
1379	1379	707.973	ddA129	Tillering	whole	1	138431058	105	38431058	1.8e-07	40
2160	2160	686.345	dT120	Heading	indica	1	138431058	105	38431058	7.57e-07	25
2161	2161	688.748	dT121	Heading	indica	1	138431058	105	38431058	1.23e-06	24
1120		686.345	dA120	Tillering	whole	1	138431058	105	38431058	6.92e-07	44
1370		686.345	ddA120	Tillering	whole	1	138431058	105	38431058	1.05e-06	41
1122		691.151	dA122	Tillering	whole	1	138431058	105	38431058	5.91e-07	55
1375		698.361	ddA125	Tillering	indica	1	138431058	105	38431058	5.42e-07	21
2085	2085	506.115	dT45	Heading	whole	1	138432053	105	38432053	4.13e-07	22
2391	2391	640.687	ddT101	Heading	whole	1	138432053	105	38432053	2.13e-07	19
2405	2405	674.33	ddT115	Heading	indica	1	138432053	105	38432053	1.4e-06	26
2409	2409	683.942	ddT119	Heading	indica	1	138432053	105	38432053	2.7e-07	27
2410	2410	686.345	ddT120	Heading	indica	1	138432053	105	38432053	9.06e-07	25
1382	1382	715.182	ddA132	Tillering	whole	1	138445758	105	38445758	1.92e-08	49
1382	1382	715.182	ddA132	Tillering	indica	1	138445758	105	38445758	1.25e-06	15
886		724.794	ddT136	Tillering	whole	1	138445758	105	38445758	7.27e-08	75
2474		840.142	ddT184	Heading	indica	1	138445758	105	38445758	4.96e-07	63
3693		669.524	dT113	Mature	indica	1	138451511	105	38451511	1.05e-06	37
3694		671.927	dT114	Mature	indica	1	138451511	105	38451511	3.14e-07	75
4246		796.887	dA166	Mature	whole	1	138494620	105	38494620	4.64e-07	194
3751		808.902	dT171	Mature	indica	1	138494620	105	38494620	1.52e-07	434
3954	3954	695.958	ddT124	Mature	whole	1	138514129	105	38514129	7.57e-08	77
4454	4454	695.958	ddA124	Mature	whole	1	138514129	105	38514129	5.36e-07	49
2919		707.973	ddA129	Heading	japonica	1	138514129	105	38514129	1.24e-06	373
516		436.426	dT16	Tillering	japonica	1	138528174	105	38528174	3.76e-06	533
517		438.829	dT17	Tillering	japonica	1	138528174	105	38528174	4.2e-07	566
2923		717.585	ddA133	Heading	whole	1	138537795	105	38537795	7.23e-08	154
3005		914.637	ddA215	Heading	whole	1	138537795	105	38537795	4.29e-07	26
883	883	717.585	ddT133	Tillering	whole	1	138571509	105	38571509	1.47e-07	382
4245		794.483	dA165	Mature	whole	1	138575591	105	38575591	9.22e-07	518
2416	2416	700.764	ddT126	Heading	indica	1	138577829	105	38577829	9.55e-07	68
3746	3746	796.887	dT166	Mature	indica	1	138577911	105	38577911	1.19e-06	353
1383	1383	717.585	ddA133	Tillering	whole	1	138580854	105	38580854	8.95e-08	206
4245		794.483	dA165	Mature	whole	1	138584121	105	38584121	2.86e-07	171
3751		808.902	dT171	Mature	whole	1	138584121	105	38584121	1.05e-07	15
4251		808.902	dA171	Mature	whole	1	138584121	105	38584121	3.89e-07	10
3769		852.157	dT189	Mature	whole	1	138584121	105	38584121	8.84e-07	10
4269		852.157	dA189	Mature	whole	1	138584121	105	38584121	1.05e-06	9
3789		900.219	dT209	Mature	whole	1	138584414	105	38584414	3.97e-07	392
4289		900.219	dA209	Mature	whole	1	138584414	105	38584414	3.12e-07	387
4274		864.173	dA194	Mature	indica	1	138586553	105	38586553	5.09e-07	438
4278		873.785	dA198	Mature	indica	1	138587480	105	38587480	2.32e-07	412
3745	3745	794.483	dT165	Mature	indica	1	138587551	105	38587551	3e-07	403
4245		794.483	dA165	Mature	indica	1	138587551	105	38587551	3.11e-08	833
4246		796.887	dA166	Mature	indica	1	138587551	105	38587551	8.88e-07	450
3789		900.219	dT209	Mature	indica	1	138587551	105	38587551	9.44e-07	263
4289		900.219	dA209	Mature	indica	1	138587551	105	38587551	3.89e-07	296
3739	3739	780.065	dT159	Mature	whole	1	138588002	105	38588002	9.34e-07	123
3610		470.069	dT30	Mature	whole	1	138588002	105	38588002	3.62e-08	447
3782		883.397	dT202	Mature	whole	1	138588002	105	38588002	2.58e-07	258
3793		909.831	dT213	Mature	indica	1	138588002	105	38588002	9.88e-07	5
4293		909.831	dA213	Mature	indica	1	138588002	105	38588002	1.63e-06	119
3770		854.56	dT190	Mature	indica	1	138588724	105	38588724	2.39e-07	411
3770		854.56	dT190	Mature	whole	1	138588724	105	38588724	3.93e-07	383
3751		808.902	dT171	Mature	whole	1	138588858	105	38588858	7.29e-07	354
3792		907.428	dT212	Mature	whole	1	138595475	105	38595475	7.77e-07	272
3745	3745	794.483	dT165	Mature	whole	1	138596587	105	38596587	7.53e-07	364
4251		808.902	dA171	Mature	indica	1	138597234	105	38597234	1.27e-07	704
4376		508.518	ddA46	Mature	whole	1	138612570	105	38612570	4.36e-07	537
1145	1145	746.422	dA145	Tillering	indica	1	138613737	105	38613737	1.21e-06	165
2249		900.219	dT209	Heading	whole	1	138615248	105	38615248	8.05e-08	329
1375		698.361	ddA125	Tillering	indica	1	138619274	105	38619274	8.75e-07	139
876	876	700.764	ddT126	Tillering	whole	1	138626529	105	38626529	4.9e-07	230
879	879	707.973	ddT129	Tillering	whole	1	138626541	105	38626541	2.78e-07	132
1379	1379	707.973	ddA129	Tillering	whole	1	138626541	105	38626541	6.42e-07	212
1375		698.361	ddA125	Tillering	whole	1	138626729	105	38626729	3.53e-07	22
1145	1145	746.422	dA145	Tillering	whole	1	138630539	105	38630539	7.3e-07	197
2933	2933	741.616	ddA143	Heading	whole	1	138658075	105	38658075	4.8e-07	46
4149		563.789	dA69	Mature	whole	1	138658075	105	38658075	1.33e-07	38
565		554.176	dT65	Tillering	whole	1	138664764	105	38664764	6.38e-07	38
3773		861.769	dT193	Mature	whole	1	138682670	105	38682670	1.18e-06	23
4284		888.203	dA204	Mature	japonica	1	138700941	105	38700941	1.75e-06	37
3799		924.249	dT219	Mature	japonica	1	138700941	105	38700941	7.11e-07	403
2933	2933	741.616	ddA143	Heading	japonica	1	138708872	105	38708872	3.28e-06	316
2924		719.988	ddA134	Heading	japonica	1	138708872	105	38708872	1.88e-06	40
2937		751.228	ddA147	Heading	japonica	1	138708872	105	38708872	1.59e-06	339
4621	4621	Chl	Traditional	Tillering	japonica	2	211113458	150	11113458	3.47e-08	12
2880		614.253	ddA90	Heading	whole	2	211125214	150	11125214	3.02e-07	8
3616		484.487	dT36	Mature	indica	2	211147120	150	11147120	8.58e-07	7
4002		811.305	ddT172	Mature	japonica	2	211195712	150	11195712	4.85e-08	11
3814		960.295	dT234	Mature	japonica	2	211195712	150	11195712	3.33e-06	5
4314		960.295	dA234	Mature	japonica	2	211195712	150	11195712	2.13e-06	10
671		808.902	dT171	Tillering	japonica	2	211199182	150	11199182	1.16e-06	6
4113		477.278	dA33	Mature	japonica	2	211221861	150	11221861	1.17e-07	17
4622	4622	Chl	Traditional	Heading	japonica	2	211321410	150	11321410	6.91e-07	13
2584		503.712	dA44	Heading	japonica	2	211334054	150	11334054	1.89e-07	14
2880		614.253	ddA90	Heading	japonica	2	211334117	150	11334117	6.73e-07	18
3799		924.249	dT219	Mature	japonica	2	211385764	150	11385764	1.82e-06	13
4621	4621	Chl	Traditional	Tillering	japonica	2	212509149	152	12509149	6.66e-07	21
3590		422.008	dT10	Mature	japonica	2	213321214	153	13321214	2.77e-07	5
4621	4621	Chl	Traditional	Tillering	japonica	2	213321474	153	13321474	2.15e-06	35
4624	4624	Fresh panicle	Traditional	Mature	whole	2	215659820	158	15659820	4.75e-07	31
4621	4621	Chl	Traditional	Tillering	japonica	2	215659821	158	15659821	1.78e-06	44
1190		854.56	dA190	Tillering	japonica	2	215659821	158	15659821	2.07e-06	30
2336		508.518	ddT46	Heading	indica	2	215781344	158	15781344	1.36e-06	7
2836		508.518	ddA46	Heading	indica	2	215781344	158	15781344	6.07e-07	74
4238		777.662	dA158	Mature	japonica	2	215915421	158	15915421	2.19e-06	12
4625	4625	Dry panicle	Traditional	Mature	japonica	2	222121212	175	22121212	2.89e-07	13
4624	4624	Fresh panicle	Traditional	Mature	japonica	2	222121212	175	22121212	5.31e-07	6
2978		849.754	ddA188	Heading	japonica	2	222133592	175	22133592	3.11e-06	399
4377		510.921	ddA47	Mature	japonica	2	222152509	175	22152509	1.83e-06	65
3804		936.265	dT224	Mature	whole	2	222162112	175	22162112	9.3e-07	141
853		645.493	ddT103	Tillering	whole	2	222362295	175	22362295	4.35e-07	302
2459		804.096	ddT169	Heading	japonica	2	222371334	175	22371334	2.54e-06	6
3622		498.906	dT42	Mature	whole	2	222386295	175	22386295	6.38e-07	10
2065		458.054	dT25	Heading	whole	2	225692473	185	25692473	2.63e-07	14
671		808.902	dT171	Tillering	japonica	2	225694783	185	25694783	2.08e-06	8
503		405.186	dT3	Tillering	japonica	2	225774753	185	25774753	1.49e-06	15
2967		823.32	ddA177	Heading	whole	2	225781016	185	25781016	8.29e-07	36
4621	4621	Chl	Traditional	Tillering	japonica	2	225799482	185	25799482	3.37e-06	12
2570		470.069	dA30	Heading	japonica	2	225819778	185	25819778	1.13e-07	29
818		561.386	ddT68	Tillering	japonica	2	225832331	185	25832331	1.93e-07	47
2584		503.712	dA44	Heading	whole	2	225838605	185	25838605	4.5e-07	70
1184		840.142	dA184	Tillering	whole	2	225847085	185	25847085	7.83e-07	116
4044		912.234	ddT214	Mature	japonica	2	225865223	185	25865223	3.45e-06	8
2587		510.921	dA47	Heading	whole	2	225975513	185	25975513	7.23e-07	53
3080		NA	CPA20	Heading	whole	2	225975513	185	25975513	3.43e-07	55
2909	2909	683.942	ddA119	Heading	whole	2	225978426	185	25978426	5.11e-07	46
1852		546.967	A62	Heading	whole	2	225978426	185	25978426	5.63e-07	5
2905		674.33	ddA115	Heading	whole	2	225978426	185	25978426	8.38e-07	42
2660		686.345	dA120	Heading	whole	2	225978426	185	25978426	1.14e-06	47
2661	2661	688.748	dA121	Heading	whole	2	225980151	185	25980151	8.04e-07	49
2908	2908	681.539	ddA118	Heading	whole	2	225980151	185	25980151	7.47e-07	50
2917	2917	703.167	ddA127	Heading	whole	2	225980151	185	25980151	1.51e-07	78
2651		664.718	dA111	Heading	whole	2	225980151	185	25980151	5.29e-07	52
2652		667.121	dA112	Heading	whole	2	225980151	185	25980151	2.86e-07	57
2653		669.524	dA113	Heading	whole	2	225980151	185	25980151	7.21e-07	50
2903		669.524	ddA113	Heading	whole	2	225980151	185	25980151	6.79e-07	48
2662		691.151	dA122	Heading	whole	2	225980151	185	25980151	1.1e-06	49
2918		705.57	ddA128	Heading	whole	2	225980151	185	25980151	1.48e-08	81
2919		707.973	ddA129	Heading	whole	2	225980151	185	25980151	3.47e-07	75
3044	3044	NA	CPT4	Heading	whole	2	225980937	185	25980937	6.09e-07	90
3064	3064	NA	CPA4	Heading	whole	2	225980937	185	25980937	6.09e-07	90
2918		705.57	ddA128	Heading	japonica	2	225982037	185	25982037	4.74e-07	124
2918		705.57	ddA128	Heading	whole	2	225982037	185	25982037	3.96e-09	101
2919		707.973	ddA129	Heading	whole	2	225982037	185	25982037	2.96e-07	66
2925		722.391	ddA135	Heading	japonica	2	225983233	185	25983233	1.05e-06	48
781		472.472	ddT31	Tillering	whole	3	306287984	227	6287984	6.5e-07	279
913		789.677	ddT163	Tillering	indica	3	306287984	227	6287984	1.06e-06	126
917		799.29	ddT167	Tillering	whole	3	306287984	227	6287984	1.02e-06	323
913		789.677	ddT163	Tillering	whole	3	306289671	227	6289671	2.47e-07	103
2179	2179	732.004	dT139	Heading	whole	3	306292313	227	6292313	9.65e-07	5
2181	2181	736.81	dT141	Heading	whole	3	306292313	227	6292313	7.31e-07	5
2081	2081	496.503	dT41	Heading	indica	3	306298869	227	6298869	2.68e-09	643
2081	2081	496.503	dT41	Heading	whole	3	306298869	227	6298869	4.33e-07	31
2682	2682	739.213	dA142	Heading	indica	3	306298869	227	6298869	9.37e-07	6
2683	2683	741.616	dA143	Heading	indica	3	306298869	227	6298869	7.75e-07	6
2684	2684	744.019	dA144	Heading	indica	3	306298869	227	6298869	6.94e-07	6
2685	2685	746.422	dA145	Heading	indica	3	306298869	227	6298869	9.77e-08	6
2686	2686	748.825	dA146	Heading	indica	3	306298869	227	6298869	5.41e-08	27
2687	2687	751.228	dA147	Heading	indica	3	306298869	227	6298869	1.8e-08	327
2687	2687	751.228	dA147	Heading	whole	3	306298869	227	6298869	4.83e-07	24
2914	2914	695.958	ddA124	Heading	indica	3	306298869	227	6298869	8.4e-07	392
2915	2915	698.361	ddA125	Heading	indica	3	306298869	227	6298869	4.22e-07	472
2916	2916	700.764	ddA126	Heading	indica	3	306298869	227	6298869	1.54e-06	309
3042	3042	NA	CPT2	Heading	indica	3	306298869	227	6298869	1.58e-06	358
3062	3062	NA	CPA2	Heading	indica	3	306298869	227	6298869	1.58e-06	358
2688		753.631	dA148	Heading	indica	3	306298869	227	6298869	1.62e-06	41
2938		753.631	ddA148	Heading	indica	3	306298869	227	6298869	2.89e-07	75
2176	2176	724.794	dT136	Heading	japonica	3	306304459	227	6304459	2.76e-06	5
2177	2177	727.198	dT137	Heading	japonica	3	306304459	227	6304459	3.14e-06	5
2178	2178	729.601	dT138	Heading	japonica	3	306304459	227	6304459	2.22e-06	5
2179	2179	732.004	dT139	Heading	japonica	3	306304459	227	6304459	9.41e-07	5
2180	2180	734.407	dT140	Heading	japonica	3	306304459	227	6304459	7.3e-07	5
2180	2180	734.407	dT140	Heading	whole	3	306304459	227	6304459	8.81e-07	5
2181	2181	736.81	dT141	Heading	japonica	3	306304459	227	6304459	7.75e-07	5
2183	2183	741.616	dT143	Heading	japonica	3	306304459	227	6304459	3.79e-07	5
2184	2184	744.019	dT144	Heading	japonica	3	306304459	227	6304459	7.21e-07	5
2184	2184	744.019	dT144	Heading	whole	3	306304459	227	6304459	1.11e-06	5
2082	2082	498.906	dT42	Heading	indica	3	306312345	227	6312345	8.43e-07	69
2150	2150	662.315	dT110	Heading	indica	3	306312345	227	6312345	9.43e-07	169
1413		789.677	ddA163	Tillering	indica	3	306312875	227	6312875	6.09e-07	82
1296		508.518	ddA46	Tillering	whole	3	306313710	227	6313710	5.08e-07	268
1315		554.176	ddA65	Tillering	whole	3	306313710	227	6313710	1.81e-08	315
3821		977.117	dT241	Mature	indica	3	306313768	227	6313768	5.18e-07	800
3821		977.117	dT241	Mature	whole	3	306313768	227	6313768	2.42e-07	485
1281		472.472	ddA31	Tillering	whole	3	306314872	227	6314872	9.85e-07	277
1064		551.773	dA64	Tillering	whole	3	306320169	227	6320169	1.14e-06	202
815		554.176	ddT65	Tillering	whole	3	306320169	227	6320169	3.47e-07	360
3764		840.142	dT184	Mature	indica	3	306329232	227	6329232	7.61e-07	44
3776		868.979	dT196	Mature	indica	3	306337839	227	6337839	4.28e-07	217
816		556.58	ddT66	Tillering	whole	3	306338549	227	6338549	3.02e-07	69
1315		554.176	ddA65	Tillering	indica	3	306344304	227	6344304	1.61e-06	234
2147	2147	655.105	dT107	Heading	indica	3	306395485	227	6395485	1.19e-06	20
2153	2153	669.524	dT113	Heading	indica	3	306395485	227	6395485	1.35e-06	47
2417	2417	703.167	ddT127	Heading	indica	3	306395485	227	6395485	1.09e-06	127
3756		820.917	dT176	Mature	indica	3	306406068	227	6406068	7.61e-07	725
3776		868.979	dT196	Mature	whole	3	306408110	227	6408110	3.25e-07	227
3097	3097	438.829	T17	Mature	whole	3	306412930	227	6412930	6.71e-07	412
3790	3790	902.622	dT210	Mature	whole	3	306417544	227	6417544	8.68e-07	427
2101		544.564	dT61	Heading	indica	3	306432381	227	6432381	6.01e-07	529
3840		422.008	ddT10	Mature	whole	3	306449865	227	6449865	1.39e-07	254
2270		950.683	dT230	Heading	whole	3	306477609	227	6477609	2.62e-07	5
2270		950.683	dT230	Heading	japonica	3	306477609	227	6477609	2.29e-06	5
3821		977.117	dT241	Mature	whole	3	306484153	227	6484153	8.19e-07	311
2081	2081	496.503	dT41	Heading	whole	3	306502443	227	6502443	1.1e-06	39
3097	3097	438.829	T17	Mature	indica	3	306502443	227	6502443	6.02e-07	835
3098	3098	441.232	T18	Mature	indica	3	306502443	227	6502443	1.61e-06	716
3945	3945	674.33	ddT115	Mature	whole	3	306502443	227	6502443	1.08e-06	124
3940	3940	662.315	ddT110	Mature	whole	3	306507677	227	6507677	1.12e-06	339
3084	3084	407.589	T4	Mature	indica	3	306524099	227	6524099	9.4e-07	685
3086	3086	412.395	T6	Mature	indica	3	306524099	227	6524099	8.54e-07	702
3946	3946	676.733	ddT116	Mature	whole	3	306561830	227	6561830	8.53e-07	81
4622	4622	Chl	Traditional	Heading	whole	3	306561830	227	6561830	3.57e-07	575
2155		674.33	dT115	Heading	indica	3	306570121	227	6570121	1.42e-07	122
2155		674.33	dT115	Heading	whole	3	306570121	227	6570121	4.68e-07	69
3082	3082	402.783	T2	Mature	indica	3	306594908	228	6594908	1.2e-06	692
3581	3581	400.38	dT1	Mature	indica	3	306594908	228	6594908	1.2e-06	692
3832	3832	402.783	ddT2	Mature	indica	3	306594908	228	6594908	1.43e-06	690
3962		715.182	ddT132	Mature	indica	3	306594908	228	6594908	6.22e-07	826
3777		871.382	dT197	Mature	indica	3	306594908	228	6594908	3.5e-07	761
2146	2146	652.702	dT106	Heading	indica	3	306631433	228	6631433	8.58e-07	8
2416	2416	700.764	ddT126	Heading	indica	3	306631433	228	6631433	6.94e-07	12
3736		772.856	dT156	Mature	indica	3	306631433	228	6631433	6.72e-07	703
3755		818.514	dT175	Mature	whole	3	306632731	228	6632731	4.97e-07	22
3755		818.514	dT175	Mature	indica	3	306632974	228	6632974	1.53e-06	225
3587		414.798	dT7	Mature	whole	3	306634123	228	6634123	1.13e-06	105
4622	4622	Chl	Traditional	Heading	indica	3	306636209	228	6636209	4.22e-08	955
2907	2907	679.136	ddA117	Heading	indica	3	306643099	228	6643099	1.36e-07	587
2269		948.28	dT229	Heading	whole	3	306731927	228	6731927	5.33e-08	6
2286		989.132	dT246	Heading	whole	3	306731927	228	6731927	4.11e-09	14
2286		989.132	dT246	Heading	japonica	3	306731927	228	6731927	6.13e-07	6
2786		989.132	dA246	Heading	whole	3	306731927	228	6731927	4.93e-07	9
2786		989.132	dA246	Heading	japonica	3	306731927	228	6731927	2.39e-06	7
2388		633.478	ddT98	Heading	whole	3	306757075	228	6757075	6.49e-07	5
1413		789.677	ddA163	Tillering	indica	3	306817538	228	6817538	3.34e-07	183
1413		789.677	ddA163	Tillering	whole	3	306817538	228	6817538	8.18e-07	67
2183	2183	741.616	dT143	Heading	japonica	3	306849469	228	6849469	2.66e-06	7
3912		595.029	ddT82	Mature	japonica	3	315775661	250	15775661	8.14e-09	5407
4412		595.029	ddA82	Mature	japonica	3	315775661	250	15775661	9.34e-07	43
3893		549.37	ddT63	Mature	japonica	3	315860960	250	15860960	1.47e-06	484
3835		409.992	ddT5	Mature	japonica	3	315877020	250	15877020	3.11e-06	157
4625	4625	Dry panicle	Traditional	Mature	japonica	3	315890577	250	15890577	5e-09	18
2025		962.698	A235	Heading	japonica	3	315902828	250	15902828	3.59e-06	288
2026		965.101	A236	Heading	japonica	3	315902828	250	15902828	3.31e-06	289
2027		967.505	A237	Heading	japonica	3	315902828	250	15902828	3.6e-06	287
593		621.462	dT93	Tillering	indica	3	315913949	250	15913949	1.53e-06	33
3912		595.029	ddT82	Mature	japonica	3	315929677	250	15929677	4.73e-07	1436
3724		744.019	dT144	Mature	japonica	3	315940603	250	15940603	3.24e-06	13
4603		NA	CPA3	Mature	japonica	3	315981627	250	15981627	5.29e-07	6
2478		849.754	ddT188	Heading	japonica	3	316058928	250	16058928	5.44e-07	806
2978		849.754	ddA188	Heading	japonica	3	316058928	250	16058928	1.35e-07	1707
2759		924.249	dA219	Heading	japonica	3	316464017	252	16464017	1.96e-06	407
4549		924.249	ddA219	Mature	indica	3	316469745	252	16469745	1.14e-06	1100
2852		546.967	ddA62	Heading	japonica	3	316474118	252	16474118	2.11e-07	1127
2538		993.938	ddT248	Heading	whole	3	316499263	252	16499263	5.98e-07	232
4511		832.933	ddA181	Mature	indica	3	316548970	252	16548970	1.74e-07	1099
3593		429.217	dT13	Mature	indica	3	316577757	252	16577757	5.45e-07	735
4625	4625	Dry panicle	Traditional	Mature	japonica	3	316585104	252	16585104	2.38e-07	7
2227		847.351	dT187	Heading	japonica	3	316602059	252	16602059	2.33e-06	6
3038		993.938	ddA248	Heading	japonica	3	316602115	252	16602115	8.94e-07	1452
2289		996.341	dT249	Heading	japonica	3	316602115	252	16602115	4.79e-07	977
2789		996.341	dA249	Heading	japonica	3	316602115	252	16602115	3.04e-06	16
2540		998.744	ddT250	Heading	japonica	3	316602115	252	16602115	4.79e-07	977
3040		998.744	ddA250	Heading	japonica	3	316602115	252	16602115	3.03e-06	16
2353		549.37	ddT63	Heading	japonica	3	316607375	252	16607375	4.56e-08	1115
1005		409.992	dA5	Tillering	japonica	3	316613562	252	16613562	8.2e-07	554
2289		996.341	dT249	Heading	whole	3	316616200	252	16616200	7.5e-07	113
2540		998.744	ddT250	Heading	whole	3	316616200	252	16616200	7.5e-07	113
2237		871.382	dT197	Heading	whole	3	316676733	252	16676733	9.61e-07	88
2237		871.382	dT197	Heading	indica	3	316676733	252	16676733	1.47e-06	39
2852		546.967	ddA62	Heading	japonica	3	316682006	252	16682006	1.37e-06	10
2554		431.62	dA14	Heading	indica	3	316725045	252	16725045	1.07e-07	442
4625	4625	Dry panicle	Traditional	Mature	japonica	3	317145590	254	17145590	4.73e-09	31
935		842.545	ddT185	Tillering	japonica	3	317179345	254	17179345	4.9e-07	59
1435		842.545	ddA185	Tillering	japonica	3	317179345	254	17179345	6.74e-07	57
3912		595.029	ddT82	Mature	japonica	3	317647177	255	17647177	3.9e-08	26
2464		816.111	ddT174	Heading	japonica	3	317672861	255	17672861	4.68e-07	2548
671		808.902	dT171	Tillering	japonica	3	317743077	255	17743077	2.64e-06	18
2478		849.754	ddT188	Heading	japonica	3	317771864	255	17771864	1.15e-06	17
2978		849.754	ddA188	Heading	japonica	3	317787522	255	17787522	1.41e-07	241
2183	2183	741.616	dT143	Heading	japonica	3	317873119	255	17873119	1.37e-06	22
2184	2184	744.019	dT144	Heading	japonica	3	317873119	255	17873119	3.47e-06	20
3593		429.217	dT13	Mature	japonica	3	317873119	255	17873119	1.25e-07	19
2523		957.892	ddT233	Heading	indica	3	317878714	255	17878714	7.15e-08	6
4625	4625	Dry panicle	Traditional	Mature	japonica	3	317929053	255	17929053	2.38e-07	11
2353		549.37	ddT63	Heading	japonica	3	318627205	258	18627205	1.92e-06	96
2280		974.714	dT240	Heading	japonica	3	318660176	258	18660176	1.32e-07	7416
2726		844.948	dA186	Heading	japonica	3	318711205	258	18711205	2.34e-06	47
2464		816.111	ddT174	Heading	japonica	3	318734893	258	18734893	1.2e-06	4933
1409		780.065	ddA159	Tillering	whole	3	318747615	258	18747615	8.66e-07	397
4625	4625	Dry panicle	Traditional	Mature	japonica	3	318805868	258	18805868	2.36e-07	27
2978		849.754	ddA188	Heading	japonica	3	318875182	258	18875182	1.07e-07	2975
1082		595.029	dA82	Tillering	japonica	3	318879844	258	18879844	2.49e-06	9
4487		775.259	ddA157	Mature	indica	3	318894600	258	18894600	1.02e-06	5
2465		818.514	ddT175	Heading	japonica	3	318895650	258	18895650	2.2e-06	99
2852		546.967	ddA62	Heading	japonica	3	318925402	258	18925402	1.94e-07	297
919		804.096	ddT169	Tillering	indica	3	318925889	258	18925889	3.45e-07	13
2289		996.341	dT249	Heading	japonica	3	318926182	258	18926182	1.45e-07	6639
2540		998.744	ddT250	Heading	japonica	3	318926182	258	18926182	1.45e-07	6639
2478		849.754	ddT188	Heading	japonica	3	319603018	261	19603018	6.45e-07	284
2465		818.514	ddT175	Heading	japonica	3	319605385	261	19605385	2.39e-06	30
2464		816.111	ddT174	Heading	japonica	3	319613985	261	19613985	1.48e-06	2552
1169		804.096	dA169	Tillering	japonica	3	319615825	261	19615825	6.84e-07	12
2852		546.967	ddA62	Heading	japonica	3	319620259	261	19620259	6.08e-07	138
2460		806.499	ddT170	Heading	japonica	3	319772183	261	19772183	5.35e-09	12
2883		621.462	ddA93	Heading	japonica	3	319776959	261	19776959	2.39e-06	14
4625	4625	Dry panicle	Traditional	Mature	japonica	3	319802345	261	19802345	5e-09	24
2289		996.341	dT249	Heading	whole	3	319816689	261	19816689	4.74e-07	36
2540		998.744	ddT250	Heading	whole	3	319816689	261	19816689	4.74e-07	36
1178		825.723	dA178	Tillering	whole	3	319863296	261	19863296	7.61e-07	35
1325		578.207	ddA75	Tillering	whole	3	319866995	261	19866995	9.08e-08	5
1409		780.065	ddA159	Tillering	whole	3	319872278	261	19872278	9.37e-07	700
2171	2171	712.779	dT131	Heading	japonica	3	319875326	261	19875326	3.47e-06	10
2172	2172	715.182	dT132	Heading	japonica	3	319875326	261	19875326	2.48e-06	10
2173	2173	717.585	dT133	Heading	japonica	3	319875326	261	19875326	2.63e-06	10
2174	2174	719.988	dT134	Heading	japonica	3	319875326	261	19875326	1.41e-06	11
2175	2175	722.391	dT135	Heading	japonica	3	319875326	261	19875326	1.2e-06	22
2176	2176	724.794	dT136	Heading	japonica	3	319875326	261	19875326	1.43e-06	12
2177	2177	727.198	dT137	Heading	japonica	3	319875326	261	19875326	1.23e-06	22
2178	2178	729.601	dT138	Heading	japonica	3	319875326	261	19875326	1.75e-06	11
2179	2179	732.004	dT139	Heading	japonica	3	319875326	261	19875326	1.98e-06	11
2180	2180	734.407	dT140	Heading	japonica	3	319875326	261	19875326	1.82e-06	24
2181	2181	736.81	dT141	Heading	japonica	3	319875326	261	19875326	2.16e-06	24
2182	2182	739.213	dT142	Heading	japonica	3	319875326	261	19875326	2.91e-06	12
2183	2183	741.616	dT143	Heading	japonica	3	319875326	261	19875326	5.17e-07	30
2184	2184	744.019	dT144	Heading	japonica	3	319875326	261	19875326	1.39e-06	26
3054	3054	NA	CPT14	Heading	japonica	3	319875326	261	19875326	3.79e-06	10
2059		443.635	dT19	Heading	japonica	3	319875326	261	19875326	9.53e-07	29
2436		748.825	ddT146	Heading	japonica	3	319875326	261	19875326	3.3e-06	10
4252		811.305	dA172	Mature	whole	3	319878943	261	19878943	4.01e-07	19
2280		974.714	dT240	Heading	japonica	3	319889099	261	19889099	6.57e-08	7439
2064		455.651	dT24	Heading	japonica	3	319889632	261	19889632	3.42e-06	22
2506		917.04	ddT216	Heading	japonica	3	319889632	261	19889632	3.05e-06	95
3006		917.04	ddA216	Heading	japonica	3	319890186	261	19890186	1.12e-06	96
3008		921.846	ddA218	Heading	japonica	3	319890186	261	19890186	2.08e-06	87
981		953.086	ddT231	Tillering	japonica	3	319890186	261	19890186	8.24e-07	45
3038		993.938	ddA248	Heading	japonica	3	319890186	261	19890186	1.21e-07	7099
507		414.798	dT7	Tillering	whole	3	320602948	264	20602948	5.43e-07	22
1432		835.336	ddA182	Tillering	japonica	3	320621719	264	20621719	2.82e-06	39
3880		518.13	ddT50	Mature	japonica	3	320632989	264	20632989	1.57e-06	26
2289		996.341	dT249	Heading	japonica	3	320739912	264	20739912	3.17e-08	5032
2540		998.744	ddT250	Heading	japonica	3	320739912	264	20739912	3.17e-08	5032
4625	4625	Dry panicle	Traditional	Mature	japonica	3	320742927	264	20742927	2.38e-07	6
2280		974.714	dT240	Heading	japonica	3	320774600	264	20774600	1.22e-07	3933
2059		443.635	dT19	Heading	japonica	3	320798901	264	20798901	1.68e-07	19
2978		849.754	ddA188	Heading	japonica	3	320815027	264	20815027	4.72e-08	1652
3038		993.938	ddA248	Heading	japonica	3	320831167	264	20831167	7.99e-07	3818
2852		546.967	ddA62	Heading	japonica	3	320898169	264	20898169	3.3e-06	103
2464		816.111	ddT174	Heading	japonica	3	320901587	264	20901587	6.04e-07	2622
4625	4625	Dry panicle	Traditional	Mature	japonica	3	321332360	266	21332360	2.38e-07	20
971		929.055	ddT221	Tillering	indica	3	321357090	266	21357090	1.36e-07	312
840		614.253	ddT90	Tillering	japonica	3	321367477	266	21367477	1.14e-06	9
1340		614.253	ddA90	Tillering	japonica	3	321399583	266	21399583	5.54e-08	14
2981		856.963	ddA191	Heading	whole	3	321422300	266	21422300	1.01e-07	12
2981		856.963	ddA191	Heading	japonica	3	321422300	266	21422300	4.21e-07	8
3346		436.426	A16	Mature	japonica	3	321493777	266	21493777	2.69e-07	5
4019		852.157	ddT189	Mature	japonica	3	321551632	266	21551632	4.26e-08	19
4077		991.535	ddT247	Mature	japonica	3	321551632	266	21551632	1.62e-06	10
3983		765.647	ddT153	Mature	japonica	3	321567611	266	21567611	1.71e-06	17
986		965.101	ddT236	Tillering	japonica	3	321576359	266	21576359	1.24e-06	29
918		801.693	ddT168	Tillering	japonica	3	321576457	266	21576457	1.58e-07	79
4078		993.938	ddT248	Mature	whole	3	321580071	266	21580071	7.09e-07	81
4112		474.875	dA32	Mature	whole	3	321588277	266	21588277	5.84e-07	132
971		929.055	ddT221	Tillering	whole	3	321597368	266	21597368	2.28e-08	265
4406		580.61	ddA76	Mature	japonica	3	321601976	266	21601976	3.08e-07	32
1325		578.207	ddA75	Tillering	whole	3	321602641	266	21602641	1.18e-06	375
4408		585.416	ddA78	Mature	japonica	3	322043584	268	22043584	2.68e-07	30
4625	4625	Dry panicle	Traditional	Mature	japonica	3	322079602	268	22079602	2.38e-07	5
918		801.693	ddT168	Tillering	japonica	3	322094262	268	22094262	3.42e-07	392
2363		573.401	ddT73	Heading	japonica	3	322107733	268	22107733	1.86e-06	6
4331		400.38	ddA1	Mature	japonica	3	322145585	268	22145585	1.04e-06	7
4082		402.783	dA2	Mature	japonica	3	322145585	268	22145585	1.04e-06	7
3906		580.61	ddT76	Mature	japonica	3	322145585	268	22145585	7.99e-08	8
1258		417.201	ddA8	Tillering	japonica	3	322156689	268	22156689	4.65e-07	35
3874		503.712	ddT44	Mature	japonica	3	322216424	268	22216424	8.21e-07	152
4461		712.779	ddA131	Mature	japonica	3	322226491	268	22226491	1.3e-06	382
4090		422.008	dA10	Mature	japonica	3	322229123	268	22229123	2.45e-06	41
4341		424.411	ddA11	Mature	japonica	3	322229123	268	22229123	1.82e-06	40
3829		996.341	dT249	Mature	japonica	3	322229123	268	22229123	1.4e-06	462
4080		998.744	ddT250	Mature	japonica	3	322229123	268	22229123	1.4e-06	462
971		929.055	ddT221	Tillering	whole	3	322259248	268	22259248	1.03e-06	39
3841		424.411	ddT11	Mature	japonica	3	322265595	268	22265595	8.68e-08	538
3843		429.217	ddT13	Mature	japonica	3	322265595	268	22265595	3.71e-07	408
4408		585.416	ddA78	Mature	japonica	3	322329489	268	22329489	3.77e-06	12
1354		647.896	ddA104	Tillering	japonica	3	325171009	277	25171009	8.79e-08	34
1407		775.259	ddA157	Tillering	japonica	3	325171009	277	25171009	2.08e-06	15
727		943.474	dT227	Tillering	japonica	3	325210981	277	25210981	3.54e-06	7
2289		996.341	dT249	Heading	japonica	3	325250457	277	25250457	9.51e-08	5
2540		998.744	ddT250	Heading	japonica	3	325250457	277	25250457	9.51e-08	5
4269		852.157	dA189	Mature	japonica	3	325308751	277	25308751	1.78e-06	14
4275		866.576	dA195	Mature	japonica	3	325329505	277	25329505	3.81e-07	26
4285		890.606	dA205	Mature	japonica	3	325329505	277	25329505	8.13e-07	26
4013		837.739	ddT183	Mature	whole	3	325342772	277	25342772	1.08e-06	15
4269		852.157	dA189	Mature	whole	3	325363269	277	25363269	1e-07	28
2818		465.263	ddA28	Heading	whole	3	325412570	277	25412570	7.31e-07	27
4623	4623	Chl	Traditional	Mature	whole	3	325415103	277	25415103	8.93e-07	26
4057		943.474	ddT227	Mature	whole	3	325416716	277	25416716	3.07e-07	240
4057		943.474	ddT227	Mature	indica	3	325416716	277	25416716	8.81e-07	125
1426		820.917	ddA176	Tillering	whole	3	325419173	277	25419173	1.19e-06	328
4241		784.871	dA161	Mature	whole	3	325427766	277	25427766	1.1e-06	23
2869		587.819	ddA79	Heading	whole	3	325451977	277	25451977	8.53e-07	21
2869		587.819	ddA79	Heading	japonica	3	325451977	277	25451977	2.88e-06	6
2443		765.647	ddT153	Heading	whole	3	325470071	277	25470071	7.16e-07	10
4049		924.249	ddT219	Mature	indica	4	401594477	310	1594477	7.06e-07	8
4549		924.249	ddA219	Mature	whole	4	401594477	310	1594477	1.18e-06	8
3760		830.53	dT180	Mature	indica	4	401595776	310	1595776	1.05e-06	13
2330		494.1	ddT40	Heading	japonica	4	401609247	310	1609247	4.68e-07	246
4070		974.714	ddT240	Mature	japonica	4	401609307	310	1609307	2.11e-06	5
710		902.622	dT210	Tillering	japonica	4	401609816	310	1609816	5.37e-07	247
2830		494.1	ddA40	Heading	japonica	4	401611846	310	1611846	1.4e-06	19
792		498.906	ddT42	Tillering	indica	4	401612691	310	1612691	1.24e-06	27
543		501.309	dT43	Tillering	indica	4	401612691	310	1612691	1.64e-06	24
729		948.28	dT229	Tillering	indica	4	401629825	310	1629825	9.88e-08	252
2755		914.637	dA215	Heading	japonica	4	401639068	310	1639068	1.26e-06	87
839		611.85	ddT89	Tillering	japonica	4	401644916	310	1644916	1e-06	8
1189		852.157	dA189	Tillering	japonica	4	401647931	310	1647931	2.82e-06	7
4623	4623	Chl	Traditional	Mature	whole	4	401669038	310	1669038	9.02e-07	64
3955	3955	698.361	ddT125	Mature	japonica	4	401669374	310	1669374	1.93e-06	13
4455		698.361	ddA125	Mature	japonica	4	401669374	310	1669374	1.51e-06	25
2548		417.201	dA8	Heading	whole	4	401697518	310	1697518	1.04e-06	60
4022		859.366	ddT192	Mature	japonica	4	401706103	310	1706103	3.12e-06	183
2818		465.263	ddA28	Heading	whole	4	401713624	310	1713624	6.91e-09	372
4251		808.902	dA171	Mature	indica	4	401723002	310	1723002	2.73e-07	6
4623	4623	Chl	Traditional	Mature	whole	4	401730417	310	1730417	2.7e-07	70
2786		989.132	dA246	Heading	indica	4	401732640	310	1732640	1.02e-06	469
729		948.28	dT229	Tillering	whole	4	401733276	310	1733276	3.86e-07	81
838		609.447	ddT88	Tillering	whole	4	401747094	310	1747094	8.9e-08	55
2500		902.622	ddT210	Heading	indica	4	401749955	310	1749955	4.82e-07	21
3000		902.622	ddA210	Heading	indica	4	401749955	310	1749955	2.43e-07	94
3002		907.428	ddA212	Heading	indica	4	401749955	310	1749955	1.25e-07	102
2850		542.161	ddA60	Heading	whole	4	401755840	310	1755840	1.16e-06	30
4616		NA	CPA16	Mature	whole	4	401769094	310	1769094	4.85e-07	70
4144		551.773	dA64	Mature	japonica	4	401777016	310	1777016	9.5e-07	30
2353		549.37	ddT63	Heading	japonica	4	401789873	310	1789873	8.61e-07	122
4262		835.336	dA182	Mature	whole	4	401830309	310	1830309	3.77e-07	56
2198		777.662	dT158	Heading	whole	4	401838038	310	1838038	2.38e-07	5
3616		484.487	dT36	Mature	indica	4	401859466	310	1859466	3.73e-08	25
276		460.457	A26	Tillering	whole	4	401869548	310	1869548	1.15e-06	115
278		465.263	A28	Tillering	whole	4	401869548	310	1869548	8.28e-07	327
280		470.069	A30	Tillering	whole	4	401869548	310	1869548	1.41e-07	361
281		472.472	A31	Tillering	whole	4	401869548	310	1869548	4.49e-07	274
284		479.681	A34	Tillering	whole	4	401869548	310	1869548	1.01e-06	232
285		482.084	A35	Tillering	whole	4	401869548	310	1869548	9.57e-07	223
287		486.891	A37	Tillering	whole	4	401869548	310	1869548	7.72e-07	250
288		489.294	A38	Tillering	whole	4	401869548	310	1869548	8.98e-07	241
291		496.503	A41	Tillering	whole	4	401869548	310	1869548	4.71e-07	224
1117		679.136	dA117	Tillering	whole	4	401874138	310	1874138	9.07e-07	15
4238		777.662	dA158	Mature	japonica	4	401904554	311	1904554	8.51e-07	286
3835		409.992	ddT5	Mature	indica	4	401906535	311	1906535	4.48e-07	14
4410		590.223	ddA80	Mature	whole	4	401907118	311	1907118	2.22e-07	12
1392		739.213	ddA142	Tillering	japonica	4	401917246	311	1917246	1.41e-06	238
269		443.635	A19	Tillering	japonica	4	401935881	311	1935881	9.97e-07	328
273		453.248	A23	Tillering	japonica	4	401935881	311	1935881	3.35e-06	47
274		455.651	A24	Tillering	japonica	4	401935881	311	1935881	1.27e-06	237
275		458.054	A25	Tillering	japonica	4	401935881	311	1935881	3.39e-06	47
276		460.457	A26	Tillering	japonica	4	401935881	311	1935881	1.17e-06	297
277		462.86	A27	Tillering	japonica	4	401935881	311	1935881	1.22e-06	56
278		465.263	A28	Tillering	japonica	4	401935881	311	1935881	3.27e-07	441
279		467.666	A29	Tillering	japonica	4	401935881	311	1935881	7.37e-07	404
280		470.069	A30	Tillering	japonica	4	401935881	311	1935881	2.79e-07	458
281		472.472	A31	Tillering	japonica	4	401935881	311	1935881	2.12e-06	210
282		474.875	A32	Tillering	japonica	4	401935881	311	1935881	4.58e-07	400
283		477.278	A33	Tillering	japonica	4	401935881	311	1935881	2.69e-07	408
284		479.681	A34	Tillering	japonica	4	401935881	311	1935881	4.23e-07	439
285		482.084	A35	Tillering	japonica	4	401935881	311	1935881	2.09e-07	498
287		486.891	A37	Tillering	japonica	4	401935881	311	1935881	2.03e-06	215
288		489.294	A38	Tillering	japonica	4	401935881	311	1935881	8.61e-07	214
289		491.697	A39	Tillering	japonica	4	401935881	311	1935881	2.19e-06	38
291		496.503	A41	Tillering	japonica	4	401935881	311	1935881	2.92e-07	233
292		498.906	A42	Tillering	japonica	4	401935881	311	1935881	7.7e-07	236
293		501.309	A43	Tillering	japonica	4	401935881	311	1935881	3.14e-06	39
4268		849.754	dA188	Mature	indica	4	401943972	311	1943972	3.57e-07	12
4268		849.754	dA188	Mature	whole	4	401943978	311	1943978	9.48e-07	8
3820		974.714	dT240	Mature	whole	4	401959700	311	1959700	1.03e-06	26
2786		989.132	dA246	Heading	whole	4	401959782	311	1959782	3.22e-07	157
3008		921.846	ddA218	Heading	japonica	4	401964472	311	1964472	2.28e-06	506
2286		989.132	dT246	Heading	whole	4	401967722	311	1967722	8.36e-07	83
2434	2434	744.019	ddT144	Heading	japonica	4	401980873	311	1980873	2.69e-07	98
2188		753.631	dT148	Heading	japonica	4	401982854	311	1982854	2.22e-06	244
269		443.635	A19	Tillering	whole	4	401983329	311	1983329	1.03e-06	207
2688		753.631	dA148	Heading	japonica	4	401990356	311	1990356	2.86e-06	23
4261		832.933	dA181	Mature	japonica	4	401995337	311	1995337	4.08e-07	791
2439		756.034	ddT149	Heading	japonica	4	402000453	311	2000453	2.06e-06	22
4290		902.622	dA210	Mature	japonica	4	402002082	311	2002082	2.4e-07	38
671		808.902	dT171	Tillering	japonica	4	402021163	311	2021163	3.1e-07	14
4255		818.514	dA175	Mature	whole	4	402038909	311	2038909	2.07e-07	193
690		854.56	dT190	Tillering	japonica	4	402038909	311	2038909	2.18e-07	370
1377	1377	703.167	ddA127	Tillering	whole	4	402046585	311	2046585	9.13e-07	332
4088		417.201	dA8	Mature	japonica	4	402046861	311	2046861	5.11e-07	25
2936		748.825	ddA146	Heading	whole	4	402056861	311	2056861	2.16e-07	407
2936		748.825	ddA146	Heading	japonica	4	402056861	311	2056861	1.71e-07	357
690		854.56	dT190	Tillering	whole	4	402058232	311	2058232	8.47e-07	195
670		806.499	dT170	Tillering	japonica	4	402058496	311	2058496	5.43e-07	203
4623	4623	Chl	Traditional	Mature	whole	4	402062241	311	2062241	2.73e-07	252
3954	3954	695.958	ddT124	Mature	whole	4	402067032	311	2067032	6.7e-07	9
3603		453.248	dT23	Mature	whole	4	402068367	311	2068367	5.78e-07	14
3784		888.203	dT204	Mature	whole	4	402068367	311	2068367	7.33e-07	17
3904		575.804	ddT74	Mature	whole	4	402073324	311	2073324	1.59e-07	32
3658		585.416	dT78	Mature	whole	4	402079217	311	2079217	8.33e-07	24
2508		921.846	ddT218	Heading	japonica	4	402085555	311	2085555	2.27e-06	358
2268		945.877	dT228	Heading	japonica	4	402085555	311	2085555	2.75e-06	8
1460		902.622	ddA210	Tillering	japonica	4	402086385	311	2086385	9.77e-07	186
373	373	693.555	A123	Tillering	japonica	4	402086723	311	2086723	3.65e-06	47
1121	1121	688.748	dA121	Tillering	japonica	4	402086723	311	2086723	2.83e-07	309
1376	1376	700.764	ddA126	Tillering	japonica	4	402086723	311	2086723	3.24e-06	293
298		513.324	A48	Tillering	japonica	4	402086723	311	2086723	3.59e-06	9
1120		686.345	dA120	Tillering	japonica	4	402086723	311	2086723	1.88e-07	312
1122		691.151	dA122	Tillering	japonica	4	402086723	311	2086723	3.77e-06	43
374		695.958	A124	Tillering	japonica	4	402086723	311	2086723	2.41e-06	37
375		698.361	A125	Tillering	japonica	4	402086723	311	2086723	3.07e-06	17
2900		662.315	ddA110	Heading	whole	4	402088434	311	2088434	7.3e-07	12
2916	2916	700.764	ddA126	Heading	japonica	4	402089994	311	2089994	8.55e-07	266
2285		986.729	dT245	Heading	whole	4	402112378	311	2112378	7.63e-07	10
2661	2661	688.748	dA121	Heading	whole	4	402116240	311	2116240	6.43e-07	246
2677	2677	727.198	dA137	Heading	whole	4	402116240	311	2116240	3.55e-07	284
2678	2678	729.601	dA138	Heading	whole	4	402116240	311	2116240	1.53e-07	298
2679	2679	732.004	dA139	Heading	whole	4	402116240	311	2116240	2.58e-08	308
2680	2680	734.407	dA140	Heading	whole	4	402116240	311	2116240	7.58e-09	310
2681	2681	736.81	dA141	Heading	whole	4	402116240	311	2116240	4.75e-09	347
2682	2682	739.213	dA142	Heading	whole	4	402116240	311	2116240	4.75e-09	370
2682	2682	739.213	dA142	Heading	japonica	4	402116240	311	2116240	3.66e-06	207
2683	2683	741.616	dA143	Heading	whole	4	402116240	311	2116240	2.13e-09	367
2683	2683	741.616	dA143	Heading	japonica	4	402116240	311	2116240	2.5e-06	199
2684	2684	744.019	dA144	Heading	whole	4	402116240	311	2116240	1.32e-09	356
2684	2684	744.019	dA144	Heading	japonica	4	402116240	311	2116240	3.03e-06	191
2685	2685	746.422	dA145	Heading	whole	4	402116240	311	2116240	3.62e-09	407
2685	2685	746.422	dA145	Heading	japonica	4	402116240	311	2116240	2.61e-06	217
2686	2686	748.825	dA146	Heading	whole	4	402116240	311	2116240	1.05e-08	299
2686	2686	748.825	dA146	Heading	japonica	4	402116240	311	2116240	2.11e-06	203
2687	2687	751.228	dA147	Heading	whole	4	402116240	311	2116240	5.55e-08	223
2906	2906	676.733	ddA116	Heading	whole	4	402116240	311	2116240	2.62e-08	364
2906	2906	676.733	ddA116	Heading	japonica	4	402116240	311	2116240	2.02e-06	78
2909	2909	683.942	ddA119	Heading	japonica	4	402116240	311	2116240	3.49e-06	49
2914	2914	695.958	ddA124	Heading	whole	4	402116240	311	2116240	7.96e-08	226
2915	2915	698.361	ddA125	Heading	whole	4	402116240	311	2116240	1.72e-08	310
2915	2915	698.361	ddA125	Heading	japonica	4	402116240	311	2116240	3.33e-06	197
2916	2916	700.764	ddA126	Heading	whole	4	402116240	311	2116240	6.59e-09	445
2917	2917	703.167	ddA127	Heading	whole	4	402116240	311	2116240	7.93e-08	328
3042	3042	NA	CPT2	Heading	whole	4	402116240	311	2116240	1.72e-07	195
3062	3062	NA	CPA2	Heading	whole	4	402116240	311	2116240	1.72e-07	195
2660		686.345	dA120	Heading	whole	4	402116240	311	2116240	1.64e-07	286
2660		686.345	dA120	Heading	japonica	4	402116240	311	2116240	2.43e-06	50
1121	1121	688.748	dA121	Tillering	japonica	4	402118712	311	2118712	9.6e-07	60
1120		686.345	dA120	Tillering	japonica	4	402118712	311	2118712	8.17e-07	60
1370		686.345	ddA120	Tillering	japonica	4	402118712	311	2118712	1.91e-06	118
4255		818.514	dA175	Mature	whole	4	402123591	311	2123591	8.72e-07	409
2669	2669	707.973	dA129	Heading	whole	4	402137947	311	2137947	2.43e-07	16
2670	2670	710.376	dA130	Heading	whole	4	402137947	311	2137947	7.18e-08	93
2671	2671	712.779	dA131	Heading	whole	4	402137947	311	2137947	2.4e-08	87
2672	2672	715.182	dA132	Heading	whole	4	402137947	311	2137947	1.96e-08	109
2673	2673	717.585	dA133	Heading	whole	4	402137947	311	2137947	2.1e-08	217
2674	2674	719.988	dA134	Heading	whole	4	402137947	311	2137947	2.97e-08	265
2675	2675	722.391	dA135	Heading	whole	4	402137947	311	2137947	5.69e-08	344
2676	2676	724.794	dA136	Heading	whole	4	402137947	311	2137947	5.02e-08	534
2913	2913	693.555	ddA123	Heading	whole	4	402137947	311	2137947	4.19e-07	13
3074	3074	NA	CPA14	Heading	whole	4	402137947	311	2137947	1.98e-08	117
2668		705.57	dA128	Heading	whole	4	402137947	311	2137947	1.13e-06	10
2707		799.29	dA167	Heading	whole	4	402137947	311	2137947	2.22e-07	524
2707		799.29	dA167	Heading	japonica	4	402137947	311	2137947	1.8e-06	43
4238		777.662	dA158	Mature	japonica	4	402144091	311	2144091	2.54e-08	2063
1112		667.121	dA112	Tillering	whole	4	402155655	311	2155655	1.92e-07	68
1370		686.345	ddA120	Tillering	whole	4	402155655	311	2155655	8.06e-07	333
851		640.687	ddT101	Tillering	japonica	4	402168131	311	2168131	6.46e-07	85
2909	2909	683.942	ddA119	Heading	whole	4	402176987	311	2176987	1.83e-07	280
1429		828.126	ddA179	Tillering	japonica	4	402199727	311	2199727	2.66e-07	67
648		753.631	dT148	Tillering	japonica	6	611506511	502	11506511	4.93e-07	178
4295		914.637	dA215	Mature	japonica	6	611533131	502	11533131	1.18e-06	90
2679	2679	732.004	dA139	Heading	japonica	6	611570280	502	11570280	1.65e-06	6
2680	2680	734.407	dA140	Heading	japonica	6	611570280	502	11570280	1.38e-06	5
2681	2681	736.81	dA141	Heading	japonica	6	611570280	502	11570280	1.16e-06	5
2682	2682	739.213	dA142	Heading	japonica	6	611570280	502	11570280	1.24e-06	5
2683	2683	741.616	dA143	Heading	japonica	6	611570280	502	11570280	1.01e-06	6
2684	2684	744.019	dA144	Heading	japonica	6	611570280	502	11570280	6.59e-07	9
4621	4621	Chl	Traditional	Tillering	japonica	6	611570280	502	11570280	6.74e-08	23
2570		470.069	dA30	Heading	japonica	6	611570280	502	11570280	7.64e-08	7
2578		489.294	dA38	Heading	japonica	6	611570280	502	11570280	6.66e-07	21
2599		539.758	dA59	Heading	japonica	6	611570280	502	11570280	6.44e-09	14
1318		561.386	ddA68	Tillering	japonica	6	611570280	502	11570280	3.74e-06	351
2871		592.626	ddA81	Heading	japonica	6	611570280	502	11570280	2.46e-07	272
1404		768.05	ddA154	Tillering	japonica	6	611570280	502	11570280	9.74e-08	109
1442		859.366	ddA192	Tillering	japonica	6	611570280	502	11570280	8.54e-07	78
4582		NA	CPT2	Mature	japonica	6	611570280	502	11570280	1.51e-06	5
4584		NA	CPT4	Mature	japonica	6	611570280	502	11570280	2.23e-08	19
4602		NA	CPA2	Mature	japonica	6	611570280	502	11570280	1.51e-06	5
4604		NA	CPA4	Mature	japonica	6	611570280	502	11570280	2.23e-08	19
1201		880.994	dA201	Tillering	whole	6	611614956	502	11614956	1.09e-06	36
2697		775.259	dA157	Heading	japonica	6	611622847	502	11622847	2.38e-06	254
2706		796.887	dA166	Heading	japonica	6	611656900	502	11656900	2.52e-06	151
2696		772.856	dA156	Heading	japonica	6	611661400	502	11661400	5.66e-08	110
4473		741.616	ddA143	Mature	japonica	6	611688631	502	11688631	1.12e-06	5
4335		409.992	ddA5	Mature	indica	6	611749944	502	11749944	3.24e-07	414
2343		525.34	ddT53	Heading	japonica	6	611788916	502	11788916	1.66e-06	8
2693		765.647	dA153	Heading	whole	6	611826939	503	11826939	3.59e-07	410
2693		765.647	dA153	Heading	indica	6	611826939	503	11826939	6.96e-07	345
3000		902.622	ddA210	Heading	japonica	6	611835619	503	11835619	3.21e-07	91
3002		907.428	ddA212	Heading	japonica	6	611835619	503	11835619	2.99e-06	82
3022		955.489	ddA232	Heading	japonica	6	611839190	503	11839190	1.9e-06	37
2685	2685	746.422	dA145	Heading	japonica	6	611839310	503	11839310	1.82e-06	5
2686	2686	748.825	dA146	Heading	japonica	6	611839310	503	11839310	8.64e-07	5
4622	4622	Chl	Traditional	Heading	japonica	6	611839310	503	11839310	1.12e-07	6
535		482.084	dT35	Tillering	indica	6	612023945	503	12023945	1.37e-06	7
786		484.487	ddT36	Tillering	indica	6	612023945	503	12023945	1.39e-06	6
794		503.712	ddT44	Tillering	indica	6	612023945	503	12023945	1.51e-06	7
794		503.712	ddT44	Tillering	whole	6	612024381	503	12024381	3.1e-07	12
640		734.407	dT140	Tillering	whole	6	612106445	503	12106445	8.69e-07	17
642		739.213	dT142	Tillering	whole	6	612106445	503	12106445	1.17e-06	16
643		741.616	dT143	Tillering	whole	6	612106445	503	12106445	2.7e-07	155
644		744.019	dT144	Tillering	whole	6	612106445	503	12106445	6.25e-07	193
4222		739.213	dA142	Mature	japonica	6	612606599	505	12606599	6.24e-07	7
4223		741.616	dA143	Mature	japonica	6	612606599	505	12606599	3.64e-07	7
4225		746.422	dA145	Mature	japonica	6	612606599	505	12606599	4.62e-07	7
4476		748.825	ddA146	Mature	japonica	6	612606599	505	12606599	2.53e-07	9
2569		467.666	dA29	Heading	japonica	6	612813026	505	12813026	4.83e-07	8
2570		470.069	dA30	Heading	japonica	6	612813026	505	12813026	2.53e-08	11
2599		539.758	dA59	Heading	japonica	6	612813026	505	12813026	2.07e-07	13
2380		614.253	ddT90	Heading	whole	6	612818696	505	12818696	5.33e-07	145
4621	4621	Chl	Traditional	Tillering	japonica	6	612831800	505	12831800	4.56e-07	12
4622	4622	Chl	Traditional	Heading	whole	6	618820839	521	18820839	1.76e-07	63
745		986.729	dT245	Tillering	japonica	6	618842235	521	18842235	1.1e-06	65
4136		532.549	dA56	Mature	japonica	6	618927331	521	18927331	1.09e-06	5
3787		895.412	dT207	Mature	whole	6	618985313	521	18985313	7.47e-07	48
4281		880.994	dA201	Mature	japonica	6	619018023	521	19018023	2.01e-06	43
4622	4622	Chl	Traditional	Heading	whole	6	625453681	538	25453681	1.18e-06	59
3881		520.534	ddT51	Mature	japonica	6	625481009	538	25481009	4.2e-09	21
934		840.142	ddT184	Tillering	whole	6	625742767	538	25742767	9.94e-08	12
4404		575.804	ddA74	Mature	whole	6	630829645	551	30829645	1.24e-07	34
4000		806.499	ddT170	Mature	japonica	6	630854543	551	30854543	5.05e-07	52
2686	2686	748.825	dA146	Heading	whole	6	630859354	551	30859354	1.1e-06	24
4622	4622	Chl	Traditional	Heading	whole	6	630859354	551	30859354	3.37e-07	23
3583		405.186	dT3	Mature	whole	6	630879365	551	30879365	1.31e-07	28
3583		405.186	dT3	Mature	japonica	6	630879365	551	30879365	3.45e-07	18
4410		590.223	ddA80	Mature	whole	6	630879365	551	30879365	4.67e-07	37
2233		861.769	dT193	Heading	japonica	6	630884118	551	30884118	2.49e-06	19
2259		924.249	dT219	Heading	whole	6	630888014	551	30888014	4.41e-07	91
2759		924.249	dA219	Heading	japonica	6	630888071	551	30888071	6.2e-08	120
2259		924.249	dT219	Heading	japonica	6	630903732	551	30903732	8.23e-07	95
2759		924.249	dA219	Heading	whole	6	630903732	551	30903732	1.21e-06	60
2709		804.096	dA169	Heading	japonica	6	631061298	551	31061298	3.78e-06	5
1169		804.096	dA169	Tillering	japonica	6	631122641	551	31122641	3.39e-06	121
1311		544.564	ddA61	Tillering	indica	7	701502556	556	1502556	1.07e-06	16
963		909.831	ddT213	Tillering	japonica	7	701580532	556	1580532	2.05e-07	17
1463		909.831	ddA213	Tillering	japonica	7	701580532	556	1580532	5.19e-07	22
2062		450.844	dT22	Heading	japonica	7	701634688	556	1634688	9.92e-08	7
834		599.835	ddT84	Tillering	whole	7	701637767	556	1637767	1.11e-06	126
519		443.635	dT19	Tillering	japonica	7	701684538	556	1684538	2.49e-06	334
961		905.025	ddT211	Tillering	japonica	7	701684538	556	1684538	1.85e-06	11
270		446.038	A20	Tillering	japonica	7	701689094	556	1689094	3.6e-06	213
4624	4624	Fresh panicle	Traditional	Mature	japonica	7	701693641	556	1693641	5.09e-08	18
4625	4625	Dry panicle	Traditional	Mature	japonica	7	701693641	556	1693641	1.63e-06	5
3983		765.647	ddT153	Mature	whole	7	701745405	556	1745405	6.92e-07	44
4002		811.305	ddT172	Mature	indica	7	701764154	556	1764154	6.39e-07	72
4002		811.305	ddT172	Mature	whole	7	701764154	556	1764154	5.94e-07	55
4004		816.111	ddT174	Mature	indica	7	701764154	556	1764154	7.28e-08	114
4504		816.111	ddA174	Mature	whole	7	701764154	556	1764154	3.84e-07	55
4005		818.514	ddT175	Mature	indica	7	701764154	556	1764154	6.83e-08	327
4005		818.514	ddT175	Mature	whole	7	701764154	556	1764154	4.83e-07	127
4505		818.514	ddA175	Mature	whole	7	701764154	556	1764154	1.14e-06	65
4088		417.201	dA8	Mature	whole	7	701765786	556	1765786	9.05e-09	221
4088		417.201	dA8	Mature	indica	7	701765786	556	1765786	1.01e-06	199
4339		419.605	ddA9	Mature	indica	7	701765786	556	1765786	1.01e-06	189
4003		813.708	ddT173	Mature	whole	7	701765786	556	1765786	9.95e-07	158
4503		813.708	ddA173	Mature	whole	7	701765786	556	1765786	1.19e-06	142
3667		607.044	dT87	Mature	whole	7	701766629	556	1766629	9.4e-07	33
3839		419.605	ddT9	Mature	whole	7	701767749	556	1767749	2.12e-07	155
4339		419.605	ddA9	Mature	whole	7	701767749	556	1767749	2.72e-07	141
2546		412.395	dA6	Heading	whole	7	701768847	556	1768847	2.56e-07	7
4053		933.862	ddT223	Mature	indica	7	701772501	556	1772501	1.22e-06	35
2684	2684	744.019	dA144	Heading	whole	7	719689805	605	19689805	5.11e-07	9
2685	2685	746.422	dA145	Heading	whole	7	719689805	605	19689805	9.52e-07	7
1246		989.132	dA246	Tillering	whole	7	719690475	605	19690475	4.94e-07	431
1385	1385	722.391	ddA135	Tillering	whole	7	719692975	605	19692975	1.39e-07	576
1103		645.493	dA103	Tillering	whole	7	719697164	605	19697164	3.52e-07	500
1104		647.896	dA104	Tillering	whole	7	719697164	605	19697164	1.12e-06	474
1385	1385	722.391	ddA135	Tillering	japonica	7	719697348	605	19697348	2.32e-06	653
1191		856.963	dA191	Tillering	whole	7	719702097	605	19702097	2.39e-07	426
1055		530.146	dA55	Tillering	japonica	7	719707781	605	19707781	2.6e-07	59
806		532.549	ddT56	Tillering	japonica	7	719707781	605	19707781	8.32e-08	28
560		542.161	dT60	Tillering	japonica	7	719707781	605	19707781	1.57e-06	189
587		607.044	dT87	Tillering	japonica	7	719707781	605	19707781	3.75e-06	289
1103		645.493	dA103	Tillering	japonica	7	719707781	605	19707781	1.35e-06	527
608		657.508	dT108	Tillering	japonica	7	719707781	605	19707781	7.75e-07	215
611		664.718	dT111	Tillering	japonica	7	719707781	605	19707781	2.9e-06	46
614		671.927	dT114	Tillering	japonica	7	719707781	605	19707781	2.39e-06	30
1369		683.942	ddA119	Tillering	japonica	7	719707781	605	19707781	1.02e-06	518
1370		686.345	ddA120	Tillering	japonica	7	719707781	605	19707781	1.83e-06	42
886		724.794	ddT136	Tillering	japonica	7	719707781	605	19707781	1.23e-06	571
1051		520.534	dA51	Tillering	whole	7	719730503	605	19730503	7.93e-07	520
1355		650.299	ddA105	Tillering	whole	7	719730503	605	19730503	3.45e-07	497
559		539.758	dT59	Tillering	whole	7	719733239	605	19733239	1.01e-06	436
4621	4621	Chl	Traditional	Tillering	japonica	7	719734525	605	19734525	1.72e-06	7
2913	2913	693.555	ddA123	Heading	whole	7	719744105	605	19744105	1.21e-07	482
1651	1651	664.718	T111	Heading	whole	7	719756732	605	19756732	1.43e-07	280
1652	1652	667.121	T112	Heading	whole	7	719756732	605	19756732	1.28e-07	281
1911	1911	688.748	A121	Heading	whole	7	719756732	605	19756732	1.03e-06	175
2099	2099	539.758	dT59	Heading	whole	7	719756732	605	19756732	9.04e-07	11
1643		645.493	T103	Heading	whole	7	719756732	605	19756732	3.43e-07	209
1644		647.896	T104	Heading	whole	7	719756732	605	19756732	2.99e-07	212
1645		650.299	T105	Heading	whole	7	719756732	605	19756732	2.78e-07	212
1646		652.702	T106	Heading	whole	7	719756732	605	19756732	2.42e-07	213
1647		655.105	T107	Heading	whole	7	719756732	605	19756732	2.17e-07	214
1648		657.508	T108	Heading	whole	7	719756732	605	19756732	2.1e-07	218
1649		659.912	T109	Heading	whole	7	719756732	605	19756732	1.78e-07	275
1650		662.315	T110	Heading	whole	7	719756732	605	19756732	1.57e-07	279
1653		669.524	T113	Heading	whole	7	719756732	605	19756732	1.22e-07	282
1654		671.927	T114	Heading	whole	7	719756732	605	19756732	1.88e-07	188
1655		674.33	T115	Heading	whole	7	719756732	605	19756732	1.86e-07	188
1656		676.733	T116	Heading	whole	7	719756732	605	19756732	1.91e-07	188
1657		679.136	T117	Heading	whole	7	719756732	605	19756732	1.89e-07	190
1658		681.539	T118	Heading	whole	7	719756732	605	19756732	1.85e-07	191
1659		683.942	T119	Heading	whole	7	719756732	605	19756732	1.14e-07	291
1660		686.345	T120	Heading	whole	7	719756732	605	19756732	1.28e-07	290
1661		688.748	T121	Heading	whole	7	719756732	605	19756732	1.54e-07	281
1662		691.151	T122	Heading	whole	7	719756732	605	19756732	2.18e-07	280
3048		NA	CPT8	Heading	whole	7	719756732	605	19756732	1.85e-07	188
1246		989.132	dA246	Tillering	japonica	7	719793508	605	19793508	2.25e-06	149
1246		989.132	dA246	Tillering	japonica	7	719795341	605	19795341	1.34e-06	488
4307		943.474	dA227	Mature	japonica	7	719814965	605	19814965	1.19e-06	8
2610		566.192	dA70	Heading	whole	7	719816384	605	19816384	2e-09	476
2611		568.595	dA71	Heading	whole	7	719816384	605	19816384	1.4e-09	417
2622		595.029	dA82	Heading	whole	7	719816384	605	19816384	3.87e-08	434
2623		597.432	dA83	Heading	whole	7	719816384	605	19816384	7.28e-08	148
3077		NA	CPA17	Heading	whole	7	719816384	605	19816384	2.47e-07	163
2673	2673	717.585	dA133	Heading	whole	7	719816459	605	19816459	9.48e-08	494
2674	2674	719.988	dA134	Heading	whole	7	719816459	605	19816459	8.58e-08	495
2675	2675	722.391	dA135	Heading	whole	7	719816459	605	19816459	1.68e-07	468
2676	2676	724.794	dA136	Heading	whole	7	719816459	605	19816459	1.19e-07	492
2677	2677	727.198	dA137	Heading	whole	7	719816459	605	19816459	1.06e-06	290
2608		561.386	dA68	Heading	whole	7	719816459	605	19816459	6.03e-07	38
2609		563.789	dA69	Heading	whole	7	719816459	605	19816459	6.97e-08	321
2610		566.192	dA70	Heading	japonica	7	719816459	605	19816459	2.19e-06	9
2611		568.595	dA71	Heading	japonica	7	719816459	605	19816459	1.36e-06	62
2612		570.998	dA72	Heading	whole	7	719816459	605	19816459	1.15e-07	157
2622		595.029	dA82	Heading	japonica	7	719816459	605	19816459	3.42e-06	78
2624		599.835	dA84	Heading	whole	7	719816459	605	19816459	7.53e-08	131
3045		NA	CPT5	Heading	whole	7	719816459	605	19816459	4.43e-09	485
3046		NA	CPT6	Heading	whole	7	719816459	605	19816459	2.33e-09	537
3065		NA	CPA5	Heading	whole	7	719816459	605	19816459	4.43e-09	485
3066		NA	CPA6	Heading	whole	7	719816459	605	19816459	2.33e-09	537
1385	1385	722.391	ddA135	Tillering	whole	7	719818009	605	19818009	4.48e-07	9
559		539.758	dT59	Tillering	whole	7	719818009	605	19818009	1.02e-06	15
579		587.819	dT79	Tillering	whole	7	719818009	605	19818009	2.3e-07	10
600		638.284	dT100	Tillering	whole	7	719818009	605	19818009	9.21e-07	7
885		722.391	ddT135	Tillering	whole	7	719818009	605	19818009	5.52e-07	24
1520		NA	CPT20	Tillering	whole	7	719818009	605	19818009	8.54e-07	7
2669	2669	707.973	dA129	Heading	whole	7	719820524	605	19820524	2.25e-07	386
2670	2670	710.376	dA130	Heading	whole	7	719820524	605	19820524	4.52e-07	195
2671	2671	712.779	dA131	Heading	whole	7	719820524	605	19820524	1.87e-07	435
2672	2672	715.182	dA132	Heading	whole	7	719820524	605	19820524	1.67e-07	496
2668		705.57	dA128	Heading	whole	7	719820524	605	19820524	5.33e-07	273
2615		578.207	dA75	Heading	whole	7	719820824	605	19820824	5.74e-08	322
2773		957.892	dA233	Heading	whole	7	719820913	605	19820913	2.87e-07	13
1432		835.336	ddA182	Tillering	japonica	7	719839817	605	19839817	5.8e-07	780
3074	3074	NA	CPA14	Heading	whole	7	719864659	605	19864659	3.24e-08	508
4621	4621	Chl	Traditional	Tillering	whole	7	719864659	605	19864659	2.27e-07	312
2628		609.447	dA88	Heading	whole	7	719864659	605	19864659	1.95e-08	142
2634		623.866	dA94	Heading	whole	7	719864659	605	19864659	7.31e-08	285
2773		957.892	dA233	Heading	whole	7	719864659	605	19864659	1.17e-11	633
1246		989.132	dA246	Tillering	whole	7	719864733	605	19864733	7.57e-07	303
2615		578.207	dA75	Heading	japonica	7	719874770	605	19874770	1.78e-06	281
2772		955.489	dA232	Heading	whole	7	719882408	605	19882408	8.01e-10	613
260		422.008	A10	Tillering	whole	7	719883343	605	19883343	1.1e-06	86
4621	4621	Chl	Traditional	Tillering	japonica	7	719884481	605	19884481	2.38e-07	525
2637		631.075	dA97	Heading	whole	7	719884481	605	19884481	9.91e-08	200
4589		NA	CPT9	Mature	whole	7	719884481	605	19884481	4.23e-07	402
4609		NA	CPA9	Mature	whole	7	719884481	605	19884481	4.23e-07	402
2614		575.804	dA74	Heading	whole	7	719885342	605	19885342	3.74e-07	278
3074	3074	NA	CPA14	Heading	whole	7	719885728	605	19885728	1.13e-07	418
2046		412.395	dT6	Heading	whole	7	719885728	605	19885728	7.55e-07	84
3045		NA	CPT5	Heading	whole	7	719885728	605	19885728	1.47e-09	507
3046		NA	CPT6	Heading	japonica	7	719885728	605	19885728	6.11e-07	601
3065		NA	CPA5	Heading	whole	7	719885728	605	19885728	1.47e-09	507
3066		NA	CPA6	Heading	japonica	7	719885728	605	19885728	6.11e-07	601
885		722.391	ddT135	Tillering	japonica	7	719891915	605	19891915	2.73e-06	352
2705		794.483	dA165	Heading	japonica	7	719902316	605	19902316	1.42e-06	8
2464		816.111	ddT174	Heading	japonica	7	719902316	605	19902316	5.22e-07	338
4622	4622	Chl	Traditional	Heading	whole	7	719909311	605	19909311	1.94e-08	210
2913	2913	693.555	ddA123	Heading	whole	7	719932740	605	19932740	7.55e-08	442
4151		568.595	dA71	Mature	whole	7	719932740	605	19932740	8.44e-07	95
4152		570.998	dA72	Mature	whole	7	719932740	605	19932740	9.02e-07	93
2614		575.804	dA74	Heading	whole	7	719932740	605	19932740	3.64e-07	330
2615		578.207	dA75	Heading	whole	7	719932740	605	19932740	2.44e-08	362
4159		587.819	dA79	Mature	whole	7	719932740	605	19932740	1.08e-06	80
855		650.299	ddT105	Tillering	japonica	7	719932740	605	19932740	2.73e-06	520
855		650.299	ddT105	Tillering	whole	7	719932740	605	19932740	7.61e-07	469
4208		705.57	dA128	Mature	whole	7	719932740	605	19932740	5.61e-07	252
4209		707.973	dA129	Mature	whole	7	719932740	605	19932740	3.24e-07	288
3076		NA	CPA16	Heading	whole	7	719932740	605	19932740	1.84e-07	105
2613		573.401	dA73	Heading	whole	7	719934400	605	19934400	4.04e-08	305
2635		626.269	dA95	Heading	whole	7	719934400	605	19934400	3.3e-07	409
3074	3074	NA	CPA14	Heading	japonica	7	719953622	605	19953622	1.67e-06	499
2613		573.401	dA73	Heading	japonica	7	719953622	605	19953622	9.28e-07	329
2614		575.804	dA74	Heading	japonica	7	719953622	605	19953622	3.67e-07	392
2766		941.071	dA226	Heading	japonica	7	719953622	605	19953622	2.02e-06	36
2772		955.489	dA232	Heading	japonica	7	719953622	605	19953622	7.2e-08	646
2773		957.892	dA233	Heading	japonica	7	719953622	605	19953622	3.24e-09	1069
2669	2669	707.973	dA129	Heading	whole	7	719954007	605	19954007	5.92e-07	363
2611		568.595	dA71	Heading	whole	7	719954007	605	19954007	5.27e-08	366
2612		570.998	dA72	Heading	whole	7	719954007	605	19954007	5.64e-07	321
2613		573.401	dA73	Heading	whole	7	719954007	605	19954007	7.13e-09	391
2618		585.416	dA78	Heading	whole	7	719954007	605	19954007	1.46e-07	316
2623		597.432	dA83	Heading	whole	7	719954007	605	19954007	4.5e-08	108
2624		599.835	dA84	Heading	whole	7	719954007	605	19954007	7.66e-07	27
2628		609.447	dA88	Heading	whole	7	719954007	605	19954007	5.97e-08	178
2629		611.85	dA89	Heading	whole	7	719954007	605	19954007	1.28e-07	237
2635		626.269	dA95	Heading	whole	7	719954007	605	19954007	1.31e-07	249
2912		691.151	ddA122	Heading	whole	7	719954007	605	19954007	5.18e-07	172
2668		705.57	dA128	Heading	whole	7	719954007	605	19954007	7.26e-07	343
2772		955.489	dA232	Heading	whole	7	719954007	605	19954007	7.01e-10	361
2773		957.892	dA233	Heading	whole	7	719954007	605	19954007	4.55e-10	377
3077		NA	CPA17	Heading	whole	7	719954007	605	19954007	1.44e-07	326
3846		436.426	ddT16	Mature	japonica	7	720678213	608	20678213	1.83e-06	19
4621	4621	Chl	Traditional	Tillering	japonica	7	720699412	608	20699412	5.54e-07	133
1232		955.489	dA232	Tillering	indica	7	720877138	608	20877138	5.58e-07	917
4451		688.748	ddA121	Mature	whole	7	720908669	608	20908669	2.68e-07	135
4205		698.361	dA125	Mature	whole	7	720908669	608	20908669	8.29e-07	120
4459		707.973	ddA129	Mature	whole	7	720908669	608	20908669	2.29e-07	111
4251		808.902	dA171	Mature	japonica	7	721352596	610	21352596	8.79e-07	170
4622	4622	Chl	Traditional	Heading	indica	7	721367069	610	21367069	2.24e-07	81
987		967.505	ddT237	Tillering	whole	7	721378144	610	21378144	5.26e-07	21
729		948.28	dT229	Tillering	japonica	7	721379589	610	21379589	9.86e-07	68
1512		NA	CPT12	Tillering	japonica	7	721385201	610	21385201	2.91e-06	25
1532		NA	CPA12	Tillering	japonica	7	721385201	610	21385201	2.91e-06	25
730		950.683	dT230	Tillering	japonica	7	721433158	610	21433158	1.19e-06	66
809		539.758	ddT59	Tillering	japonica	7	721434205	610	21434205	2.13e-06	323
3823		981.923	dT243	Mature	indica	7	721462959	610	21462959	3.38e-07	232
1374		695.958	ddA124	Tillering	indica	7	722365659	613	22365659	1.61e-06	37
4356		460.457	ddA26	Mature	whole	7	722449245	613	22449245	4.09e-07	175
4623	4623	Chl	Traditional	Mature	japonica	7	722605414	613	22605414	1.95e-06	7
650		758.437	dT150	Tillering	whole	8	809844635	658	9844635	1.03e-06	14
899		756.034	ddT149	Tillering	whole	8	809847740	658	9847740	6.86e-07	209
748		993.938	dT248	Tillering	whole	8	809855688	658	9855688	1.05e-07	1032
4515		842.545	ddA185	Mature	japonica	8	809866050	658	9866050	9.17e-07	7
956		893.009	ddT206	Tillering	indica	8	809873946	658	9873946	1.19e-08	2075
1456		893.009	ddA206	Tillering	indica	8	809873946	658	9873946	4.12e-08	1885
1207		895.412	dA207	Tillering	indica	8	809873946	658	9873946	2.47e-07	742
958		897.815	ddT208	Tillering	indica	8	809873946	658	9873946	2.73e-07	751
1458		897.815	ddA208	Tillering	indica	8	809873946	658	9873946	4.36e-07	516
2978		849.754	ddA188	Heading	japonica	8	809875660	658	9875660	3.02e-06	158
2895		650.299	ddA105	Heading	whole	8	809887658	658	9887658	1.34e-07	204
1007		414.798	dA7	Tillering	indica	8	809899643	658	9899643	2.4e-07	1175
2439		756.034	ddT149	Heading	japonica	8	809911472	658	9911472	1.67e-06	6
956		893.009	ddT206	Tillering	whole	8	809935767	658	9935767	7.2e-09	1530
1456		893.009	ddA206	Tillering	whole	8	809935767	658	9935767	3.39e-08	1467
1248		993.938	dA248	Tillering	whole	8	809937494	658	9937494	1.94e-07	1059
2594		527.743	dA54	Heading	indica	8	809950906	658	9950906	1.4e-06	582
4070		974.714	ddT240	Mature	japonica	8	810003499	658	10003499	1.03e-06	5
4238		777.662	dA158	Mature	japonica	8	810003911	658	10003911	4.85e-07	9
2495		890.606	ddT205	Heading	japonica	8	810011664	658	10011664	8.98e-07	121
959		900.219	ddT209	Tillering	japonica	8	810029907	658	10029907	8.32e-07	521
1459		900.219	ddA209	Tillering	japonica	8	810029907	658	10029907	5.6e-07	582
710		902.622	dT210	Tillering	japonica	8	810029907	658	10029907	6.57e-07	10
997		991.535	ddT247	Tillering	indica	8	810030255	658	10030255	1.66e-06	56
1497		991.535	ddA247	Tillering	indica	8	810030255	658	10030255	1.64e-06	39
748		993.938	dT248	Tillering	indica	8	810030255	658	10030255	1.76e-07	978
1248		993.938	dA248	Tillering	indica	8	810030255	658	10030255	1.42e-07	1453
2522		955.489	ddT232	Heading	japonica	8	810032758	658	10032758	1.66e-06	20
2718		825.723	dA178	Heading	japonica	8	810093141	658	10093141	2.69e-07	983
958		897.815	ddT208	Tillering	whole	8	810108246	658	10108246	3.19e-07	361
1458		897.815	ddA208	Tillering	whole	8	810108246	658	10108246	5.25e-07	359
2896		652.702	ddA106	Heading	whole	8	810118921	658	10118921	1.45e-07	126
2911		688.748	ddA121	Heading	whole	8	810118921	658	10118921	9.79e-07	495
4623	4623	Chl	Traditional	Mature	whole	8	810124545	658	10124545	7.28e-07	503
2659	2659	683.942	dA119	Heading	whole	8	810124704	658	10124704	5.43e-07	145
956		893.009	ddT206	Tillering	whole	8	810134775	658	10134775	2.8e-07	478
2321		472.472	ddT31	Heading	japonica	9	906114170	726	6114170	2.97e-06	482
2069		467.666	dT29	Heading	whole	9	906120297	726	6120297	9.78e-07	147
3820		974.714	dT240	Mature	indica	9	906148556	726	6148556	4.24e-07	12
2320		470.069	ddT30	Heading	whole	9	906151999	726	6151999	4.37e-07	110
4418		609.447	ddA88	Mature	japonica	9	906156534	726	6156534	2.43e-06	35
4042		907.428	ddT212	Mature	indica	9	906179087	726	6179087	6.85e-07	62
4542		907.428	ddA212	Mature	indica	9	906179474	726	6179474	6.08e-07	66
2071		472.472	dT31	Heading	japonica	9	906239861	726	6239861	3.79e-06	385
4624	4624	Fresh panicle	Traditional	Mature	whole	9	906270323	726	6270323	1.65e-08	976
4625	4625	Dry panicle	Traditional	Mature	whole	9	906270323	726	6270323	3.8e-08	228
4624	4624	Fresh panicle	Traditional	Mature	indica	9	906270323	726	6270323	1.19e-07	1054
4625	4625	Dry panicle	Traditional	Mature	indica	9	906270323	726	6270323	4.38e-07	170
3345		434.023	A15	Mature	japonica	9	906279767	726	6279767	3.76e-07	86
3347		438.829	A17	Mature	japonica	9	906279767	726	6279767	3.8e-08	87
3392		546.967	A62	Mature	japonica	9	906279767	726	6279767	1.03e-08	142
3654		575.804	dT74	Mature	japonica	9	906279767	726	6279767	1.47e-07	79
3655		578.207	dT75	Mature	japonica	9	906279767	726	6279767	8.46e-08	76
3919		611.85	ddT89	Mature	japonica	9	906279767	726	6279767	2.53e-08	100
4419		611.85	ddA89	Mature	japonica	9	906279767	726	6279767	5.47e-09	112
4610		NA	CPA10	Mature	japonica	9	906279767	726	6279767	5.69e-07	91
521		448.441	dT21	Tillering	whole	9	906289652	726	6289652	1.28e-07	6
1021		448.441	dA21	Tillering	whole	9	906289664	726	6289664	1.33e-07	6
521		448.441	dT21	Tillering	indica	9	906289791	726	6289791	1.44e-06	6
3804		936.265	dT224	Mature	japonica	9	906293490	726	6293490	4.65e-07	103
3841		424.411	ddT11	Mature	japonica	9	906296052	726	6296052	1.42e-07	30
4019		852.157	ddT189	Mature	japonica	9	906301268	726	6301268	6.55e-07	85
3334		407.589	A4	Mature	japonica	9	906302165	726	6302165	2.74e-06	73
3346		436.426	A16	Mature	japonica	9	906302165	726	6302165	2.87e-10	174
3777		871.382	dT197	Mature	indica	9	906302298	726	6302298	1.4e-06	10
3346		436.426	A16	Mature	whole	9	906315655	726	6315655	2.01e-07	11
4596		NA	CPT16	Mature	whole	9	906315655	726	6315655	9.76e-07	5
3392		546.967	A62	Mature	japonica	9	906316985	726	6316985	3.29e-06	17
261		424.411	A11	Tillering	indica	9	906343928	726	6343928	1.44e-06	248
4542		907.428	ddA212	Mature	indica	9	907036185	729	7036185	1.34e-06	47
2352		546.967	ddT62	Heading	japonica	9	907058505	729	7058505	4.16e-07	19
2289		996.341	dT249	Heading	japonica	9	907058505	729	7058505	3.79e-07	31
2540		998.744	ddT250	Heading	japonica	9	907058505	729	7058505	3.79e-07	31
2978		849.754	ddA188	Heading	japonica	9	907072860	729	7072860	1.51e-06	18
1824	1824	479.681	A34	Heading	japonica	9	907080854	729	7080854	3.57e-10	27
1825	1825	482.084	A35	Heading	japonica	9	907080854	729	7080854	2.66e-10	27
1826	1826	484.487	A36	Heading	japonica	9	907080854	729	7080854	1.89e-10	27
1827	1827	486.891	A37	Heading	japonica	9	907080854	729	7080854	1.5e-10	27
1828	1828	489.294	A38	Heading	japonica	9	907080854	729	7080854	2.01e-10	27
1829	1829	491.697	A39	Heading	japonica	9	907080854	729	7080854	2.14e-10	27
1830	1830	494.1	A40	Heading	japonica	9	907080854	729	7080854	2.33e-10	27
1831	1831	496.503	A41	Heading	japonica	9	907080854	729	7080854	6.15e-09	6
1832	1832	498.906	A42	Heading	japonica	9	907080854	729	7080854	5.48e-09	6
1833	1833	501.309	A43	Heading	japonica	9	907080854	729	7080854	5.6e-09	6
1836	1836	508.518	A46	Heading	japonica	9	907080854	729	7080854	3.63e-08	5
1837	1837	510.921	A47	Heading	japonica	9	907080854	729	7080854	4.55e-08	5
1838	1838	513.324	A48	Heading	japonica	9	907080854	729	7080854	8.61e-08	5
1791		400.38	A1	Heading	japonica	9	907080854	729	7080854	1.54e-06	5
1802		426.814	A12	Heading	japonica	9	907080854	729	7080854	1.17e-08	29
1803		429.217	A13	Heading	japonica	9	907080854	729	7080854	1e-06	7
1807		438.829	A17	Heading	japonica	9	907080854	729	7080854	3.1e-07	7
1808		441.232	A18	Heading	japonica	9	907080854	729	7080854	7.86e-08	5
1809		443.635	A19	Heading	japonica	9	907080854	729	7080854	2.44e-08	27
1810		446.038	A20	Heading	japonica	9	907080854	729	7080854	9.28e-08	27
1811		448.441	A21	Heading	japonica	9	907080854	729	7080854	2.06e-09	28
1812		450.844	A22	Heading	japonica	9	907080854	729	7080854	5.93e-09	22
1813		453.248	A23	Heading	japonica	9	907080854	729	7080854	6.34e-10	28
1814		455.651	A24	Heading	japonica	9	907080854	729	7080854	5.51e-09	6
1815		458.054	A25	Heading	japonica	9	907080854	729	7080854	1.07e-09	28
1816		460.457	A26	Heading	japonica	9	907080854	729	7080854	9.02e-10	27
1817		462.86	A27	Heading	japonica	9	907080854	729	7080854	5.91e-10	27
1818		465.263	A28	Heading	japonica	9	907080854	729	7080854	1.41e-09	28
1819		467.666	A29	Heading	japonica	9	907080854	729	7080854	4.2e-10	28
1820		470.069	A30	Heading	japonica	9	907080854	729	7080854	3.52e-10	28
1821		472.472	A31	Heading	japonica	9	907080854	729	7080854	1.01e-09	27
1822		474.875	A32	Heading	japonica	9	907080854	729	7080854	3e-10	28
1823		477.278	A33	Heading	japonica	9	907080854	729	7080854	9.46e-11	27
1834		503.712	A44	Heading	japonica	9	907080854	729	7080854	5.09e-09	6
1835		506.115	A45	Heading	japonica	9	907080854	729	7080854	1.68e-08	6
3346		436.426	A16	Mature	japonica	9	907098735	729	7098735	1.39e-06	26
1800		422.008	A10	Heading	japonica	9	907100536	729	7100536	1.14e-06	7
3346		436.426	A16	Mature	whole	9	907139451	729	7139451	5.76e-07	80
4140		542.161	dA60	Mature	whole	9	907139451	729	7139451	2.66e-07	85
3082	3082	402.783	T2	Mature	whole	9	907146234	729	7146234	9.88e-07	5
3083	3083	405.186	T3	Mature	whole	9	907146234	729	7146234	8.92e-09	63
3084	3084	407.589	T4	Mature	whole	9	907146234	729	7146234	5.9e-08	11
3095	3095	434.023	T15	Mature	whole	9	907146234	729	7146234	1e-06	8
3096	3096	436.426	T16	Mature	whole	9	907146234	729	7146234	9.8e-09	277
3097	3097	438.829	T17	Mature	whole	9	907146234	729	7146234	1.46e-07	17
3581	3581	400.38	dT1	Mature	whole	9	907146234	729	7146234	9.88e-07	5
3585		409.992	dT5	Mature	whole	9	907146234	729	7146234	2.64e-07	34
3959		707.973	ddT129	Mature	whole	9	907146234	729	7146234	8.66e-07	28
3732		763.244	dT152	Mature	whole	9	907146234	729	7146234	2.02e-08	35
3620		494.1	dT40	Mature	japonica	9	907187541	729	7187541	1.2e-06	673
3943	3943	669.524	ddT113	Mature	japonica	9	907200582	729	7200582	8.95e-07	342
2569		467.666	dA29	Heading	japonica	9	907213233	729	7213233	3.31e-06	10
1452		883.397	ddA202	Tillering	whole	9	907220040	729	7220040	5.82e-07	32
1356		652.702	ddA106	Tillering	japonica	9	907237680	729	7237680	5.84e-07	131
3589		419.605	dT9	Mature	whole	9	907241003	729	7241003	8.81e-07	51
3637	3637	534.952	dT57	Mature	whole	9	907245804	729	7245804	5.23e-07	81
842		619.059	ddT92	Tillering	japonica	9	907263283	729	7263283	1.45e-06	25
1083		597.432	dA83	Tillering	japonica	9	907280321	729	7280321	6.79e-07	62
1121	1121	688.748	dA121	Tillering	indica	9	907289589	729	7289589	6.4e-07	22
1371	1371	688.748	ddA121	Tillering	indica	9	907289589	729	7289589	5.62e-07	15
329		587.819	A79	Tillering	indica	9	907289589	729	7289589	6.89e-07	22
330		590.223	A80	Tillering	indica	9	907289589	729	7289589	7.65e-07	22
331		592.626	A81	Tillering	indica	9	907289589	729	7289589	8.11e-07	20
332		595.029	A82	Tillering	indica	9	907289589	729	7289589	8.22e-07	20
333		597.432	A83	Tillering	indica	9	907289589	729	7289589	9.52e-07	20
1113		669.524	dA113	Tillering	indica	9	907289589	729	7289589	7.54e-07	56
1122		691.151	dA122	Tillering	indica	9	907289589	729	7289589	3.71e-07	22
1123		693.555	dA123	Tillering	indica	9	907289589	729	7289589	1.52e-06	19
4624	4624	Fresh panicle	Traditional	Mature	whole	9	907327935	729	7327935	7.3e-07	50
2282		979.52	dT242	Heading	indica	9	907328857	729	7328857	4.85e-07	42
4624	4624	Fresh panicle	Traditional	Mature	indica	9	907329716	729	7329716	2.84e-08	54
4081		400.38	dA1	Mature	japonica	9	910730022	739	10730022	2.13e-06	154
3332		402.783	A2	Mature	japonica	9	910730022	739	10730022	2.13e-06	154
3340		422.008	A10	Mature	japonica	9	910730022	739	10730022	6.95e-08	254
3341		424.411	A11	Mature	japonica	9	910730022	739	10730022	1.72e-07	255
1159		780.065	dA159	Tillering	whole	9	910749540	739	10749540	7.56e-07	6
1114		671.927	dA114	Tillering	japonica	9	910775301	739	10775301	2.19e-06	87
1044		503.712	dA44	Tillering	japonica	9	910776597	739	10776597	1.29e-06	91
544		503.712	dT44	Tillering	japonica	9	910777119	739	10777119	1.55e-06	74
1114		671.927	dA114	Tillering	whole	9	910784444	739	10784444	8.69e-07	43
4186		652.702	dA106	Mature	japonica	9	910828698	739	10828698	3.13e-06	120
3695		674.33	dT115	Mature	japonica	9	910828698	739	10828698	5.94e-07	127
663		789.677	dT163	Tillering	japonica	9	910852496	739	10852496	3.78e-06	52
734		960.295	dT234	Tillering	japonica	9	910878858	739	10878858	2.97e-06	10
3052	3052	NA	CPT12	Heading	whole	9	910879454	739	10879454	1.96e-08	104
3052	3052	NA	CPT12	Heading	japonica	9	910879454	739	10879454	1.9e-06	33
3072	3072	NA	CPA12	Heading	whole	9	910879454	739	10879454	1.15e-06	20
1159		780.065	dA159	Tillering	japonica	9	910890550	739	10890550	3.68e-06	53
4623	4623	Chl	Traditional	Mature	whole	9	910894713	739	10894713	2.64e-08	121
534		479.681	dT34	Tillering	indica	9	910903293	739	10903293	5.51e-07	254
3052	3052	NA	CPT12	Heading	whole	9	910904278	739	10904278	7.41e-07	64
1096		628.672	dA96	Tillering	indica	9	910913958	739	10913958	8.35e-07	372
659		780.065	dT159	Tillering	indica	9	910920119	739	10920119	1.55e-06	78
3645		554.176	dT65	Mature	japonica	9	911017568	739	11017568	1.63e-06	61
596		628.672	dT96	Tillering	indica	9	911019952	739	11019952	9.64e-07	221
4461		712.779	ddA131	Mature	japonica	9	921923812	768	21923812	2.11e-06	6
4625	4625	Dry panicle	Traditional	Mature	japonica	9	921926505	768	21926505	6.06e-07	12
3345		434.023	A15	Mature	japonica	9	922001921	768	22001921	6.24e-07	17
3347		438.829	A17	Mature	japonica	9	922001921	768	22001921	2.16e-06	16
3647		558.983	dT67	Mature	japonica	9	922016652	768	22016652	3.58e-07	16
4005		818.514	ddT175	Mature	indica	9	922072193	768	22072193	1e-06	13
4129		515.727	dA49	Mature	indica	9	922078147	768	22078147	1.37e-06	196
4619		NA	CPA19	Mature	indica	9	922078147	768	22078147	1.17e-06	288
4620		NA	CPA20	Mature	indica	9	922078147	768	22078147	6.93e-07	342
4127		510.921	dA47	Mature	indica	9	922094939	768	22094939	1.34e-06	337
4137		534.952	dA57	Mature	whole	9	922097608	768	22097608	1.21e-06	127
4138		537.355	dA58	Mature	indica	9	922107987	768	22107987	1.1e-06	175
952		883.397	ddT202	Tillering	indica	9	922310326	769	22310326	1.33e-06	243
1452		883.397	ddA202	Tillering	indica	9	922310326	769	22310326	1.43e-06	162
1295		506.115	ddA45	Tillering	indica	9	922346871	769	22346871	6.16e-07	329
1295		506.115	ddA45	Tillering	whole	9	922346871	769	22346871	1.05e-06	157
2072		474.875	dT32	Heading	indica	9	922359426	769	22359426	1.5e-06	13
1206		893.009	dA206	Tillering	indica	9	922383755	769	22383755	6.15e-07	594
4625	4625	Dry panicle	Traditional	Mature	japonica	9	922572591	769	22572591	8.34e-08	14
4624	4624	Fresh panicle	Traditional	Mature	japonica	9	922572591	769	22572591	1.88e-07	14
1385	1385	722.391	ddA135	Tillering	whole	10	1003504402	780	3504402	6.72e-07	638
4336		412.395	ddA6	Mature	indica	10	1003542487	780	3542487	6.55e-07	70
4623	4623	Chl	Traditional	Mature	whole	10	1003704696	780	3704696	4.05e-09	10
4623	4623	Chl	Traditional	Mature	japonica	10	1003704696	780	3704696	1.01e-06	8
2913	2913	693.555	ddA123	Heading	japonica	10	1003719056	780	3719056	2.59e-06	39
2025		962.698	A235	Heading	japonica	10	1003722255	780	3722255	4.16e-07	2318
2026		965.101	A236	Heading	japonica	10	1003722255	780	3722255	4.46e-07	2282
2028		969.908	A238	Heading	japonica	10	1003722255	780	3722255	5.72e-07	2234
2029		972.311	A239	Heading	japonica	10	1003722255	780	3722255	7.14e-07	2035
2031		977.117	A241	Heading	japonica	10	1003722255	780	3722255	6.11e-07	2088
2032		979.52	A242	Heading	japonica	10	1003722255	780	3722255	6e-07	2085
2033		981.923	A243	Heading	japonica	10	1003722255	780	3722255	5.89e-07	2034
2034		984.326	A244	Heading	japonica	10	1003722255	780	3722255	7.59e-07	1493
2035		986.729	A245	Heading	japonica	10	1003722255	780	3722255	8.53e-07	1505
2036		989.132	A246	Heading	japonica	10	1003722255	780	3722255	9.58e-07	1342
2039		996.341	A249	Heading	japonica	10	1003722255	780	3722255	1.32e-06	1113
3039		996.341	ddA249	Heading	japonica	10	1003722255	780	3722255	2.24e-06	845
2040		998.744	A250	Heading	japonica	10	1003722255	780	3722255	1.43e-06	1115
2790		998.744	dA250	Heading	japonica	10	1003722255	780	3722255	1.32e-06	1113
2350		542.161	ddT60	Heading	japonica	10	1003722808	780	3722808	1.36e-06	21
2852		546.967	ddA62	Heading	japonica	10	1003722808	780	3722808	8.32e-08	24
2850		542.161	ddA60	Heading	japonica	10	1003724522	780	3724522	2.29e-06	16
2913	2913	693.555	ddA123	Heading	whole	10	1003732207	780	3732207	1.06e-06	153
656		772.856	dT156	Tillering	indica	10	1003742570	780	3742570	1.26e-06	27
1162		787.274	dA162	Tillering	indica	10	1003770193	780	3770193	1.05e-06	18
3877		510.921	ddT47	Mature	japonica	10	1003794956	780	3794956	1.22e-06	199
4097		438.829	dA17	Mature	whole	10	1011688884	804	11688884	5.16e-07	8
4408		585.416	ddA78	Mature	japonica	10	1011706180	804	11706180	2.56e-07	125
4622	4622	Chl	Traditional	Heading	whole	10	1011713344	804	11713344	1.95e-07	130
1026		460.457	dA26	Tillering	japonica	10	1011729300	804	11729300	3.19e-06	14
1297		510.921	ddA47	Tillering	japonica	10	1011747822	804	11747822	3.39e-06	6
2874		599.835	ddA84	Heading	whole	10	1011747876	804	11747876	4.12e-08	93
2871		592.626	ddA81	Heading	japonica	10	1011748035	804	11748035	2.48e-06	5
2874		599.835	ddA84	Heading	japonica	10	1011748035	804	11748035	2.47e-07	21
1837	1837	510.921	A47	Heading	whole	10	1011748184	804	11748184	8.5e-07	85
1838	1838	513.324	A48	Heading	whole	10	1011748184	804	11748184	6.79e-07	85
1839	1839	515.727	A49	Heading	whole	10	1011748184	804	11748184	4.61e-07	86
1866	1866	580.61	A76	Heading	whole	10	1011748184	804	11748184	1.26e-07	83
1867	1867	583.013	A77	Heading	whole	10	1011748184	804	11748184	1.52e-07	83
1868	1868	585.416	A78	Heading	whole	10	1011748184	804	11748184	1.4e-07	84
1869	1869	587.819	A79	Heading	whole	10	1011748184	804	11748184	1.47e-07	84
1870	1870	590.223	A80	Heading	whole	10	1011748184	804	11748184	2.01e-07	77
1871	1871	592.626	A81	Heading	whole	10	1011748184	804	11748184	2.33e-07	32
1872	1872	595.029	A82	Heading	whole	10	1011748184	804	11748184	2.49e-07	32
1873	1873	597.432	A83	Heading	whole	10	1011748184	804	11748184	2.44e-07	34
1874	1874	599.835	A84	Heading	whole	10	1011748184	804	11748184	2.34e-07	34
1875	1875	602.238	A85	Heading	whole	10	1011748184	804	11748184	2.69e-07	26
1876	1876	604.641	A86	Heading	whole	10	1011748184	804	11748184	3.34e-07	25
1877	1877	607.044	A87	Heading	whole	10	1011748184	804	11748184	4e-07	25
1878	1878	609.447	A88	Heading	whole	10	1011748184	804	11748184	4.13e-07	25
1879	1879	611.85	A89	Heading	whole	10	1011748184	804	11748184	4.3e-07	25
1881	1881	616.656	A91	Heading	whole	10	1011748184	804	11748184	8.53e-07	23
1882	1882	619.059	A92	Heading	whole	10	1011748184	804	11748184	9.24e-07	23
1883	1883	621.462	A93	Heading	whole	10	1011748184	804	11748184	1.19e-06	22
1915	1915	698.361	A125	Heading	whole	10	1011748184	804	11748184	8.31e-07	21
1916	1916	700.764	A126	Heading	whole	10	1011748184	804	11748184	3.91e-07	22
1917	1917	703.167	A127	Heading	whole	10	1011748184	804	11748184	2.46e-07	22
4119		491.697	dA39	Mature	japonica	10	1011748184	804	11748184	2.89e-06	74
1840		518.13	A50	Heading	whole	10	1011748184	804	11748184	3.14e-07	84
1841		520.534	A51	Heading	whole	10	1011748184	804	11748184	2.99e-07	79
1842		522.937	A52	Heading	whole	10	1011748184	804	11748184	3.32e-07	77
1843		525.34	A53	Heading	whole	10	1011748184	804	11748184	2.59e-07	82
1844		527.743	A54	Heading	whole	10	1011748184	804	11748184	2.27e-07	83
1845		530.146	A55	Heading	whole	10	1011748184	804	11748184	2.88e-07	77
1846		532.549	A56	Heading	whole	10	1011748184	804	11748184	1.31e-07	84
1847		534.952	A57	Heading	whole	10	1011748184	804	11748184	1.16e-07	84
1848		537.355	A58	Heading	whole	10	1011748184	804	11748184	1.14e-07	82
1849		539.758	A59	Heading	whole	10	1011748184	804	11748184	1.19e-07	83
2599		539.758	dA59	Heading	whole	10	1011748184	804	11748184	2.18e-07	15
2599		539.758	dA59	Heading	japonica	10	1011748184	804	11748184	2.28e-06	7
1850		542.161	A60	Heading	whole	10	1011748184	804	11748184	9.07e-08	83
1851		544.564	A61	Heading	whole	10	1011748184	804	11748184	9.3e-08	77
1852		546.967	A62	Heading	whole	10	1011748184	804	11748184	4.02e-07	21
1853		549.37	A63	Heading	whole	10	1011748184	804	11748184	1.34e-07	74
1854		551.773	A64	Heading	whole	10	1011748184	804	11748184	1.06e-07	77
1855		554.176	A65	Heading	whole	10	1011748184	804	11748184	1.38e-07	75
1856		556.58	A66	Heading	whole	10	1011748184	804	11748184	1.25e-07	77
1857		558.983	A67	Heading	whole	10	1011748184	804	11748184	9.01e-08	82
1858		561.386	A68	Heading	whole	10	1011748184	804	11748184	8.34e-08	82
1859		563.789	A69	Heading	whole	10	1011748184	804	11748184	8.37e-08	82
1860		566.192	A70	Heading	whole	10	1011748184	804	11748184	9.41e-08	82
1861		568.595	A71	Heading	whole	10	1011748184	804	11748184	6.58e-08	84
1862		570.998	A72	Heading	whole	10	1011748184	804	11748184	7.87e-08	83
1863		573.401	A73	Heading	whole	10	1011748184	804	11748184	8.68e-08	82
1864		575.804	A74	Heading	whole	10	1011748184	804	11748184	8.36e-08	84
1865		578.207	A75	Heading	whole	10	1011748184	804	11748184	9.96e-08	83
1880		614.253	A90	Heading	whole	10	1011748184	804	11748184	5.86e-07	23
2880		614.253	ddA90	Heading	whole	10	1011748184	804	11748184	7.59e-09	15
2880		614.253	ddA90	Heading	japonica	10	1011748184	804	11748184	9.72e-08	7
2895		650.299	ddA105	Heading	whole	10	1011748184	804	11748184	2.09e-07	27
1918		705.57	A128	Heading	whole	10	1011748184	804	11748184	1.89e-07	24
4208		705.57	dA128	Mature	whole	10	1011748184	804	11748184	2.97e-07	19
1919		707.973	A129	Heading	whole	10	1011748184	804	11748184	1.74e-07	23
4209		707.973	dA129	Mature	whole	10	1011748184	804	11748184	4.41e-08	92
1920		710.376	A130	Heading	whole	10	1011748184	804	11748184	1.83e-07	23
4210		710.376	dA130	Mature	whole	10	1011748184	804	11748184	4.8e-07	18
1921		712.779	A131	Heading	whole	10	1011748184	804	11748184	2.33e-07	19
1922		715.182	A132	Heading	whole	10	1011748184	804	11748184	3.42e-07	16
1923		717.585	A133	Heading	whole	10	1011748184	804	11748184	5.59e-07	5
4213		717.585	dA133	Mature	whole	10	1011748184	804	11748184	7.91e-07	19
4214		719.988	dA134	Mature	whole	10	1011748184	804	11748184	7.29e-07	13
4215		722.391	dA135	Mature	whole	10	1011748184	804	11748184	3.93e-07	19
4216		724.794	dA136	Mature	whole	10	1011748184	804	11748184	4.07e-07	25
4217		727.198	dA137	Mature	whole	10	1011748184	804	11748184	2.82e-07	27
4218		729.601	dA138	Mature	whole	10	1011748184	804	11748184	4.3e-07	14
4220		734.407	dA140	Mature	whole	10	1011748184	804	11748184	9.37e-08	17
4221		736.81	dA141	Mature	whole	10	1011748184	804	11748184	1.68e-07	79
4222		739.213	dA142	Mature	whole	10	1011748184	804	11748184	1.35e-07	92
4223		741.616	dA143	Mature	whole	10	1011748184	804	11748184	2.15e-07	80
4224		744.019	dA144	Mature	whole	10	1011748184	804	11748184	1.96e-07	91
4225		746.422	dA145	Mature	whole	10	1011748184	804	11748184	1.83e-07	85
3022		955.489	ddA232	Heading	japonica	10	1011748184	804	11748184	7.81e-07	11
3022		955.489	ddA232	Heading	whole	10	1011748184	804	11748184	8.59e-07	5
3070		NA	CPA10	Heading	whole	10	1011748184	804	11748184	1.56e-07	24
3071		NA	CPA11	Heading	whole	10	1011748184	804	11748184	1.56e-07	77
4614		NA	CPA14	Mature	whole	10	1011748184	804	11748184	1.04e-06	26
2569		467.666	dA29	Heading	japonica	10	1011748677	804	11748677	3.74e-07	6
2578		489.294	dA38	Heading	japonica	10	1011748758	804	11748758	2.4e-08	174
2578		489.294	dA38	Heading	whole	10	1011748758	804	11748758	6.95e-09	156
4400		566.192	ddA70	Mature	whole	10	1011748758	804	11748758	3.71e-08	136
4400		566.192	ddA70	Mature	japonica	10	1011748758	804	11748758	1.53e-06	6
4405		578.207	ddA75	Mature	whole	10	1011748758	804	11748758	3.74e-07	90
1356		652.702	ddA106	Tillering	japonica	10	1011748758	804	11748758	1.52e-06	7
3024		960.295	ddA234	Heading	japonica	10	1011748758	804	11748758	7.12e-07	6
4229		756.034	dA149	Mature	whole	10	1011764659	804	11764659	1.69e-07	149
4229		756.034	dA149	Mature	japonica	10	1011764659	804	11764659	8.9e-07	147
4312		955.489	dA232	Mature	whole	10	1011764659	804	11764659	8.71e-08	162
4312		955.489	dA232	Mature	japonica	10	1011771459	804	11771459	2.05e-06	152
2696		772.856	dA156	Heading	japonica	10	1011772207	804	11772207	2.6e-06	115
2457		799.29	ddT167	Heading	indica	10	1011775922	804	11775922	1.22e-06	652
1796		412.395	A6	Heading	indica	10	1011782606	804	11782606	2.45e-07	31
1799		419.605	A9	Heading	indica	10	1011782606	804	11782606	1.62e-07	50
3601		448.441	dT21	Mature	whole	10	1011794354	804	11794354	5.6e-07	437
561		544.564	dT61	Tillering	indica	10	1011816701	804	11816701	8.33e-07	44
2565		458.054	dA25	Heading	japonica	10	1011838522	804	11838522	9.53e-07	11
1190		854.56	dA190	Tillering	japonica	10	1011838522	804	11838522	9.37e-08	9
1241		977.117	dA241	Tillering	whole	10	1011838885	804	11838885	1.85e-07	7
955		890.606	ddT205	Tillering	indica	10	1011895239	804	11895239	1.22e-06	61
955		890.606	ddT205	Tillering	whole	10	1011895239	804	11895239	8.51e-07	46
1455		890.606	ddA205	Tillering	indica	10	1011895239	804	11895239	1.35e-06	51
1455		890.606	ddA205	Tillering	whole	10	1011895239	804	11895239	9.3e-07	47
796		508.518	ddT46	Tillering	japonica	10	1011955126	804	11955126	2.85e-06	76
1125		698.361	dA125	Tillering	indica	11	1105291622	847	5291622	1.63e-06	16
3647		558.983	dT67	Mature	japonica	11	1105313574	847	5313574	1.39e-07	33
3897		558.983	ddT67	Mature	whole	11	1105509126	847	5509126	4.01e-07	31
4624	4624	Fresh panicle	Traditional	Mature	japonica	11	1105577834	847	5577834	1.06e-06	7
4592		NA	CPT12	Mature	japonica	11	1106025985	849	6025985	2.12e-06	277
4612		NA	CPA12	Mature	japonica	11	1106025985	849	6025985	2.12e-06	277
3884		527.743	ddT54	Mature	japonica	11	1106046101	849	6046101	1.5e-06	28
4127		510.921	dA47	Mature	japonica	11	1106049131	849	6049131	1.54e-06	1083
4016		844.948	ddT186	Mature	japonica	11	1106049131	849	6049131	9.19e-10	2891
3767		847.351	dT187	Mature	japonica	11	1106050459	849	6050459	1.25e-06	64
4624	4624	Fresh panicle	Traditional	Mature	japonica	11	1106073485	849	6073485	1.97e-06	184
4128		513.324	dA48	Mature	japonica	11	1106079771	849	6079771	2.15e-06	1046
3072	3072	NA	CPA12	Heading	japonica	11	1106088462	849	6088462	1.89e-07	82
4356		460.457	ddA26	Mature	indica	11	1106246561	849	6246561	7.62e-07	165
2728		849.754	dA188	Heading	japonica	11	1106253539	849	6253539	1.57e-06	5
690		854.56	dT190	Tillering	japonica	11	1106665749	851	6665749	8.25e-08	153
1190		854.56	dA190	Tillering	japonica	11	1106668891	851	6668891	7.61e-07	73
3884		527.743	ddT54	Mature	japonica	11	1106692961	851	6692961	5.15e-07	336
4356		460.457	ddA26	Mature	whole	11	1106852451	851	6852451	6.71e-07	16
4624	4624	Fresh panicle	Traditional	Mature	japonica	11	1106879084	851	6879084	2.31e-06	835
1361		664.718	ddA111	Tillering	whole	11	1106920231	851	6920231	7.88e-07	5
3973		741.616	ddT143	Mature	whole	11	1106929502	851	6929502	3.92e-07	5
4473		741.616	ddA143	Mature	whole	12	1205847782	929	5847782	2.59e-10	41
4473		741.616	ddA143	Mature	japonica	12	1205847782	929	5847782	5.71e-07	10
3037		991.535	ddA247	Heading	whole	12	1205882745	929	5882745	8.53e-07	5
4621	4621	Chl	Traditional	Tillering	japonica	12	1206021944	929	6021944	5.32e-07	1304
545		506.115	dT45	Tillering	indica	12	1206135368	929	6135368	6.71e-07	127
806		532.549	ddT56	Tillering	indica	12	1206146057	929	6146057	1.09e-06	190
4621	4621	Chl	Traditional	Tillering	japonica	12	1206851989	932	6851989	1.7e-06	544
2502		907.428	ddT212	Heading	japonica	12	1206876111	932	6876111	1.8e-06	629
4568		969.908	ddA238	Mature	indica	12	1206921056	932	6921056	6.76e-07	9
3392		546.967	A62	Mature	whole	12	1206970010	932	6970010	1.12e-06	34
4447		679.136	ddA117	Mature	indica	12	1206970010	932	6970010	5.73e-07	166
3955	3955	698.361	ddT125	Mature	whole	12	1206979032	932	6979032	3.72e-07	140
4447		679.136	ddA117	Mature	whole	12	1206979032	932	6979032	4.11e-07	160
3954	3954	695.958	ddT124	Mature	indica	12	1207044748	932	7044748	8.89e-08	276
4592		NA	CPT12	Mature	indica	12	1207044748	932	7044748	5.46e-07	133
4612		NA	CPA12	Mature	indica	12	1207044748	932	7044748	5.46e-07	133
3954	3954	695.958	ddT124	Mature	whole	12	1207059630	932	7059630	3.84e-07	193
3940	3940	662.315	ddT110	Mature	indica	12	1207081220	932	7081220	1.19e-06	284
3955	3955	698.361	ddT125	Mature	indica	12	1207081220	932	7081220	2.82e-07	242
1265		434.023	ddA15	Tillering	whole	12	1207087417	932	7087417	5.83e-07	24
3002		907.428	ddA212	Heading	japonica	12	1207089000	932	7089000	3.46e-06	14
4088		417.201	dA8	Mature	whole	12	1207093640	932	7093640	1.01e-06	69
4576		989.132	ddA246	Mature	japonica	12	1207951999	935	7951999	1.45e-06	8
4621	4621	Chl	Traditional	Tillering	japonica	12	1207991105	935	7991105	7.74e-08	10
862		667.121	ddT112	Tillering	whole	12	1208005763	935	8005763	3.79e-07	11
2742		883.397	dA202	Heading	japonica	12	1208009156	935	8009156	1.11e-06	20
3746	3746	796.887	dT166	Mature	japonica	12	1208013696	935	8013696	1.09e-06	8
3776		868.979	dT196	Mature	japonica	12	1208013696	935	8013696	2.65e-06	6
2570		470.069	dA30	Heading	japonica	12	1208022193	935	8022193	3.51e-07	5
607		655.105	dT107	Tillering	indica	12	1208069825	935	8069825	1.43e-06	75
608		657.508	dT108	Tillering	indica	12	1208069825	935	8069825	3.9e-07	44
609		659.912	dT109	Tillering	indica	12	1208069825	935	8069825	8.69e-07	52
611		664.718	dT111	Tillering	indica	12	1208069825	935	8069825	1.42e-06	43
869		683.942	ddT119	Tillering	indica	12	1208069825	935	8069825	9.97e-07	22
1357		655.105	ddA107	Tillering	japonica	12	1208081283	935	8081283	3.48e-06	7
3641		544.564	dT61	Mature	japonica	12	1208113574	935	8113574	5.56e-07	9
4410		590.223	ddA80	Mature	indica	12	1208113907	935	8113907	1.32e-06	318
2470		830.53	ddT180	Heading	indica	12	1208128844	935	8128844	1.4e-06	5
4418		609.447	ddA88	Mature	indica	12	1208148063	935	8148063	1.49e-06	37
2740		878.591	dA200	Heading	japonica	12	1208157064	935	8157064	1.03e-06	22
2202		787.274	dT162	Heading	japonica	12	1208184404	935	8184404	1.64e-06	23
4576		989.132	ddA246	Mature	japonica	12	1208184588	935	8184588	1.62e-06	55
2209		804.096	dT169	Heading	japonica	12	1208197535	935	8197535	2.24e-07	11
4140		542.161	dA60	Mature	japonica	12	1208210723	935	8210723	1.93e-07	50
1281		472.472	ddA31	Tillering	japonica	12	1216868422	961	16868422	3.02e-06	281
532		474.875	dT32	Tillering	japonica	12	1216868422	961	16868422	1.02e-06	83
783		477.278	ddT33	Tillering	japonica	12	1216868422	961	16868422	1.57e-06	78
2736		868.979	dA196	Heading	whole	12	1216917347	961	16917347	5.78e-07	7
509		419.605	dT9	Tillering	whole	12	1216924812	961	16924812	1.15e-06	93
4623	4623	Chl	Traditional	Mature	whole	12	1216927405	961	16927405	4.11e-07	6
516		436.426	dT16	Tillering	japonica	12	1216967639	961	16967639	4.57e-08	85
3907		583.013	ddT77	Mature	indica	12	1216993449	961	16993449	4.39e-07	51
4461		712.779	ddA131	Mature	whole	12	1217037881	961	17037881	1.09e-06	54
2213		813.708	dT173	Heading	indica	12	1217038742	961	17038742	1.17e-06	92
3820		974.714	dT240	Mature	indica	12	1217046349	961	17046349	9.24e-07	307
4418		609.447	ddA88	Mature	japonica	12	1217067026	961	17067026	1.01e-06	108
3799		924.249	dT219	Mature	japonica	12	1217067026	961	17067026	1.24e-06	102
4134		527.743	dA54	Mature	whole	12	1217164507	961	17164507	4.83e-08	8
3590		422.008	dT10	Mature	japonica	12	1217166261	961	17166261	6.94e-09	9
3928		633.478	ddT98	Mature	japonica	12	1217545451	963	17545451	2.26e-07	152
753		405.186	ddT3	Tillering	indica	12	1217554090	963	17554090	2.98e-07	197
2447		775.259	ddT157	Heading	japonica	12	1217554090	963	17554090	1.12e-06	1548
2492		883.397	ddT202	Heading	japonica	12	1217575925	963	17575925	2.11e-07	1026
2994		888.203	ddA204	Heading	japonica	12	1217575925	963	17575925	3.28e-06	813
2992		883.397	ddA202	Heading	whole	12	1217582226	963	17582226	9.96e-07	183
2992		883.397	ddA202	Heading	whole	12	1217596838	963	17596838	1.1e-06	10
648		753.631	dT148	Tillering	japonica	12	1217604615	963	17604615	2.49e-06	344
3779		876.188	dT199	Mature	japonica	12	1217605795	963	17605795	3.3e-06	159
3804		936.265	dT224	Mature	japonica	12	1217605795	963	17605795	1.48e-06	182
4075		986.729	ddT245	Mature	japonica	12	1217605795	963	17605795	4.82e-07	159
2470		830.53	ddT180	Heading	indica	12	1217605917	963	17605917	9.32e-07	49
2845		530.146	ddA55	Heading	whole	12	1217605922	963	17605922	6.97e-07	22
3829		996.341	dT249	Mature	whole	12	1217635556	963	17635556	1.19e-06	6
4080		998.744	ddT250	Mature	whole	12	1217635556	963	17635556	1.19e-06	6
4596		NA	CPT16	Mature	whole	12	1217635592	963	17635592	5.24e-07	24
2279		972.311	dT239	Heading	whole	12	1217637584	963	17637584	6.11e-07	25
1180		830.53	dA180	Tillering	whole	12	1217637910	963	17637910	3.82e-07	14
4589		NA	CPT9	Mature	whole	12	1217642335	963	17642335	7.33e-07	18
4609		NA	CPA9	Mature	whole	12	1217642335	963	17642335	7.33e-07	18
4596		NA	CPT16	Mature	japonica	12	1217654523	963	17654523	9.27e-09	181
1340		614.253	ddA90	Tillering	japonica	12	1217658624	963	17658624	5.36e-07	185
1379	1379	707.973	ddA129	Tillering	whole	12	1217660886	963	17660886	8.71e-07	5
3025		962.698	ddA235	Heading	indica	12	1217705240	963	17705240	9.03e-07	45
3100	3100	446.038	T20	Mature	japonica	12	1217754379	963	17754379	3.59e-06	46
3105	3105	458.054	T25	Mature	japonica	12	1217754379	963	17754379	3.64e-06	26
3109	3109	467.666	T29	Mature	japonica	12	1217754379	963	17754379	3.11e-06	26
3110	3110	470.069	T30	Mature	japonica	12	1217754379	963	17754379	3.13e-06	26
3111	3111	472.472	T31	Mature	japonica	12	1217754379	963	17754379	2.49e-06	26
3112	3112	474.875	T32	Mature	japonica	12	1217754379	963	17754379	3.56e-06	26
3113	3113	477.278	T33	Mature	japonica	12	1217754379	963	17754379	3.63e-06	172
3114	3114	479.681	T34	Mature	japonica	12	1217754379	963	17754379	3.07e-06	26
3115	3115	482.084	T35	Mature	japonica	12	1217754379	963	17754379	3.38e-06	26
3116	3116	484.487	T36	Mature	japonica	12	1217754379	963	17754379	2.95e-06	26
3117	3117	486.891	T37	Mature	japonica	12	1217754379	963	17754379	3.28e-06	26
3118	3118	489.294	T38	Mature	japonica	12	1217754379	963	17754379	3.39e-06	26
3119	3119	491.697	T39	Mature	japonica	12	1217754379	963	17754379	2.83e-06	26
3120	3120	494.1	T40	Mature	japonica	12	1217754379	963	17754379	3.02e-06	26
3121	3121	496.503	T41	Mature	japonica	12	1217754379	963	17754379	2.56e-06	26
3122	3122	498.906	T42	Mature	japonica	12	1217754379	963	17754379	2.46e-06	26
3123	3123	501.309	T43	Mature	japonica	12	1217754379	963	17754379	3.23e-06	26
3124	3124	503.712	T44	Mature	japonica	12	1217754379	963	17754379	2.97e-06	26
3125	3125	506.115	T45	Mature	japonica	12	1217754379	963	17754379	3.13e-06	26
3126	3126	508.518	T46	Mature	japonica	12	1217754379	963	17754379	2.9e-06	26
3127	3127	510.921	T47	Mature	japonica	12	1217754379	963	17754379	2.94e-06	46
3128	3128	513.324	T48	Mature	japonica	12	1217754379	963	17754379	2.99e-06	46
3129	3129	515.727	T49	Mature	japonica	12	1217754379	963	17754379	3.18e-06	46
3130	3130	518.13	T50	Mature	japonica	12	1217754379	963	17754379	3.51e-06	46
3157	3157	583.013	T77	Mature	japonica	12	1217754379	963	17754379	3.74e-06	5
3158	3158	585.416	T78	Mature	japonica	12	1217754379	963	17754379	3.68e-06	5
3159	3159	587.819	T79	Mature	japonica	12	1217754379	963	17754379	3.4e-06	6
3160	3160	590.223	T80	Mature	japonica	12	1217754379	963	17754379	3.37e-06	6
3161	3161	592.626	T81	Mature	japonica	12	1217754379	963	17754379	3.25e-06	6
3162	3162	595.029	T82	Mature	japonica	12	1217754379	963	17754379	3.28e-06	6
3163	3163	597.432	T83	Mature	japonica	12	1217754379	963	17754379	3.19e-06	6
3164	3164	599.835	T84	Mature	japonica	12	1217754379	963	17754379	3.12e-06	7
3165	3165	602.238	T85	Mature	japonica	12	1217754379	963	17754379	3.15e-06	7
3166	3166	604.641	T86	Mature	japonica	12	1217754379	963	17754379	3.08e-06	7
3167	3167	607.044	T87	Mature	japonica	12	1217754379	963	17754379	3.3e-06	7
3168	3168	609.447	T88	Mature	japonica	12	1217754379	963	17754379	3.25e-06	7
3169	3169	611.85	T89	Mature	japonica	12	1217754379	963	17754379	3.11e-06	7
3170	3170	614.253	T90	Mature	japonica	12	1217754379	963	17754379	3.06e-06	7
3171	3171	616.656	T91	Mature	japonica	12	1217754379	963	17754379	2.99e-06	7
3172	3172	619.059	T92	Mature	japonica	12	1217754379	963	17754379	2.9e-06	7
3173	3173	621.462	T93	Mature	japonica	12	1217754379	963	17754379	2.87e-06	6
3174	3174	623.866	T94	Mature	japonica	12	1217754379	963	17754379	2.92e-06	6
3175	3175	626.269	T95	Mature	japonica	12	1217754379	963	17754379	2.8e-06	6
3176	3176	628.672	T96	Mature	japonica	12	1217754379	963	17754379	2.71e-06	6
3177	3177	631.075	T97	Mature	japonica	12	1217754379	963	17754379	2.76e-06	6
3178	3178	633.478	T98	Mature	japonica	12	1217754379	963	17754379	2.93e-06	6
3179	3179	635.881	T99	Mature	japonica	12	1217754379	963	17754379	2.81e-06	6
3180	3180	638.284	T100	Mature	japonica	12	1217754379	963	17754379	2.79e-06	6
3181	3181	640.687	T101	Mature	japonica	12	1217754379	963	17754379	2.91e-06	6
3182	3182	643.09	T102	Mature	japonica	12	1217754379	963	17754379	2.96e-06	6
3183	3183	645.493	T103	Mature	japonica	12	1217754379	963	17754379	3.06e-06	6
3184	3184	647.896	T104	Mature	japonica	12	1217754379	963	17754379	3.25e-06	6
3185	3185	650.299	T105	Mature	japonica	12	1217754379	963	17754379	3.35e-06	6
3186	3186	652.702	T106	Mature	japonica	12	1217754379	963	17754379	3.46e-06	7
3187	3187	655.105	T107	Mature	japonica	12	1217754379	963	17754379	3.52e-06	7
3201	3201	688.748	T121	Mature	japonica	12	1217754379	963	17754379	3.66e-06	7
3202	3202	691.151	T122	Mature	japonica	12	1217754379	963	17754379	3.16e-06	6
3203	3203	693.555	T123	Mature	japonica	12	1217754379	963	17754379	2.87e-06	6
3204	3204	695.958	T124	Mature	japonica	12	1217754379	963	17754379	2.94e-06	6
3205	3205	698.361	T125	Mature	japonica	12	1217754379	963	17754379	3.2e-06	5
3697		679.136	dT117	Mature	japonica	12	1217754379	963	17754379	1.63e-07	18
711		905.025	dT211	Tillering	indica	12	1217754696	963	17754696	9.86e-07	424
4039		900.219	ddT209	Mature	indica	12	1217769713	963	17769713	6.13e-08	19
4622	4622	Chl	Traditional	Heading	indica	12	1217798546	963	17798546	7.63e-08	29
962		907.428	ddT212	Tillering	indica	12	1217836077	963	17836077	1.54e-06	368
3011		929.055	ddA221	Heading	indica	12	1217838878	963	17838878	1.11e-06	733
3590		422.008	dT10	Mature	indica	12	1217844009	963	17844009	4.08e-07	553
3841		424.411	ddT11	Mature	indica	12	1217844009	963	17844009	1.17e-06	507
3614		479.681	dT34	Mature	indica	12	1217844009	963	17844009	2.22e-07	491
4415		602.238	ddA85	Mature	indica	12	1219001639	967	19001639	1.3e-06	7
509		419.605	dT9	Tillering	indica	12	1219073324	967	19073324	1.44e-06	46
858		657.508	ddT108	Tillering	indica	12	1219073587	967	19073587	6.71e-08	37
1358		657.508	ddA108	Tillering	indica	12	1219073587	967	19073587	8.82e-07	31
858		657.508	ddT108	Tillering	whole	12	1219087265	967	19087265	6.88e-08	27
3863		477.278	ddT33	Mature	whole	12	1219092225	967	19092225	6.11e-07	17
2086	2086	508.518	dT46	Heading	indica	12	1219092308	967	19092308	1.04e-06	16
2406	2406	676.733	ddT116	Heading	indica	12	1219092308	967	19092308	1.64e-06	15
1541		400.38	T1	Heading	indica	12	1219092308	967	19092308	1.41e-06	23
4181		640.687	dA101	Mature	indica	12	1219181440	967	19181440	1.41e-06	77
3666		604.641	dT86	Mature	whole	12	1219191520	967	19191520	7.99e-07	14
3674		623.866	dT94	Mature	indica	12	1219191520	967	19191520	7.22e-07	31
3648		561.386	dT68	Mature	indica	12	1219211850	967	19211850	7.07e-07	60
2095		530.146	dT55	Heading	indica	12	1219220574	967	19220574	1.17e-06	29
2096		532.549	dT56	Heading	indica	12	1219220574	967	19220574	8.99e-07	42
1675	1675	722.391	T135	Heading	indica	12	1219221109	967	19221109	1.59e-06	18
1677	1677	727.198	T137	Heading	indica	12	1219221109	967	19221109	1.33e-06	19
1678	1678	729.601	T138	Heading	indica	12	1219221109	967	19221109	1.24e-06	19
1679	1679	732.004	T139	Heading	indica	12	1219221109	967	19221109	1.17e-06	27
1680	1680	734.407	T140	Heading	indica	12	1219221109	967	19221109	1.12e-06	28
1681	1681	736.81	T141	Heading	indica	12	1219221109	967	19221109	1.09e-06	30
1682	1682	739.213	T142	Heading	indica	12	1219221109	967	19221109	1.05e-06	30
1683	1683	741.616	T143	Heading	indica	12	1219221109	967	19221109	1.05e-06	30
1684	1684	744.019	T144	Heading	indica	12	1219221109	967	19221109	1.01e-06	30
1685	1685	746.422	T145	Heading	indica	12	1219221109	967	19221109	1.03e-06	30
1686	1686	748.825	T146	Heading	indica	12	1219221109	967	19221109	1.03e-06	31
1687	1687	751.228	T147	Heading	indica	12	1219221109	967	19221109	9.77e-07	31
1688	1688	753.631	T148	Heading	indica	12	1219221109	967	19221109	9.9e-07	31
1689	1689	756.034	T149	Heading	indica	12	1219221109	967	19221109	9.8e-07	34
1690	1690	758.437	T150	Heading	indica	12	1219221109	967	19221109	9.8e-07	34
1691	1691	760.84	T151	Heading	indica	12	1219221109	967	19221109	1.01e-06	31
1692	1692	763.244	T152	Heading	indica	12	1219221109	967	19221109	1.02e-06	31
1693	1693	765.647	T153	Heading	indica	12	1219221109	967	19221109	9.76e-07	34
1694	1694	768.05	T154	Heading	indica	12	1219221109	967	19221109	9.48e-07	35
1695	1695	770.453	T155	Heading	indica	12	1219221109	967	19221109	9.31e-07	35
1696	1696	772.856	T156	Heading	indica	12	1219221109	967	19221109	9.12e-07	35
1697	1697	775.259	T157	Heading	indica	12	1219221109	967	19221109	9.11e-07	35
1698	1698	777.662	T158	Heading	indica	12	1219221109	967	19221109	9.22e-07	35
1699	1699	780.065	T159	Heading	indica	12	1219221109	967	19221109	9.21e-07	35
1700	1700	782.468	T160	Heading	indica	12	1219221109	967	19221109	9.26e-07	35
1701	1701	784.871	T161	Heading	indica	12	1219221109	967	19221109	9.63e-07	34
1702	1702	787.274	T162	Heading	indica	12	1219221109	967	19221109	9.73e-07	34
1703	1703	789.677	T163	Heading	indica	12	1219221109	967	19221109	1.01e-06	31
1704	1704	792.08	T164	Heading	indica	12	1219221109	967	19221109	1.06e-06	30
1705	1705	794.483	T165	Heading	indica	12	1219221109	967	19221109	1.06e-06	31
1706	1706	796.887	T166	Heading	indica	12	1219221109	967	19221109	1.08e-06	31
1707	1707	799.29	T167	Heading	indica	12	1219221109	967	19221109	1.12e-06	31
1708	1708	801.693	T168	Heading	indica	12	1219221109	967	19221109	1.14e-06	31
1709	1709	804.096	T169	Heading	indica	12	1219221109	967	19221109	1.18e-06	31
1710	1710	806.499	T170	Heading	indica	12	1219221109	967	19221109	1.19e-06	30
1711	1711	808.902	T171	Heading	indica	12	1219221109	967	19221109	1.2e-06	31
1712	1712	811.305	T172	Heading	indica	12	1219221109	967	19221109	1.23e-06	31
1713	1713	813.708	T173	Heading	indica	12	1219221109	967	19221109	1.24e-06	31
1714	1714	816.111	T174	Heading	indica	12	1219221109	967	19221109	1.31e-06	22
1715	1715	818.514	T175	Heading	indica	12	1219221109	967	19221109	1.32e-06	22
1716	1716	820.917	T176	Heading	indica	12	1219221109	967	19221109	1.33e-06	22
1717	1717	823.32	T177	Heading	indica	12	1219221109	967	19221109	1.3e-06	22
1718	1718	825.723	T178	Heading	indica	12	1219221109	967	19221109	1.29e-06	29
1719	1719	828.126	T179	Heading	indica	12	1219221109	967	19221109	1.27e-06	29
1720	1720	830.53	T180	Heading	indica	12	1219221109	967	19221109	1.27e-06	29
1721	1721	832.933	T181	Heading	indica	12	1219221109	967	19221109	1.28e-06	29
1722	1722	835.336	T182	Heading	indica	12	1219221109	967	19221109	1.25e-06	29
1723	1723	837.739	T183	Heading	indica	12	1219221109	967	19221109	1.24e-06	29
1724	1724	840.142	T184	Heading	indica	12	1219221109	967	19221109	1.22e-06	29
1725	1725	842.545	T185	Heading	indica	12	1219221109	967	19221109	1.22e-06	30
1726	1726	844.948	T186	Heading	indica	12	1219221109	967	19221109	1.22e-06	30
1727	1727	847.351	T187	Heading	indica	12	1219221109	967	19221109	1.23e-06	29
1728	1728	849.754	T188	Heading	indica	12	1219221109	967	19221109	1.23e-06	29
1729	1729	852.157	T189	Heading	indica	12	1219221109	967	19221109	1.24e-06	29
1730	1730	854.56	T190	Heading	indica	12	1219221109	967	19221109	1.27e-06	29
1731	1731	856.963	T191	Heading	indica	12	1219221109	967	19221109	1.28e-06	29
1732	1732	859.366	T192	Heading	indica	12	1219221109	967	19221109	1.29e-06	22
1733	1733	861.769	T193	Heading	indica	12	1219221109	967	19221109	1.31e-06	22
1734	1734	864.173	T194	Heading	indica	12	1219221109	967	19221109	1.31e-06	22
1735	1735	866.576	T195	Heading	indica	12	1219221109	967	19221109	1.35e-06	21
1736	1736	868.979	T196	Heading	indica	12	1219221109	967	19221109	1.38e-06	21
1737	1737	871.382	T197	Heading	indica	12	1219221109	967	19221109	1.38e-06	21
1738	1738	873.785	T198	Heading	indica	12	1219221109	967	19221109	1.38e-06	21
1739	1739	876.188	T199	Heading	indica	12	1219221109	967	19221109	1.4e-06	21
1740	1740	878.591	T200	Heading	indica	12	1219221109	967	19221109	1.43e-06	19
1741	1741	880.994	T201	Heading	indica	12	1219221109	967	19221109	1.44e-06	19
1742	1742	883.397	T202	Heading	indica	12	1219221109	967	19221109	1.43e-06	19
1743	1743	885.8	T203	Heading	indica	12	1219221109	967	19221109	1.45e-06	19
1744	1744	888.203	T204	Heading	indica	12	1219221109	967	19221109	1.46e-06	19
1745	1745	890.606	T205	Heading	indica	12	1219221109	967	19221109	1.51e-06	19
1746	1746	893.009	T206	Heading	indica	12	1219221109	967	19221109	1.53e-06	19
1747	1747	895.412	T207	Heading	indica	12	1219221109	967	19221109	1.53e-06	19
1748	1748	897.815	T208	Heading	indica	12	1219221109	967	19221109	1.54e-06	19
1749	1749	900.219	T209	Heading	indica	12	1219221109	967	19221109	1.54e-06	19
1750	1750	902.622	T210	Heading	indica	12	1219221109	967	19221109	1.52e-06	19
1751	1751	905.025	T211	Heading	indica	12	1219221109	967	19221109	1.54e-06	19
1752	1752	907.428	T212	Heading	indica	12	1219221109	967	19221109	1.53e-06	19
1753	1753	909.831	T213	Heading	indica	12	1219221109	967	19221109	1.51e-06	19
1754	1754	912.234	T214	Heading	indica	12	1219221109	967	19221109	1.5e-06	19
1755	1755	914.637	T215	Heading	indica	12	1219221109	967	19221109	1.54e-06	19
1756	1756	917.04	T216	Heading	indica	12	1219221109	967	19221109	1.51e-06	19
1757	1757	919.443	T217	Heading	indica	12	1219221109	967	19221109	1.52e-06	19
1758	1758	921.846	T218	Heading	indica	12	1219221109	967	19221109	1.51e-06	19
1759	1759	924.249	T219	Heading	indica	12	1219221109	967	19221109	1.49e-06	19
1760	1760	926.652	T220	Heading	indica	12	1219221109	967	19221109	1.52e-06	19
1761	1761	929.055	T221	Heading	indica	12	1219221109	967	19221109	1.5e-06	19
1762	1762	931.458	T222	Heading	indica	12	1219221109	967	19221109	1.52e-06	19
1763	1763	933.862	T223	Heading	indica	12	1219221109	967	19221109	1.5e-06	19
1764	1764	936.265	T224	Heading	indica	12	1219221109	967	19221109	1.41e-06	19
1765	1765	938.668	T225	Heading	indica	12	1219221109	967	19221109	1.44e-06	19
1766	1766	941.071	T226	Heading	indica	12	1219221109	967	19221109	1.51e-06	19
1767	1767	943.474	T227	Heading	indica	12	1219221109	967	19221109	1.5e-06	19
1768	1768	945.877	T228	Heading	indica	12	1219221109	967	19221109	1.51e-06	19
1769	1769	948.28	T229	Heading	indica	12	1219221109	967	19221109	1.55e-06	19
1770	1770	950.683	T230	Heading	indica	12	1219221109	967	19221109	1.52e-06	19
1771	1771	953.086	T231	Heading	indica	12	1219221109	967	19221109	1.52e-06	19
1772	1772	955.489	T232	Heading	indica	12	1219221109	967	19221109	1.58e-06	19
1773	1773	957.892	T233	Heading	indica	12	1219221109	967	19221109	1.54e-06	19
1774	1774	960.295	T234	Heading	indica	12	1219221109	967	19221109	1.56e-06	19
1775	1775	962.698	T235	Heading	indica	12	1219221109	967	19221109	1.55e-06	19
1776	1776	965.101	T236	Heading	indica	12	1219221109	967	19221109	1.54e-06	19
1777	1777	967.505	T237	Heading	indica	12	1219221109	967	19221109	1.56e-06	19
1778	1778	969.908	T238	Heading	indica	12	1219221109	967	19221109	1.53e-06	19
1779	1779	972.311	T239	Heading	indica	12	1219221109	967	19221109	1.61e-06	19
1780	1780	974.714	T240	Heading	indica	12	1219221109	967	19221109	1.65e-06	18
1781	1781	977.117	T241	Heading	indica	12	1219221109	967	19221109	1.61e-06	19
1782	1782	979.52	T242	Heading	indica	12	1219221109	967	19221109	1.62e-06	19
1783	1783	981.923	T243	Heading	indica	12	1219221109	967	19221109	1.62e-06	19
1784	1784	984.326	T244	Heading	indica	12	1219221109	967	19221109	1.63e-06	18
1785	1785	986.729	T245	Heading	indica	12	1219221109	967	19221109	1.6e-06	19
1786	1786	989.132	T246	Heading	indica	12	1219221109	967	19221109	1.64e-06	18
1787	1787	991.535	T247	Heading	indica	12	1219221109	967	19221109	1.6e-06	20
1788	1788	993.938	T248	Heading	indica	12	1219221109	967	19221109	1.56e-06	19
1789	1789	996.341	T249	Heading	indica	12	1219221109	967	19221109	1.62e-06	19
1790	1790	998.744	T250	Heading	indica	12	1219221109	967	19221109	1.65e-06	19
2091	2091	520.534	dT51	Heading	indica	12	1219221109	967	19221109	1.23e-06	26
2166	2166	700.764	dT126	Heading	indica	12	1219221109	967	19221109	1.61e-06	22
2167	2167	703.167	dT127	Heading	indica	12	1219221109	967	19221109	1.51e-06	26
2168	2168	705.57	dT128	Heading	indica	12	1219221109	967	19221109	1.46e-06	25
2290	2290	998.744	dT250	Heading	indica	12	1219221109	967	19221109	1.62e-06	19
2426	2426	724.794	ddT136	Heading	indica	12	1219221109	967	19221109	2.98e-07	85
2539	2539	996.341	ddT249	Heading	indica	12	1219221109	967	19221109	1.65e-06	18
3053	3053	NA	CPT13	Heading	indica	12	1219221109	967	19221109	1.53e-06	23
3054	3054	NA	CPT14	Heading	indica	12	1219221109	967	19221109	1.35e-06	34
3059	3059	NA	CPT19	Heading	indica	12	1219221109	967	19221109	1.48e-06	20
3060	3060	NA	CPT20	Heading	indica	12	1219221109	967	19221109	1.62e-06	18
2094		527.743	dT54	Heading	indica	12	1219221109	967	19221109	1.39e-06	22
1676		724.794	T136	Heading	indica	12	1219221109	967	19221109	1.42e-06	18
4148		561.386	dA68	Mature	indica	12	1219221295	967	19221295	7.54e-07	59
4154		575.804	dA74	Mature	indica	12	1219221295	967	19221295	5.98e-07	67
4155		578.207	dA75	Mature	indica	12	1219221295	967	19221295	2.51e-08	122
4156		580.61	dA76	Mature	indica	12	1219221295	967	19221295	5.89e-07	91
4625	4625	Dry panicle	Traditional	Mature	indica	12	1219231245	967	19231245	4.6e-07	43
699		876.188	dT199	Tillering	indica	12	1219265443	967	19265443	1.42e-06	13
865		674.33	ddT115	Tillering	whole	12	1224390781	982	24390781	2.64e-07	14
3036		989.132	ddA246	Heading	indica	12	1224392955	982	24392955	1.24e-06	11
3074	3074	NA	CPA14	Heading	whole	12	1224465821	982	24465821	7.9e-07	8
4622	4622	Chl	Traditional	Heading	whole	12	1224469563	982	24469563	2.45e-08	13
2671	2671	712.779	dA131	Heading	whole	12	1224470743	982	24470743	1e-06	6
2672	2672	715.182	dA132	Heading	whole	12	1224470743	982	24470743	2.5e-07	10
2673	2673	717.585	dA133	Heading	whole	12	1224470743	982	24470743	4.74e-07	8
2674	2674	719.988	dA134	Heading	whole	12	1224470743	982	24470743	3.81e-07	12
2675	2675	722.391	dA135	Heading	whole	12	1224470743	982	24470743	6e-07	12
2676	2676	724.794	dA136	Heading	whole	12	1224470743	982	24470743	5.46e-07	13
3590		422.008	dT10	Mature	japonica	12	1224477035	982	24477035	1.76e-07	9
1421		808.902	ddA171	Tillering	indica	12	1224491296	982	24491296	5.52e-07	94
2440		758.437	ddT150	Heading	japonica	12	1224516792	982	24516792	1.84e-09	8
4305		938.668	dA225	Mature	whole	12	1224563827	982	24563827	6.33e-07	5
3841		424.411	ddT11	Mature	japonica	12	1224612845	982	24612845	2.81e-07	9
916		796.887	ddT166	Tillering	japonica	12	1224653284	982	24653284	1.08e-06	64
2701		784.871	dA161	Heading	whole	12	1224669178	982	24669178	3.35e-07	29
