# Supplementary material for: An integrated hyperspectral imaging and genome-wide association analysis platform provides spectral and genetic insights into the natural variation in rice
Source: Sci Rep. 2017 Jun 30;7:4401. doi: 10.1038/s41598-017-04668-8 (PMC5493659; doi:10.1038/s41598-017-04668-8)
Supplement: Supplementary file 5 — Supplementary Table 13 [file 41598_2017_4668_MOESM5_ESM.xls]

## Sheet: Sheet1
Supplementary Table 13 Forty-two chloroplast-related genes positively co-expressed with LOC_Os09g36130
Gene ID	PCC	RGAP Ver 6 Annotation
LOC_Os06g01850	0.8665	ferredoxin--NADP reductase, chloroplast precursor, putative, expressed
LOC_Os02g15900	0.8589	50S ribosomal protein L21, chloroplast precursor, putative, expressed
LOC_Os03g12020	0.8587	50S ribosomal protein L15, chloroplast precursor, putative, expressed
LOC_Os03g17070	0.8465	ATP synthase B chain, chloroplast precursor, putative, expressed
LOC_Os02g52650	0.8461	chlorophyll A-B binding protein, putative, expressed
LOC_Os04g53490	0.8460	OsCHL Chloroplastic lipocalin__expressed;
LOC_Os09g26810	0.8364	chlorophyll A-B binding protein__putative__expressed;
LOC_Os02g01340	0.8299	ferredoxin--NADP reductase__chloroplast precursor__putative__expressed;
LOC_Os08g40160	0.8273	thylakoid lumen protein__chloroplast precursor__putative__expressed;
LOC_Os07g37250	0.8260	THYLAKOID FORMATION1__chloroplast precursor__putative__expressed;
LOC_Os01g21990	0.8256	CRS2-associated factor 2__chloroplast precursor__putative__expressed;
LOC_Os06g01400	0.8248	glycyl-tRNA synthetase 2__chloroplast/mitochondrial precursor__putative__expressed;
LOC_Os11g37990	0.8202	chloroplastic group IIA intron splicing facilitator CRS1__chloroplast precursor__putative__expressed;
LOC_Os01g39960	0.8151	lycopene epsilon cyclase__chloroplast precursor__putative__expressed;
LOC_Os05g29760	0.8118	ferrochelatase-2__chloroplast precursor__putative__expressed;
LOC_Os02g52744	0.8022	DCL__chloroplast precursor__putative__expressed;
LOC_Os07g38960	0.7836	chlorophyll A-B binding protein__putative__expressed;
LOC_Os06g21590	0.7780	chlorophyll A-B binding protein__putative__expressed;
LOC_Os05g09400	0.7776	30S ribosomal protein S31__chloroplast precursor__putative__expressed;
LOC_Os01g64960	0.7770	chlorophyll A-B binding protein__putative__expressed;
LOC_Os06g04610	0.7719	ribosome-binding factor A__chloroplast precursor__putative__expressed;
LOC_Os02g54980	0.7689	pheophorbide a oxygenase__chloroplast precursor__putative__expressed;
LOC_Os03g49220	0.7682	adenylosuccinate synthetase__chloroplast precursor__putative__expressed;
LOC_Os12g01449	0.7654	chloroplast unusual positioning protein__putative__expressed;
LOC_Os01g18320	0.7623	protoporphyrinogen oxidase__chloroplast precursor__putative__expressed;
LOC_Os07g37240	0.7606	chlorophyll A-B binding protein__putative__expressed;
LOC_Os06g51290	0.7525	phytoene synthase__chloroplast precursor__putative__expressed;
LOC_Os02g07230	0.7498	porphobilinogen deaminase__chloroplast precursor__putative__expressed;
LOC_Os09g12540	0.7486	chlorophyll A-B binding protein__putative__expressed;
LOC_Os09g19850	0.7464	chloroplastic group IIA intron splicing facilitator CRS1__chloroplast precursor__putative__expressed;
LOC_Os01g31110	0.7446	CRS2-associated factor 1__chloroplast precursor__putative__expressed;
LOC_Os11g13890	0.7412	chlorophyll A-B binding protein__putative__expressed;
LOC_Os01g59510	0.7344	chloroplast ribonuclease III domain protein__putative__expressed;
LOC_Os07g10490	0.7329	zeta-carotene desaturase__chloroplast/chromoplast precursor__putative__expressed;
LOC_Os06g02500	0.7265	superoxide dismutase__chloroplast__putative__expressed;
LOC_Os08g21700	0.7203	DCL__chloroplast precursor__putative__expressed;
LOC_Os04g51280	0.7166	DAG protein__chloroplast precursor__putative__expressed;
LOC_Os03g38950	0.7157	chloroplast post-illumination chlorophyll fluorescence increase protein__putative__expressed;
LOC_Os04g59610	0.7151	expressed protein_SGRL
LOC_Os02g10390	0.7107	chlorophyll A-B binding protein__putative__expressed;
LOC_Os08g27150	0.7102	chloroplastic group IIA intron splicing facilitator CRS1__chloroplast precursor__putative__expressed;
LOC_Os03g39610	0.7073	chlorophyll A-B binding protein__putative__expressed;
